# Supplementary material for: Extensive exchange of transposable elements in the Drosophila pseudoobscura group
Source: Mob DNA. 2018 Jun 19;9:20. doi: 10.1186/s13100-018-0123-6 (PMC6006672; doi:10.1186/s13100-018-0123-6)
Supplement: Supplementary file 2 — Table S1. D. pseudoobscura species group lines used in this study. Table S2. TEs found in D. obscura group. Sorted by if they are previously discovered or novel, then by Order and super family. Transmission states if the TE family is found to transfer between species. Table S3. Diagonal table showing the total number of TE families found in each species for comparison. In brackets, the number of novel TE families found shared between species. Table S4. Comparisons of dN/dS between TEs and nuclear genes. The dS values presented here are compared to the dS values of nuclear genes between the given species calculated previously. We considered a transfer event between two species to have occurred if the TE dS value is less than the 2.5th percentile for nuclear genes. For instances where no dS for nuclear comparisons are available, we used the dS between D. pseudoobscura and the species of interest. Table S5. Number of unique and shared polymorphic sites for each species comparison, for each TE family, used in the boxplots in Fig. 2e. (XLSX 153 kb) [file 13100_2018_123_MOESM2_ESM.xlsx]

## Sheet: Table S1
Table S1 – D. pseudoobscura lines used in this study
SRA ID	Species	Line	Location	Inversion	Balancer	Data format
ERR127385	D. affinis	141.2	NA	Unknown	NA	DNA Illumina PE
SRR330416	D. lowei	Lab3Lowei	NA	Unknown	NA	DNA Illumina PE
SRR330418	D.lowei	Lab3Lowei	NA	Unknown	NA	DNA Illumina PE
SRR1925723	D. miranda	ML14	Santa Cruz, CA USA	Unknown	NA	DNA Illumina PE
SRR330426	D. persimilis	SC1	Santa Cruz, CA USA	Unknown	NA	DNA Illumina PE
SRR330420	D. pseudoobscura bogotana	TORO1	Bogota, Columbia	Unknown	NA	DNA Illumina PE
SRR330423	D. pseudoobscura bogotana	TORO2	Bogota, Columbia	Unknown	NA	DNA Illumina PE
SRR617430	D. pseudoobscura	DM1005	Davis Mountains TX USA	Arrowhead	Lobe	DNA Illumina PE
SRR1956914	D. pseudoobscura	MV-25	NA	Arrowhead	NA	RNA Illumina PE
SRR032435	D. pseudoobscura	MV-25	NA	Arrowhead	NA	small RNA Illumina SE

## Sheet: Table S2
	Table S2 – TEs found inD. pseudoobscuragroup
	Sorted by if they are previously discovered or novel, then by Order and super family. Transmission states if the TE family is found to transfer between species.
	Table is divided into 3 sections for previously found TEs, novel TEs and unknown sequences
	TE family designation and discovery							Copy number, based on Coverage relative to chr3						% reads mapping to each TE family						No. insertions found with PopoolationTE2						% reference genome masked					% Pairwise Diversity							Dpse RNA FPKM	Dpse small RNA FPKM	ping-pong?	transmissions
	Origin	Order	Superfamily	Family		Length		Dpse	Dper	Dmir	Dlow	Daff		Dpse	Dper	Dmir	Dlow	Daff		Dpse	Dper	Dmir	Dlow	Daff		Dpse	Dper	Dmir	Dlow	Daff		Dpse	Dper	Dmir	Dlow	Daff
	Repbase	DNA	DNA	DNA-1_DPe		732		63	36	11.5	9	0		0.041	0.047	0.026	0.027	0.006		63	36	11	9	0		0.0608	0.0735	0.0349	0.0263	0.0084		0.0437774	0.0257568	0.0218579	0.00242866	0		5.61993	145.005	y
	Repbase	DNA	Harbinger	Harbinger-N1_DPe		1071		8	7	4	14	12		0.02	0.028	0.022	0.036	0.057		8	7	4	14	12		0.029	0.031	0.0178	0.0102	0.0077		0.0338135	0.00168957	0.0451292	0.520844	0.0424695		3.93388	21.8665	y	D.pse-D.per, D.pse-D.mir, D.pse-D.low, D.per-D.low, D.per-D.mir,
	Repbase	DNA	hAT	hAT-1_DP		2699		10	5	3	3	0		0.02	0.023	0.02	0.014	0.001		10	5	3	3	0		0.0213	0.0303	0.017	0.0043	0.0012		0.0161541	0.00926269	0.0249475	0.0726195	0		1.89859	6.05511	y	D.pse-D.per, D.pse-D.mir, D.per-D.mir,
	Repbase	DNA	hAT	hAT-1N_DP		557		3	12	9	5	0		0.011	0.017	0.013	0.014	0		3	12	9	5	0		0.0164	0.0169	0.0156	0.0007	0.0005		0.428486	0.113868	0.0652304	0.724955	0		8.08949	5.74714
	Repbase	DNA	hAT	Hopers2		2756		19	19	10	23	0		0.043	0.096	0.03	0.027	0.005		19	19	10	9	0		0.0321	0.0816	0.0203	0.0122	0.0044		0.255354	0.132122	0.160152	0.150086	0		0.883579	31.1777	y
	Repbase	DNA	Mariner_Tc1	Mariner-1_DPe		1295		11	2	1	15	7		0.018	0.03	0.03	0.035	0.004		11	2	1	12	1		0.032	0.0372	0.0266	0.026	0.0033		0.0758442	0.80695	0	0.0768965	0		3.08713	13.0102		D.pse-D.per, D.pse-D.low, D.per-D.low,
	Repbase	DNA	Mariner_Tc1	Mariner-10_DRh		1629		17	35	6	9	0		0.015	0	0.01	0.017	0.014		17	15	6	2	0		0.0262	0.0163	0.0119	0.0015	0.0022		0.0167281	0.000101109	8.18e-05	0.122161	0		0.189825	1.75825
	Repbase	DNA	Mariner_Tc1	Mariner-3_Dro		1648		15	15	13	17	0		0.018	0.043	0.012	0.02	0.024		15	15	13	6	0		0.0278	0.0304	0.0207	0.0161	0.0019		0.0546001	0.247954	0.00630134	0.0188731	0		3.81304	0.817873
	Repbase	DNA	Mariner_Tc1	PARISa_DPe		1742		3	3	2	12	0		0.011	0.016	0.013	0.023	0.007		3	3	2	4	0		0.0123	0.0204	0.0092	0.0045	0.0011		0.008	0	0.0309	0.0335	0		1.14748	5.02931
	Repbase	DNA	MiniME	MINIME_DP		4583		102	124	108	88	46		0.28	0.416	0.289	0.536	0.199		102	124	108	88	46		0.3011	0.555	0.2552	0.1176	0.0635		0.0409858	0.0275219	0.121775	0.189916	0.361668		0.392319	189.069	y
	Repbase	DNA	P	Galileo_DP		2797		4	3	4	4.5	2.5		0.027	0.043	0.038	0.053	0.029		4	3	4	4	2		0.0368	0.0567	0.0308	0.0125	0.0083		0.140905	0.0880142	0.130791	0.512177	0.0768074		0.287905	8.52706	y
	Repbase	DNA (Polinton)	Polinton	Polinton-1_DPe		15797		149	46	9	7	35		1.358	0.427	0.086	0.089	0.275		29	46	9	7	35		0.0822	0.1816	0.0255	0.0145	0.0417		0.00262068	0.0107032	0.0314652	0.0853688	0.0819722		0.939246	57.0067	y	D.pse-D.per,
	Repbase	DNA	Transib	Transib1_DP		2983		3	2	4	13	4		0.009	0.012	0.013	0.017	0.014		3	2	4	5	4		0.0149	0.0163	0.0079	0.0058	0.0089		0.0134093	0.00670466	0.00737513	0.00330935	0.0020114		0.429458	6.04343	y
	Repbase	DNA	Transib	Transib2_DP		2311		7	6	4	8	0		0.011	0.014	0.008	0.017	0.009		7	6	4	6	0		0.0143	0.0133	0.0071	0.0076	0.0026		0.0354413	0.026309	0.0152892	0.0572418	0		0.953365	10.1337	y
	Repbase	DNA	Transib	Transib3_DP		2783		2	2	3	1	0		0.031	0.041	0.048	0.114	0.015		2	2	3	1	0		0.0493	0.0658	0.0369	0.036	0.0082		0.123248	0.174991	0.361361	0	0		1.82938	1.39241
	Repbase	DNA	Transib	Transib4_DP		1334		4	7	6	23	0		0.001	0.001	0.001	0.003	0.004		2	4	1	2	0		0.0019	0.0008	0.0009	0.0017	0.0014		0	0	0	5.33e-05	0		0.0952	2.77856		D.per-D.low, D.per-D.mir,
	Repbase	DNA	Transib	TransibN5_DP		1468		31	47	4	15	7		0.005	0.007	0.011	0.02	0.006		13	13	4	13	5		0.0085	0.0108	0.0072	0.0085	0.0009		0.000169933	6.3e-06	0.0540418	0.0318282	0.0086934		0.906519	1.95108
	Repbase	LINE	CR1	CR1-1_DPer		4691		21	22	17	74	21		0.81	1.267	1.168	0.89	0.988		21	22	17	74	21		0.6472	1.4236	0.2599	0.1205	0.1229		0.311508	0.565732	0.243868	0.637293	0.95915		24.9208	315.486	y	D.pse-D.per,
	Repbase	LINE	CR1	CR1-2_DPer		3331		150	152	256	215	202		0.06	0.096	0.07	0.179	0.554		80	66	69	41	61		0.0981	0.1099	0.0355	0.0349	0.0207		0.00250221	0.00163106	0.0005908	0.0096454	0.0045753		3.25908	2.88306	y	D.pse-D.low, D.per-D.low,
	Repbase	LINE	CR1	CR1-3_DPer		4396		8	9	32	30	10		0.03	0.051	0.144	0.101	0.078		8	9	32	11	10		0.0679	0.0671	0.0355	0.022	0.0099		0.0481932	0.0290416	0.118904	0.0596457	0.145516		0.528823	6.47712
	Repbase	LINE	CR1	WORF_DMi		4174		122	150	185	107	19		0.232	0.499	0.473	0.3	0.127		122	150	185	29	19		0.2128	0.4562	0.1024	0.0319	0.012		0.0479422	0.0303465	0.064817	0.0586641	0.0335494		10.5807	61.8789	y
	Repbase	LINE	I	I-1_DPe		4166		11	13	7	8	0		0.037	0.052	0.056	0.042	0.024		11	13	7	4	0		0.0223	0.0315	0.0208	0.0112	0.002		0.0189325	0.0244901	0.0185858	0.05334	0		2.04519	9.66567	y	D.pse-D.per,
	Repbase	LINE	Jockey	Jockey-1_DPer		7061		6	62	5	2	0		0.022	0.269	0.022	0.01	0.001		6	17	4	0	0		0.0232	0.1496	0.0079	0.0105	0.0025		0.0249823	0.0286591	0.0037955	0.00198272	0		0.52161	9.85455	y	D. pse-D. mir
	Repbase	LINE	Jockey	Jockey-2_DPer		7406		5	10	2	2	0		0.073	0.162	0.121	0.012	0.047		0	0	0	0	0		0.0353	0.0569	0.0258	0.0068	0.0177		0.0294	0.0017	0	0.0035	0		0.264686	63.1978	y
	Repbase	LINE	Jockey	Jockey-3_DPer		8190		3	44	3	0	0		0.047	0.387	0.048	0.038	0.024		3	19	3	0	0		0.0901	0.3006	0.077	0.0717	0.0699		0.041921	0.0392987	0.0170126	0	0		0.0189	48.94	y
	Repbase	LINE	Jockey	Jockey-4_DPer		4920		6	9	21	4	0		0.018	0.037	0.064	0.033	0.001		6	9	21	4	0		0.0278	0.0433	0.0255	0.0107	0.0009		0.034878	0.029065	0.0213899	0.0971545	0		0.479235	3.35594	y
	Repbase	LINE	Jockey	Jockey-5_DPer		5081		16	25	34	13	0		0.039	0.083	0.088	0.047	0.01		16	21	30	6	0		0.048	0.0741	0.0232	0.0203	0.0112		0.0236469	0.0206049	0.0336173	0.0358349	0		0.508608	20.8571	y	D.pse-D.low, D.per-D.low,
	Repbase	LINE	Jockey	Jockey-6_DPer		7822		13	10	12	0	0		0.075	0.225	0.048	0.009	0		13	10	2	0	0		0.0601	0.0957	0.0084	0.006	0.0009		0.0771755	0.132589	0.0383301	0	0		0.322615	6.46185	y
	Repbase	LINE	Jockey	Jockey-7_DPer		3703		8	10	12	9	0		0.02	0.035	0.034	0.038	0.006		8	10	12	9	0		0.0409	0.0337	0.0198	0.0196	0.0051		0.0208711	0.0197438	0.0191245	0.0503346	0		0.876819	29.6197	y	D.pse-D.per, D.pse-D.mir, D.per-D.mir,
	Repbase	LINE	Jockey	Jockey-8_DPer		3338		57	58	11	18	6		0.083	0.162	0.03	0.067	0.022		13	30	6	8	5		0.0122	0.119	0.0111	0.0075	0.0022		0.00367756	0.0368131	0.0118307	0.0302713	0.00683044		0.509507	11.6595	y
	Repbase	LINE	Jockey	Jockey-9_DPer		4770		11	32	3	0	0		0.052	0.27	0.014	0.016	0.007		10	24	3	0	0		0.0258	0.1141	0.0169	0.0206	0.0168		0.156913	0.0217412	0.00167715	0	0		0.0266	14.4463	y	D.pse-D.per, D.pse-D.mir, D.pse-D.low, D.per-D.low, D.per-D.mir,
	Repbase	LINE	Kiri	Kiri-1_DPer		4663		32	31	13	32	0		0.071	0.095	0.047	0.097	0.036		32	31	13	26	0		0.066	0.1049	0.0142	0.0111	0.0017		0.0221277	0.0147517	0.0810252	0.0356677	0		1.28484	17.4155	y	D.pse-D.per, D.pse-D.low, D.per-D.low,
	Repbase	LINE	Kiri	Kiri-2_DPer		4410		6	6	8	13	0		0.019	0.031	0.033	0.053	0.01		6	6	8	9	0		0.0311	0.0406	0.0156	0.0111	0.0022		0.0258503	0.0139078	0.109864	0.0760684	0		0.972901	4.31711	y	D.pse-D.per, D.pse-D.low,
	Repbase	LINE	Loa	LOA-1_DPer		5512		35	37	81	54	39		0.209	0.334	0.283	0.252	0.728		35	37	81	26	39		0.1886	0.4238	0.0682	0.0524	0.0612		0.163444	0.145177	0.0469138	0.101498	0.862049		1.85632	193.027	y	D.pse-D.per,
	Repbase	LINE	Loa	Loa-1_DPs		3460		121	76	88	54	43		0.091	0.14	0.187	0.172	0.255		92	59	88	20	43		0.1424	0.2084	0.0598	0.0367	0.0162		0.0104332	0.0159369	0.0946523	0.223594	0.334011		1.4443	55.8522	y	D.pse-D.per,
	Repbase	LINE	Loa	LOA-1B_DPer		5500		80	86	90	62	58		0.191	0.224	0.174	0.182	0.295		80	67	86	19	58		0.1337	0.2235	0.0509	0.0346	0.0256		0.0262399	0.0126643	0.019572	0.04073	0.0948913		1.31119	76.0313	y	D.pse-D.per,
	Repbase	LINE	Loa	LOA-2_DPer		4935		119	108	117	66	0		0.298	0.351	0.397	0.281	0.521		119	105	117	49	0		0.228	0.4422	0.1112	0.0519	0.0498		0.0424192	0.030807	0.124172	0.197866	0		2.43141	122.188	y
	Repbase	LINE	Loa	LOA-3_DPer		5642		74	57	48	41	34		0.429	0.609	0.557	0.356	0.012		74	57	48	31	2		0.3742	0.7647	0.1612	0.0743	0.0098		0.167637	0.136769	0.632135	0.38954	4.42e-06		2.03473	95.5885	y
	Repbase	LINE	Loa	TRIM		3111		27	32	46	24	0		0.036	0.044	0.065	0.08	0.009		27	32	46	12	0		0.0484	0.059	0.0239	0.0126	0.0025		0.224803	0.107806	0.194645	0.53898	0		1.12177	72.5701	y
	Repbase	LINE	Outcast	SPOCK_DMi		4952		38	22	15	13	1		0.116	0.041	0.077	0.026	0.017		38	22	15	13	1		0.0565	0.0466	0.0272	0.0114	0.0086		0.0770343	0.00480631	0.0683399	0.00823288	0		1.72837	16.0929	y
	Repbase	LINE	R1	R1_DPe		5447		62	113	186	22	27		0.133	0.295	0.454	0.075	0.052		39	42	33	4	10		0.0703	0.2018	0.0241	0.0291	0.02		0.00366	2.6e-06	0.0244	0.0501	0.0055		0.102298	282.68	y
	Repbase	LINE	R1	R1-1_DPer		5020		5	19	14	2	3		0.015	0.061	0.041	0.009	0.024		5	19	14	1	3		0.0181	0.054	0.0143	0.0124	0.0116		0.039782	0.0191245	0.0333013	0.0158705	0		0.133405	81.4888	y	D.pse-D.per,
	Repbase	LINE	R1	R1-2_DPer		4967		6	11	15	4	0		0.016	0.043	0.042	0.02	0.003		6	11	15	4	0		0.0408	0.0659	0.0163	0.0176	0.0012		0.0251527	0.032791	0.0229438	0.0608013	0		0.107723	57.5966	y
	Repbase	LINE	R1	R1-3_DPer		5126		6	7	7	5	0		0.015	0.031	0.026	0.026	0.001		6	5	7	5	0		0.0247	0.0382	0.0112	0.0272	0.0017		0.0130056	0.0199357	0.0497185	0.0499805	0		0.0849	100.938	y	D.pse-D.per, D.pse-D.low, D.per-D.low,
	Repbase	LINE	R1	R1-4_DPer		4226		6	12	23	4	0		0.019	0.057	0.068	0.019	0.007		6	12	23	3	0		0.0414	0.0445	0.0232	0.026	0.0021		0.0248935	0.0222576	0.039782	0.0373876	0		0.104166	86.4735	y
	Repbase	LINE	R1	R1-5_DPer		5195		4	7	14	0	0		0.02	0.048	0.059	0.016	0.002		4	7	14	0	0		0.0333	0.0448	0.0201	0.0168	0.0014		0.0333013	0.035217	0.040635	0	0		0.532716	44.9177	y	D.pse-D.per,
	Repbase	LINE	R1	R1-6_DPer		5048		11	8	15	2	0		0.027	0.037	0.05	0.019	0.002		11	8	15	2	0		0.0329	0.0383	0.0178	0.0321	0.0009		0.0109278	0.0106124	0.0158705	0.155309	0		0.0956	206.297	y
	Repbase	LINE	R1	R1-7_DPer		5139		7	12	13	3	0		0.038	0.067	0.104	0.035	0.02		7	12	13	3	0		0.0602	0.0674	0.0314	0.0378	0.0043		0.023703	0.0148478	0.108571	0.130116	0		19.8194	126.288	y	D.pse-D.per,
	Repbase	LINE	R2	R2_DPe		3557		10	13	2	2	0		0.029	0.065	0.004	0.004	0.004		4	10	0	2	0		0.0137	0.0336	0.0002	0.0039	0.0042		0.689911	0.651535	0.019572	0.41302	0		0.478043	3.59984	y
	Repbase	LTR	BEL	BEL-1_DPer		8155		44	22	6	22	5		0.278	0.325	0.209	0.238	0.1		44	22	6	22	5		0.2209	0.3995	0.0537	0.0599	0.0481		0.932082	0.767036	0.884287	0.88222	0.32752		3.87891	64.1491	y	D.pse-D.per,
	Repbase	LTR	BEL	BEL-13_DP		5969		100	110.5	20	54	26		0.221	0.38	0.118	0.172	0.17		53	80	20	14	26		0.0639	0.3053	0.0267	0.0194	0.0223		0.0894873	0.125359	0.451415	0.403308	0.726723		2.51522	11.7985	y	D.pse-D.per, D.pse-D.low,
	Repbase	LTR	BEL	BEL-14_DP		6090		55.5	84.5	43	93.5	33		0.136	0.371	0.214	0.267	0.146		55	84	43	33	27		0.1634	0.3709	0.0549	0.0233	0.0249		0.286719	0.317578	0.296936	0.260637	0.133216		0.568238	5.28408	y	D.pse-D.per, D.pse-D.mir, D.pse-D.low, D.per-D.mir,
	Repbase	LTR	BEL	BEL-15_DP		6433		7.5	15.75	4	16.5	30		0.029	0.102	0.027	0.058	0.112		7	15	4	3	30		0.0317	0.0844	0.0114	0.0128	0.0307		0.150546	0.492245	0.461806	0.15385	0.0322158		4.30244	6.02376	y	D.pse-D.per, D.pse-D.low, D.per-D.low,
	Repbase	LTR	BEL	BEL-2_DPer		5932		57	40.5	27	31.5	4		0.153	0.228	0.171	0.172	0.037		57	40	27	31	4		0.1488	0.2536	0.0156	0.0242	0.0312		0.315943	0.575169	0.463993	0.207318	0.972222		5.31374	27.5501	y	D.per-D.low,
	Repbase	LTR	BEL	BEL-3_DPer		5996		142.5	110.75	60.5	79	42.5		0.439	0.539	0.325	0.278	0.429		120	110	60	16	42		0.1468	0.6351	0.055	0.0175	0.016		0.400437	0.520923	0.952887	0.532034	0.680656		5.30502	17.5057	y	D.pse-D.per, D.pse-D.low, D.per-D.low, D.per-D.mir,
	Repbase	LTR	BEL	BEL-4_DPer		7079		49.5	66	46	97	6.5		0.173	0.364	0.294	0.291	0.066		49	66	46	53	6		0.2059	0.4473	0.0649	0.0377	0.039		0.402904	0.373179	0.114724	0.524473	0.244877		0.434651	1.64222	y	D.pse-D.per, D.pse-D.low, D.per-D.low,
	Repbase	LTR	BEL	BEL-4_DPse		6441		9.5	6	14.5	11.5	0		0.029	0.041	0.087	0.046	0.005		9	6	14	7	0		0.0435	0.0548	0.0149	0.0119	0.0016		0.234815	0.916444	0.083746	0.797374	0		2.10229	1.8572	y	D.pse-D.per, D.pse-D.low, D.per-D.low,
	Repbase	LTR	BEL	BEL-5_DPer		5986		94.5	49.75	38.5	19	10		0.238	0.173	0.158	0.069	0.093		76	49	38	8	10		0.0794	0.2178	0.0159	0.0175	0.0249		0.272668	0.352495	0.689911	0.654151	0.991015		1.02397	11.2584	y	D.per-D.mir,
	Repbase	LTR	BEL	BEL-6_DPer		12375		19	19	23	27	6		0.054	0.08	0.121	0.132	0.077		0	0	0	0	0		0.052	0.1039	0.0151	0.0136	0.0169		0.673611	0.651535	0.675347	0.787037	0		1.47272	2.65997	y	D.pse-D.per, D.pse-D.mir, D.per-D.mir,
	Repbase	LTR	BEL	BEL-6_DPe		5995		20	20	17	9	1		0.065	0.142	0.117	0.064	0.002		19	19	23	14	1		0.0738	0.0988	0.0052	0.0093	0.0012		0.41302	0.455273	0.0731442	0.249366	0		1.02397	2.64918	y	D.pse-D.per, D.pse-D.mir, D.per-D.low,
	Repbase	LTR	BEL	BEL-7_DPer		12374		9.25	5	5.5	4.5	5.5		0.085	0.168	0.056	0.042	0.059		0	0	0	0	0		0.0434	0.1551	0.0121	0.0096	0.0106		0.423932	0.449231	0.0205128	0.592308	0		1.18798	73.14	y	D.pse-D.per, D.pse-D.mir, D.pse-D.low, D.per-D.low,
	Repbase	LTR	BEL	BEL-7_Dpe		6832		12	7	14	5	2		0.018	0.054	0.064	0.019	0.003		9	5	5	4	0		0.0278	0.0576	0.0088	0.0072	0.0038		0	0	0	0	0		1.18798	194.271	y	D.pse-D.per, D.pse-D.mir, D.per-D.mir, D.per-D.low,
	Repbase	LTR	BEL	BEL-8_DPe		6420		76.5	86.5	16	35	2		0.221	0.514	0.103	0.16	0.018		76	86	16	27	2		0.1365	0.5167	0.0258	0.0155	0.0179		0.437555	0.733231	0.653903	0.15793	0.436709		3.37935	6.04762	y	D.pse-D.per, D.pse-D.low,
	Repbase	LTR	BEL	BEL1_Dpse		5439		29	46	11	16	0		0.084	0.177	0.045	0.063	0.002		29	31	11	4	0		0.0823	0.1739	0.0162	0.0121	0.003		0.0274246	0.0186337	0.0602985	0.0332843	0		0.809181	67.8511	y	D.pse-D.per, D.pse-D.mir, D.per-D.mir, D.per-D.low,
	Repbase	LTR	BEL	BEL2_Dpse		7792		52	54.5	21.5	37.5	0		0.271	0.556	0.195	0.252	0.009		52	54	21	29	0		0.1899	0.4799	0.049	0.0222	0.0016		0.881945	0.763929	0.384048	0.0637159	0		2.43212	2.31468	y
	Repbase	LTR	BEL	BEL3_Dpse		6187		16	13	9	40.75	0		0.042	0.077	0.053	0.105	0.002		16	13	9	8	0		0.0368	0.0538	0.0077	0.004	0.0007		0.253605	0.926051	0.0856844	0.247442	0		4.11797	73.14	y	D.pse-D.per, D.pse-D.low, D.per-D.low,
	Repbase	LTR	BEL	Nobel		6608		67	85.5	30.5	40	4		0.224	0.76	0.209	0.173	0.024		67	75	30	15	4		0.1356	0.7055	0.0338	0.0241	0.0156		0.518839	0.178963	0.250175	0.813327	0.451168		2.83865	52.5486	y	D.pse-D.per, D.pse-D.mir, D.per-D.mir,
	Repbase	LTR	BEL	TRAM		3080		107	45	60	31	4		0.167	0.134	0.161	0.052	0.028		59	45	60	7	4		0.0572	0.1626	0.0205	0.0083	0.0063		0.146309	0.314516	0.223373	0.304081	0.571685		3.35256	30.1955	y	D.pse-D.per, D.pse-D.mir, D.per-D.mir,
	Repbase	LTR	Copia	Copia-1_DPer		4984		28.5	48	2	13.5	6		0.071	0.262	0.012	0.04	0.012		15	36	2	4	2		0.017	0.1379	0.0028	0.0079	0.0002		0.208766	0.62716	0.522449	0.028	0.197007		0.418793	11.4935	y	D.pse-D.per, D.pse-D.mir, D.pse-D.low, D.per-D.low, D.per-D.mir,
	Repbase	LTR	Copia	Copia-2_DPer		4272		15	10	23	31	18.5		0.055	0.077	0.078	0.051	0.062		10	10	22	10	18		0.0425	0.0579	0.0068	0.0019	0.0121		0.383405	0.668519	0.599563	0.147931	0.0371256		0.687649	0.946527		D.pse-D.per, D.pse-D.mir, D.pse-D.low, D.per-D.low, D.per-D.mir,
	Repbase	LTR	Copia	Copia-29_DP		4311		54.5	7	3	33.5	0		0.133	0.049	0.027	0.069	0.002		19	7	3	15	0		0.0457	0.0394	0.0041	0.0085	0.0001		0.148012	0.564067	0.428341	0.242579	0		0.657091	1.7196	y	D.pse-D.per, D.pse-D.low, D.per-D.low,
	Repbase	LTR	Copia	Copia1_Dpse		759		10.5	10	14	6	0		0.015	0.016	0.039	0.008	0.003		10	10	10	5	0		0.0266	0.0188	0.004	0.0039	0.0027		0.321835	0.12378	0.327616	0.034891	0		1.29315	0.935722		D.pse-D.per, D.pse-D.low, D.per-D.low, D.per-D.mir,
	Repbase	LTR	Copia	Copia2_Dpse		4679		90.5	46	10	19	0		0.167	0.141	0.04	0.038	0.006		37	30	10	4	0		0.0845	0.0568	0.003	0.0021	0.0031		0.088709	0.107102	0.493477	0.112342	0		2.74382	34.7838	y	D.pse-D.per, D.pse-D.mir, D.pse-D.low, D.per-D.low, D.per-D.mir,
	Repbase	LTR	Gypsy	Gypsy-1_DPer		8336		21	17	12.5	10.5	4		0.101	0.134	0.102	0.078	0.03		21	17	12	7	2		0.1193	0.1627	0.0136	0.0237	0.0134		0.336574	0.254698	0.545052	0.792923	0.729498		0.741902	13.9458	y	D.pse-D.per, D.pse-D.mir, D.pse-D.low, D.per-D.low, D.per-D.mir,
	Repbase	LTR	Gypsy	Gypsy-10_DPer		6038		23.5	48.5	5	2.5	2		0.063	0.224	0.027	0.017	0.018		23	34	5	2	0		0.0644	0.143	0.0032	0.0101	0.0032		0.145588	0.303241	0.954025	0.419657	0.300679		0.0558	107.261	y
	Repbase	LTR	Gypsy	Gypsy-11_DPer		10225		52	46.5	5.5	22.5	0		0.243	0.46	0.098	0.142	0.007		52	46	5	10	0		0.5552	0.688	0.0548	0.0213	0.0009		0.17416	0.199394	0.509156	0.526338	0		0.130149	28.5884	y	D.pse-D.per, D.pse-D.mir,
	Repbase	LTR	Gypsy	Gypsy-12_DPer		6915		26.5	48	7.5	9	3		0.091	0.305	0.058	0.079	0.025		26	48	7	9	2		0.1559	0.3829	0.0144	0.0333	0.0016		0.311549	0.528782	0.255271	0.524173	0.53011		0.091	4.67802	y	D.pse-D.per,
	Repbase	LTR	Gypsy	Gypsy-1A_DPer		826		7	26	0	11	0		0.008	0.021	0.007	0.01	0		7	9	0	3	0		0.0138	0.0222	0.0009	0.0039	0		0.0752911	0.0194673	0	0.0469734	0		0.0802	4.28344
	Repbase	LTR	Gypsy	Gypsy-2_DPer		4418		8	13	12.5	3.5	0		0.029	0.041	0.052	0.013	0.002		8	11	12	1	0		0.0135	0.0202	0.0119	0.0046	0.0006		0.267532	0.191375	0.182284	0.857576	0		1.06863	10.5635	y	D.pse-D.per, D.pse-D.mir, D.pse-D.low, D.per-D.low, D.per-D.mir,
	Repbase	LTR	Gypsy	Gypsy-25_DPse		14980		11	15	13.5	7	11.5		0.08	0.189	0.175	0.086	0.061		10	15	13	7	8		0.0994	0.2113	0.0333	0.0274	0.0336		0.121347	0.419457	0.563747	0.668384	0.0848149		0.265404	3.18294		D.pse-D.per, D.pse-D.mir, D.pse-D.low, D.per-D.low, D.per-D.mir
	Repbase	LTR	Gypsy	Gypsy-26_DPse		14591		24	35.5	7.5	9.5	5		0.292	0.699	0.138	0.174	0.105		24	35	7	9	5		0.1416	0.5735	0.0423	0.0328	0.0305		0.946709	0.363182	0.226427	0.535285	0.0467422		2.019	4.04144		D.pse-D.per, D.pse-D.mir, D.pse-D.low, D.per-D.low, D.per-D.mir,
	Repbase	LTR	Gypsy	Gypsy-27_DP		4944		17	15	7	14	0		0.052	0.055	0.044	0.061	0.009		17	15	7	4	0		0.0378	0.0544	0.0134	0.0238	0.0102		0.23469	0.51559	0.836486	0.612424	0		0.903558	39.5987		D.pse-D.per, D.pse-D.low, D.per-D.low,
	Repbase	LTR	Gypsy	Gypsy-3_DPer		8105		46.5	55	16	13	3		0.146	0.294	0.106	0.064	0.016		46	55	16	4	3		0.1129	0.2428	0.0232	0.0277	0.0014		0.0543566	0.0910489	0.218752	0.183423	0.151434		3.13462	4.32378	y	D.pse-D.per, D.pse-D.low, D.per-D.low,
	Repbase	LTR	Gypsy	Gypsy-31_DP		5046		4	20	6.5	6.5	0		0.017	0.074	0.029	0.025	0.001		4	14	6	5	0		0.0152	0.0807	0.0106	0.0059	0.0031		0.0639302	0.019004	0.0965187	0.166751	0		0.111619	4.67449	y	D.pse-D.per,
	Repbase	LTR	Gypsy	Gypsy-32_DP		7261		6.25	8.5	10.5	6	0		0.026	0.057	0.059	0.031	0.016		6	8	10	6	0		0.0586	0.0773	0.0339	0.0118	0.0214		0.14593	0.119323	0.18072	0.174464	0		0.0776	40.7921	y
	Repbase	LTR	Gypsy	Gypsy-4_DPer		4320		3	3.5	2	4	0		0.02	0.06	0.014	0.01	0		3	3	2	3	0		0.0308	0.0542	0.0049	0.0061	0.0003		0.310964	0.382105	0.242024	0.112578	0		0.0192	25.7013	y	D.pse-D.per, D.pse-D.mir, D.pse-D.low, D.per-D.low, D.per-D.mir,
	Repbase	LTR	Gypsy	Gypsy-5_DPer		5433		26.5	28	7.5	44.5	18		0.079	0.105	0.042	0.109	0.058		26	28	7	15	18		0.0407	0.0761	0.0179	0.007	0.0096		0.430987	0.455106	0.105169	0.406761	0.279009		0.706368	23.8163	y	D.pse-D.per, D.per-D.low, D.per-D.mir,
	Repbase	LTR	Gypsy	Gypsy-6_DPer		7772		8.5	13	13	2.5	0		0.027	0.075	0.076	0.017	0.008		8	13	9	2	0		0.0547	0.0701	0.0167	0.0162	0.0027		0.0885082	0.0512821	0.0541646	0.163812	0		0.1627	9.51667	y	D.pse-D.low,
	Repbase	LTR	Gypsy	Gypsy-7_DPer		9847		96	40	10.5	13	2		0.415	0.376	0.089	0.105	0.027		96	40	10	13	1		0.3358	0.3896	0.0319	0.0185	0.0088		0.190468	0.345136	0.532178	0.497671	0.334943		0.272533	50.3375	y	D.pse-D.low, D.per-D.low,
	Repbase	LTR	Gypsy	Gypsy-8_DPer		7803		9	22	9	9.5	0		0.033	0.107	0.034	0.035	0.017		9	20	9	3	0		0.0365	0.1093	0.0117	0.0076	0.0083		0.073826	0.0953781	0.129818	0.203541	0		0.152855	1.44666		D.pse-D.per, D.pse-D.mir,
	Repbase	LTR	Gypsy	Gypsy-9_DPer		6022		28.5	30	22	13.5	1.5		0.104	0.169	0.107	0.113	0.08		28	25	22	10	0		0.1086	0.1503	0.0247	0.0158	0.0062		0.328365	0.293081	0.703905	0.452306	0.154529		0.335603	4.25261	y
	Repbase	LTR	Gypsy	Gypsy10_Dpse		7798		45	151	21.5	23	0		0.006	0.015	0.006	0.003	0.001		0	0	0	0	0		0.0188	0.0204	0.0009	0.0003	0		0.0798832	0.0710844	0.133079	0.208233	0		0.00918	12.6031	y
	Repbase	LTR	Gypsy	Gypsy11_Dpse		9007		22.5	22.5	5.5	5	0		0.161	0.796	0.111	0.123	0.025		27	69	21	18	0		0.056	0.4259	0.044	0.0186	0.009		0.125834	0.223743	0.0288862	0.290575	0		0.593399	59.8264	y
	Repbase	LTR	Gypsy	Gypsy12_Dpse		8769		24.5	12	8	29.5	11		0.073	0.15	0.033	0.03	0.005		17	16	3	1	0		0.127	0.1047	0.0091	0.0199	0.0012		0.181002	0.550427	0.265236	0.264249	0.431371		0.0785	19.1359	y	D.pse-D.low, D.per-D.low,
	Repbase	LTR	Gypsy	Gypsy13_Dpse		7642		11.5	2.5	4	4.5	4		0.128	0.157	0.166	0.277	0.162		24	12	8	29	8		0.1444	0.1781	0.0357	0.0408	0.0174		0.488738	0.290553	0.0231729	0.59893	0.14795		0.604515	2.80515	y
	Repbase	LTR	Gypsy	Gypsy14_Dpse		4783		26	14	1.5	15	0		0.042	0.026	0.041	0.026	0.027		11	2	4	3	4		0.0398	0.036	0.0181	0.0133	0.0063		0.0662935	0.0833636	0.223919	0.210429	0		0.208822	7.42978	y	D.pse-D.per, D.pse-D.low, D.per-D.low,
	Repbase	LTR	Gypsy	Gypsy15_Dpse		8723		15	5	12	29	4		0.066	0.057	0.02	0.068	0.016		26	14	1	6	0		0.0597	0.0635	0.0359	0.0338	0.0343		0.0833556	0.0781931	0.0670254	0.159078	0.0672378		0.549532	9.15854	y
	Repbase	LTR	Gypsy	Gypsy16_Dpse		7463		8	3	6	5.5	0		0.046	0.034	0.054	0.137	0.019		10	5	12	22	2		0.08	0.0835	0.0067	0.0089	0.001		0.920154	0.21713	0.474632	0.511184	0		0.139265	3.14829		D.pse-D.mir, D.pse-D.low,
	Repbase	LTR	Gypsy	Gypsy17_Dpse		9557		40.5	98	41.5	22.5	2.5		0.273	0.925	0.381	0.203	0.075		8	2	6	5	0		0.0409	0.0465	0.0151	0.0076	0.0018		0.286934	0.0889276	0.98551	0.72315	0.784687		1.00108	2.00923	y	D.pse-D.per, D.pse-D.mir, D.pse-D.low, D.per-D.low, D.per-D.mir,
	Repbase	LTR	Gypsy	Gypsy18_Dpse		7911		11.5	17	3	6.5	2		0.994	0.373	0.47	0.194	0.01		40	79	41	19	0		0.2051	0.7617	0.0437	0.0187	0.0337		0.501647	0.746723	0.666667	0.799172	0.141304		3.01198	48.392	y	D.pse-D.per, D.pse-D.low, D.per-D.low,
	Repbase	LTR	Gypsy	Gypsy19_Dpse		5440		50	31.5	11	37.25	0		0.106	0.119	0.052	0.093	0.002		11	17	3	6	2		3.2697	0.6255	0.0174	0.0123	0.0032		0.127251	0.130323	0.76386	0.26577	0		0.681247	2.12972	y	D.pse-D.per, D.pse-D.low, D.per-D.low,
	Repbase	LTR	Gypsy	Gypsy2_Dpse		4874		17.5	16	0	5	4		0.062	0.057	0.017	0.013	0.016		38	31	11	16	0		0.0497	0.047	0.0057	0.0024	0.0008		0.246914	0.174158	0	0.190909	0.654882		0.716625	6.41098	y	D.pse-D.per, D.pse-D.low, D.per-D.low,
	Repbase	LTR	Gypsy	Gypsy20_Dpse		5601		22	16	5	4	0		0.079	0.066	0.079	0.047	0.016		12	7	0	5	4		0.0482	0.0366	0.0029	0.0052	0.0077		0.13121	0.388095	0.0440476	0.926587	0		0.590253	20.8442	y	D.pse-D.per, D.pse-D.low, D.per-D.low,
	Repbase	LTR	Gypsy	Gypsy21_Dpse		4225		57	16	8	19.5	11		0.169	0.143	0.05	0.105	0.047		22	15	5	4	0		0.0721	0.0849	0.0143	0.0121	0.0057		0.395767	0.885942	0.149379	0.55016	0.604111		0.532371	3.85033	y	D.per-D.mir,
	Repbase	LTR	Gypsy	Gypsy22_Dpse		8545		20.5	9.5	6.5	11.5	3		0.114	0.099	0.052	0.097	0.022		56	16	8	12	11		0.1182	0.0981	0.0179	0.0158	0.0276		0.956432	0.491831	0.273776	0.0305591	0.698592		2.50935	16.6687	y	D.pse-D.low, D.per-D.low,
	Repbase	LTR	Gypsy	Gypsy23_Dpse		10954		7	7	5.5	5	0		0.046	0.054	0.049	0.044	0.01		20	9	6	11	3		0.0852	0.0818	0.0093	0.0126	0.0081		0.173248	0.0706016	0.245297	0.329016	0		2.30309	9.22756		D.pse-D.per, D.pse-D.low, D.per-D.low,
	Repbase	LTR	Gypsy	Gypsy24_Dpse		7691		14.5	9.5	17.5	1.5	3.5		0.068	0.07	0.131	0.021	0.049		7	7	5	5	0		0.0583	0.0684	0.0062	0.0156	0.0071		0.297583	0.173062	0.688981	0.375297	0.469253		0.733964	1.35352	y	D.per-D.low,
	Repbase	LTR	Gypsy	Gypsy3_Dpse		6760		10	6	14	3.5	0		0.049	0.053	0.098	0.031	0.011		14	9	17	1	3		0.1187	0.0915	0.0533	0.0222	0.0145		0.916213	0.701834	0.694768	0.380772	0		0.714375	10.7998	y
	Repbase	LTR	Gypsy	Gypsy4_Dpse		7644		16.5	22.5	5	14.5	0		0.05	0.099	0.026	0.055	0.007		10	6	14	3	0		0.0616	0.0589	0.036	0.0151	0.0039		0.0630005	0.0320364	0.10953	0.154349	0		0.949173	9.0721	y	D.pse-D.per, D.pse-D.mir, D.pse-D.low, D.per-D.low, D.per-D.mir,
	Repbase	LTR	Gypsy	Gypsy5_Dpse		8069		7	19.5	10	3.5	0		0.028	0.106	0.054	0.025	0.014		7	19	10	3	0		0.0425	0.0625	0.0118	0.0141	0.004		0.11821	0.151551	0.240574	0.212865	0		0.473881	5.97313	y
	Repbase	LTR	Gypsy	Gypsy6_Dpse		5838		11.5	3	0	2.5	16.5		0.033	0.026	0.004	0.016	0.076		9	3	0	0	5		0.0437	0.1124	0.0156	0.01	0.0147		0.0535684	0.0714017	0	0.120256	0.253299		0.103334	7.24541		D.pse-D.per, D.pse-D.low, D.per-D.low,
	Repbase	LTR	Gypsy	Gypsy7_Dpse		7590		20	9	6.25	3.5	4		0.069	0.08	0.057	0.031	0.045		20	9	6	3	4		0.0488	0.0328	0.0012	0.0114	0.0164		0.260311	0.449687	0.740351	0.0798548	0.500907		2.0279	2.51078	y	D.pse-D.per, D.pse-D.mir, D.per-D.low,
	Repbase	LTR	Gypsy	Gypsy8_Dpse		8681		36	29.5	18	1	0		0.318	0.365	0.314	0.294	0.216		36	29	18	1	0		0.0491	0.1112	0.0248	0.02	0.0429		0.204143	0.14598	0.375949	0	0		0.192065	6.2154	y
	Repbase	LTR	Gypsy	Gypsy9_Dpse		5743		10.5	12	4	4	1.5		0.027	0.065	0.029	0.02	0.015		10	12	4	4	1		0.6352	0.5671	0.5298	0.5195	0.5757		0.168456	0.184522	0.33902	0.331584	0		0.21627	147.327	y
	Repbase	RC	Helitron	Helitron-1_DPe		7229		22	68	4	15	87		0.073	0.313	0.028	0.077	0.242		22	42	4	15	87		0.1239	0.1508	0.0352	0.0256	0.0287		0.0327026	0.0312523	0.107023	0.0424692	0.0816422		1.20841	34.913	y
	Repbase	RC	Helitron	HelitronN-1_DPe		1155		950	1710	1923	712.5	228		1.623	3.905	1.297	0.894	0.654		950	1710	1923	422	228		1.0624	3.1766	0.9915	0.1629	0.062		0.00131622	0.000240707	0.00140514	0.00573267	0.0115564		44.3901	264.028	y
																				No. insertions found with PopoolationTE2						% reference genome masked
	Origin	Order	Superfamily	Family		Length		Dpse	Dper	Dmir	Dlow	Daff		Dpse	Dper	Dmir	Dlow	Daff		Dpse	Dper	Dmir	Dlow	Daff		Dpse	Dper	Dmir	Dlow	Daff		Dpse	Dper	Dmir	Dlow	Daff		Dpse RNA RPKM	Dpse small RNA RPKM	ping-pong?
	Novel	DNA	Harbinger	Daff_PIF-Harbinger_199		728		0	0	0	0	150		0	0	0.001	0.001	0.174		0	0	0	0	150		0.0007	0.0005	0.0009	0.0022	0.0134		0	0	0	0	0.271166		0	0
	Novel	DNA	hAT	Dmir_hAT-Blackjack_169		1949		9	6	7	13	0		0.079	0.104	0.096	0.081	0.006		9	6	7	13	0		0.1728	0.1486	0.2466	0.0356	0.0107		0.580754	0.446109	0.746415	0.706582	0		0.464642	25.5878
	Novel	DNA	hAT	Dper_hAT-hATm_137		1191		6	4	7	28	0		0.01	0.014	0.021	0.029	0.001		6	4	7	28	0		0.0168	0.0169	0.0176	0.0166	0.0025		0.0466835	0.00867618	0.0814042	0.122275	0		0.395221	42.8897
	Novel	DNA	hAT	Dpse_hAT-hATm_125		2459		6	4	0	17	0		0.01	0.011	0.008	0.035	0		6	4	0	9	0		0.0147	0.0148	0.0066	0.0066	0.0001		0.0367087	0.0203335	0	0.0640205	0		0	0
	Novel	DNA	hAT	Dpse_hAT-Pegasus_77		1807		4	3	3	7	0		0.009	0.011	0.011	0.023	0.006		4	3	3	7	0		0.0195	0.0161	0.0172	0.0085	0.0026		0.0250876	0.0129127	0.00885446	0.442828	0		2.4691	1.30181	y
	Novel	DNA	Mariner_Tc1	Dlow_Mariner_3		1569		0	0	0	24	0		0.004	0.005	0.006	0.019	0.006		0	0	0	11	0		0.0084	0.0095	0.0104	0.0097	0.002		0	0	0	0.013001	0		0.00704	0
	Novel	DNA	Mariner_Tc1	Dmir_TcMar-Tc1_157		925		14	7	4	6	0		0.023	0.022	0.015	0.013	0.001		14	7	4	6	0		0.0297	0.0277	0.021	0.0094	0.0013		0.0377547	0.023269	0.0327928	0.172685	0		7.82016	1.09285
	Novel	DNA	Mariner_Tc1	Dper_TcMar-Tc1_136		1588		7	10	5	12	0		0.02	0.033	0.021	0.041	0.003		7	10	5	12	0		0.0365	0.039	0.0319	0.0084	0.003		0.018172	0.0327456	0.0764484	0.0475918	0		1.75051	0.742678
	Novel	DNA	Mariner_Tc1	Dper_TcMar-Tc1_144		797		16	7	3	32.5	0		0.01	0.012	0.006	0.018	0.009		16	7	3	16	0		0.0118	0.0145	0.0088	0.0025	0.0032		0.0281054	0.0254526	0.0200753	0.0379786	0		4.34308	4.2279
	Novel	DNA	Mariner_Tc1	Dper_TcMar-Tc1_147		1639		17	5	8	7	0		0.022	0.014	0.021	0.011	0		17	5	8	7	0		0.015	0.016	0.0178	0.0037	0.0002		0.0358989	0.0278218	0.0317267	0.0241146	0		1.21938	6.16773	y
	Novel	DNA	Mariner_Tc1	Dpse_CMC-EnSpm_97		2723		7	3	4	7	8		0.01	0.012	0.015	0.018	0.021		7	3	4	7	3		0.0193	0.0169	0.008	0.0063	0.0052		0.00933844	0.00856898	0.0352552	0.0364444	0.0352815		0	42.0122	y
	Novel	DNA	Mariner_Tc1	Dpse_TcMar-Tc1_120		1402		7	13	6	35	7		0.01	0.026	0.015	0.042	0.023		7	13	6	30	7		0.0201	0.0266	0.0227	0.0042	0.0031		0.028191	0.0215077	0.0253923	0.0609166	0.0129747		1.68115	0.600863
	Novel	DNA	Mariner_Tc1	Dpse_TcMar-Tc1_93		1634		7	7	5	28	0		0.018	0.03	0.017	0.029	0.015		7	7	5	28	0		0.0273	0.0389	0.0235	0.0105	0.004		0.0420237	0.0222067	0.0425949	0.0473859	0		0.811345	1.44354
	Novel	DNA	P	Dmir_P_226		1690		4	6	3	13	1		0.006	0.01	0.009	0.016	0.005		4	6	3	9	0		0.006	0.0122	0.0094	0.0049	0.0023		0.00729783	0.0164892	0.00986193	0.0329844	0.0213347		1.51933	8.17486	y
	Novel	DNA	P	Dpse_P_121 (P_O_Dbifasciata)		1143		4	8	4	2	1		0.005	0.006	0.01	0.003	0.001		4	8	4	2	0		0.0083	0.0064	0.0112	0.0018	0.0008		0.0352873	0.000124984	0.0831146	0.0804899	0.0045443		0.826106	0.884419	y
	Novel	DNA	piggyBac	Dper_piggyBac		2829		4	5	1	4	0		0.006	0.011	0.003	0.013	0		4	5	1	4	0		0.0086	0.007	0.0021	0.0033	0.0002		0.0203841	0.00551432	0	0.0437139	0		0.892009	68.2503	y
	Novel	LINE	I	Dmir_I_149 (I-4_DF)		2591		8	3	16	12	0		0.026	0.04	0.063	0.05	0.008		8	3	16	6	0		0.0241	0.0285	0.0286	0.0192	0.0024		0.00388708	0.00205841	9.01e-05	0.0300925	0		0.281315	9.23366	y
	Novel	LINE	Jockey	Daff_Jockey_18		6275		0	0	0	0	67		0.089	0.214	0.129	0.163	1.235		0	0	0	0	67		0.1487	0.2248	0.1636	0.0807	0.1558		0	0	0	0	0.349444		0.138462	0
	Novel	LINE	Jockey	Dlow_Jockey_185 (Jockey-8_DRh )		997		0	0	0	18	0		0.004	0.007	0.005	0.02	0		0	0	0	12	0		0.0068	0.0071	0.0036	0.0071	0.0001		0	0	0	0.0804112	0		0	0.506966
	Novel	LINE	Jockey	Dper_Jockey_145		2369		16	13	16	0	0		0.013	0.029	0.019	0.001	0.002		11	13	16	0	0		0.0059	0.0155	0.0039	0.0007	0.001		0.121331	0.109372	0.0591952	0	0		0.146077	78.2313	y
	Novel	LINE	Jockey	Dpse_Jockey_70		7045		4	9	2	2	0		0.081	0.429	0.061	0.052	0.057		0	0	0	0	0		0.089	0.1859	0.063	0.0425	0.0791		0	0	0	0	0		0.153625	28.9851	y
	Novel	LINE	Loa	Dlow_Loa_58		6596		0	0	0	16	0		0.041	0.047	0.035	0.049	0.024		0	0	0	16	0		0.0472	0.0636	0.0506	0.0612	0.0155		0	0	0	0.00036133	0		0.170544	16.238
	Novel	LINE	Loa	Dpse_Loa_7		2655		7	13	2	0	0		0.008	0.023	0.002	0	0.009		0	0	0	0	0		0.0628	0.0307	0.0021	0.001	0.0027		0	0	0	0	0		0.602751	0.698042	y
	Novel	LTR	Gypsy	Dlow_Gypsy_2		1629		12	8	3	7	0		0.024	0.05	0.014	0.016	0.009		12	8	3	7	0		0.0225	0.0799	0.0052	0.0083	0.0014		0.0799152	0.0176269	0.0589319	0.195095	0		0.221527	124.694	y
	Novel	LTR	Gypsy	Dlow_Gypsy_64		5272		0	0	0	12	4		0.013	0.02	0.024	0.036	0.025		0	0	0	0	0		0.0208	0.0204	0.0242	0.016	0.0306		0	0	0	0.0192785	0.0294638		0.9925	1.14212
	Novel	LTR	Gypsy	Dper_Gypsy_134		1097		65	76	0	3	0		0.044	0.072	0.003	0.004	0.003		31	22	0	2	0		0.0141	0.0659	0.0021	0.0021	0.0006		0.0439608	0.0425204	0	0.0480097	0		11.1342	39.9123
	Novel	LTR	Gypsy	Dper_Gypsy_138		4063		3	5	19	18	0		0.011	0.027	0.051	0.051	0.001		3	5	19	11	0		0.0225	0.0308	0.0107	0.0054	0.0014		0.0433177	0.0614324	0.0630134	0.0345506	0		0.850822	0.223705
	Novel	LTR	Gypsy	Dpse_Gypsy_6		7380		11	65	5	42	25		0.275	0.51	0.282	0.425	0.157		11	65	5	42	25		0.2922	0.5396	0.3233	0.1585	0.0518		0.0305115	0.0496658	10.4372	0.27896	0.0305997		2.59231	2.69538	y
	Novel	LTR	Gypsy	Dpse_Gypsy_79		2537		43	61	39	33	16		0.066	0.181	0.092	0.056	0.041		29	45	39	5	16		0.0523	0.2389	0.0102	0.0015	0.0173		0.0575832	0.0428108	0.0332121	0.0364753	0.135265		0.224143	4.14677	y
	Novel	LTR	LTR	T31_LTR		4278		0	0	0	0	12		0.017	0.032	0.021	0.032	0.09		0	0	0	0	12		0.0308	0.0404	0.0334	0.0239	0.0399		0	0	0	0	0.301075		0	0.231749
	Novel	LTR	LTR	T32_LTR		3570		0	0	0	0	65		0.004	0.004	0.003	0.006	0.533		0	0	0	0	65		0.0067	0.0063	0.0078	0.0096	0.0791		0	0	0	0	0.193706		0.00543	0.297277
	Novel	LTR	LTR	T38_LTR		2206		0	0	0	0	12		0.004	0.005	0.008	0.008	0.065		0	1	0	0	12		0.0083	0.0086	0.0093	0.0089	0.022		0	0	0	0	0.0327756		0.056	0.273843
	Novel	LTR	LTR	T46_LTR		5089		0	0	0	0	136		0.031	0.039	0.038	0.033	0.248		0	0	0	0	136		0.0437	0.0655	0.0514	0.0299	0.0518		0	0	0	0	0.0272519		0	4.59795
	Novel	LTR	LTR	T52_LTR		2267		0	0	0	0	15		0.016	0.03	0.014	0.003	0.064		0	0	0	0	15		0.0082	0.0305	0.0093	0.0034	0.0108		0	0	0	0	0.3287		0.129167	2.54629
	Novel	LTR	LTR	T55_LTR		4922		0	0	0	0	14		0.019	0.024	0.02	0.031	0.113		0	0	0	0	14		0.0405	0.0464	0.0442	0.0312	0.0455		0	0	0	0	0.0532884		0.138927	0.160581
	Novel	LTR	LTR	T59_LTR		2052		7	20	4	11	0		0.028	0.028	0.029	0.05	0.109		7	20	4	11	0		0.0404	0.0479	0.0433	0.0313	0.0213		0.0206999	0	0.04987	0.289669	0		4.30824	3.44224
	Novel	LTR	LTR	T61_LTR		11447		0	0	2	2	8		0.037	0.05	0.032	0.056	0.026		0	0	2	2	8		0.0554	0.0538	0.038	0.0245	0.021		0	0	0.104482	0.750677	0.000786232		0.0944	0.305497	y
	Novel	LTR	LTR	T9_LTR		5246		0	0	0	7	0		0.034	0.046	0.031	0.034	0.005		0	0	0	7	0		0.0626	0.0585	0.0782	0.0297	0.007		0	0	0	0.0433891	0		0	0.424744
	Novel	RC	Helitron	Daff_Helitron_4		2692		0	0	3	23	50		0.057	0.082	0.05	0.073	0.364		0	0	3	23	50		0.0771	0.1055	0.0841	0.0715	0.0675		0	0	0.00148588	0.0699305	0.422351		0.235391	0.758221
	Novel	RC	Helitron	Dlow_Helitron_184		563		6	3	2	55	0		0.035	0.046	0.045	0.094	0.035		6	3	2	55	0		0.0572	0.0477	0.0672	0.0627	0.0377		0.170515	0	0.0390764	0.340762	0		0.0554	0.299257	y
	Novel	RC	Helitron	Dlow_Helitron_5		6444		0	0	2	8	4		0.063	0.084	0.064	0.107	0.056		0	0	2	8	4		0.1289	0.1397	0.1311	0.1041	0.0578		0	0	0.0198634	0.0832557	0.0527623		0.0651	0
	Origin	Order	Superfamily	Family		Length		Dpse	Dper	Dmir	Dlow	Daff		Dpse	Dper	Dmir	Dlow	Daff																				Dpse _RNA_RPKM	Dpse_small_RNA_RPKM	ping-pong?
	Novel	Unknown	Unknown	T122_X		1524		20	73	2	3	5		0.015	0.063	0.004	0.008	0.006		4	4	2	3	5		0.02	0.0262	0.0034	0.0028	0.0022								0.518128	6.52259
	Novel	Unknown	Unknown	T126_X		425		0	0	0	31	0		0.034	0.028	0.026	0.081	0.021		0	0	0	30	0		0.087	0.0707	0.1044	0.1172	0.044								0	0
	Novel	Unknown	Unknown	T132_X		727		0	0	0	11	0		0.029	0.036	0.032	0.062	0.021		0	0	0	11	0		0.0581	0.0532	0.0693	0.0782	0.0309								0	0
	Novel	Unknown	Unknown	T153_X		437		0	0	0	24	0		0.024	0.042	0.028	0.05	0.016		0	0	0	24	0		0.0461	0.0448	0.0532	0.0609	0.0256								0	0
	Novel	Unknown	Unknown	T190_X		357		0	0	0	158	0		0.007	0.007	0.008	0.1	0.001		0	0	0	121	0		0.0102	0.0095	0.0091	0.0174	0.0009								0	0
	Novel	Unknown	Unknown	T192_X		549		0	0	0	12	0		0.018	0.021	0.022	0.032	0.052		0	0	0	12	0		0.0326	0.0352	0.0368	0.0492	0.028								0	0
	Novel	Unknown	Unknown	T196_X		1206		0	0	0	0	12		0.002	0.002	0.003	0.011	0.045		0	0	0	0	12		0.0025	0.0025	0.0032	0.0043	0.0356								0	0
	Novel	Unknown	Unknown	T200_X		496		0	0	0	0	28		0	0	0	0	0.058		0	0	0	0	28		0	0	0	0	0.0191								0	0
	Novel	Unknown	Unknown	T203_X		402		0	0	0	0	41		0	0	0	0.001	0.073		0	0	0	0	6		0.0006	0.0007	0.0008	0.0021	0.0328								0	0
	Novel	Unknown	Unknown	T218_X		1277		2	3	2	3	34		0.019	0.017	0.019	0.019	0.089		2	3	2	0	34		0.04	0.0353	0.0477	0.0207	0.0204								0.0172964	1.05549
	Novel	Unknown	Unknown	T222_X		567		0	0	0	0	23		0.002	0.003	0.002	0.002	0.064		0	0	0	0	23		0.0044	0.0037	0.005	0.0025	0.061								0	0
	Novel	Unknown	Unknown	T223_X		771		0	0	0	0	41		0.004	0.004	0.004	0.005	0.056		0	0	0	0	41		0.0099	0.0079	0.0119	0.0082	0.0656								0	0
	Novel	Unknown	Unknown	T224_X		650		0	0	0	3	6		0.004	0.004	0.004	0.007	0.061		0	0	0	3	6		0.0074	0.0057	0.0081	0.0081	0.0601								0	0
	Novel	Unknown	Unknown	T225_X		415		0	0	0	0	14		0.001	0.001	0.008	0.002	0.057		0	0	0	0	14		0.0009	0.0016	0.0012	0.0013	0.0505								0	0
	Novel	Unknown	Unknown	T47_X		1686		0	0	0	20	2		0.018	0.025	0.018	0.021	0.015		0	0	0	3	2		0.0276	0.0439	0.0279	0.0152	0.0169								0	0

## Sheet: Table S3
Table S3 – Overlap of TE families in each species assessed.
Diagonal shows the total number of families found in each species for comparison.
	D.pse	D.per	D.mir	D.low	D.aff
D.pse	116 (26)
D.per	116 (26)	116 (26)
D.mir	114 (23)	114 (23)	114 (26)
D.low	110 (22)	110 (22)	110 (22)	110 (31)
D.aff	54 (3)	54 (3)	54 (7)	54 (8)	54 (15)

## Sheet: Table S4
Table S4 – comparisons of dN/dS between TEs and nuclear genes.
For instances where no dS for nuclear comparisons are available, we used the dS between D. pseudoobscura and the species of interest.
TE	First Species	Second Species	No. non-synonymous sites	No. synonymous sites	dN	dS	dN/dS
BEL-1_DPer	Dmir	Dlow	4536.2	1793.8	0.0058	0.0494	0.1176
BEL-1_DPer	Dper	Dlow	4537.5	1792.5	0.0074	0.0404	0.1827
BEL-1_DPer	Dper	Dmir	4552.8	1777.2	0.0096	0.0739	0.1297
BEL-1_DPer	Dpse_bog	Dlow	4565.5	1764.5	0.006	0.0355	0.1685
BEL-1_DPer	Dpse_bog	Dmir	4558.8	1771.2	0.0087	0.0677	0.1282
BEL-1_DPer	Dpse_bog	Dper	4560.2	1769.8	0.0022	0.0075	0.294
BEL-1_DPer	Dpse	Dlow	4543	1787	0.008	0.0448	0.1797
BEL-1_DPer	Dpse	Dmir	4553.2	1776.8	0.0103	0.079	0.1298
BEL-1_DPer	Dpse	Dper	4567.2	1762.8	0.0007	0.0052	0.1267
BEL-1_DPer	Dpse	Dpse_bog	4529.9	1800.1	0.002	0.0103	0.1958
BEL-2_DPer	Dlow	Daff	3601.2	1339.8	0.0353	0.2243	0.1575
BEL-2_DPer	Dmir	Daff	3606	1335	0.0354	0.2186	0.1619
BEL-2_DPer	Dmir	Dlow	3474.3	1466.7	0.0044	0.0219	0.2
BEL-2_DPer	Dper	Daff	3610.9	1330.1	0.0365	0.2407	0.1516
BEL-2_DPer	Dper	Dlow	3499.1	1441.9	0.0064	0.0238	0.2681
BEL-2_DPer	Dper	Dmir	3581.9	1359.1	0.0048	0.0317	0.151
BEL-2_DPer	Dpse_bog	Daff	3604.8	1336.2	0.0377	0.2531	0.1492
BEL-2_DPer	Dpse_bog	Dlow	3511.3	1429.7	0.0069	0.039	0.1779
BEL-2_DPer	Dpse_bog	Dmir	3576.2	1364.8	0.0054	0.0466	0.115
BEL-2_DPer	Dpse_bog	Dper	3564.3	1376.7	0.0017	0.0188	0.0901
BEL-2_DPer	Dpse	Daff	3600.2	1340.8	0.0384	0.2543	0.151
BEL-2_DPer	Dpse	Dlow	3505.7	1435.3	0.0072	0.0388	0.1865
BEL-2_DPer	Dpse	Dmir	3562.8	1378.2	0.0057	0.0477	0.1188
BEL-2_DPer	Dpse	Dper	3507.5	1433.5	0.0026	0.0195	0.1334
BEL-2_DPer	Dpse	Dpse_bog	3193.1	1747.9	0.001	0.0011	0.8466
BEL-3_DPer	Dlow	Daff	3716.1	1377.9	0.0613	0.3744	0.1638
BEL-3_DPer	Dmir	Daff	3718.6	1375.4	0.0627	0.3763	0.1668
BEL-3_DPer	Dmir	Dlow	3646.7	1447.3	0.0025	0.0128	0.1952
BEL-3_DPer	Dper	Daff	3713.7	1380.3	0.0629	0.3807	0.1651
BEL-3_DPer	Dper	Dlow	3619.7	1474.3	0.0034	0.0139	0.2413
BEL-3_DPer	Dper	Dmir	3545	1549	0.0009	0.0079	0.1092
BEL-3_DPer	Dpse_bog	Daff	3715.2	1378.8	0.0623	0.3819	0.1631
BEL-3_DPer	Dpse_bog	Dlow	3585.1	1508.9	0.0034	0.0142	0.2384
BEL-3_DPer	Dpse_bog	Dmir	3468.4	1625.6	0.0009	0.0081	0.1091
BEL-3_DPer	Dpse_bog	Dper	3682.3	1411.7	0.0011	0.0022	0.5036
BEL-3_DPer	Dpse	Daff	3715.1	1378.9	0.0622	0.3808	0.1634
BEL-3_DPer	Dpse	Dlow	3636.9	1457.1	0.005	0.0184	0.2726
BEL-3_DPer	Dpse	Dmir	3611.6	1482.4	0.0025	0.0124	0.2029
BEL-3_DPer	Dpse	Dper	3684.5	1409.5	0.0016	0.0044	0.3761
BEL-3_DPer	Dpse	Dpse_bog	3779.7	1314.3	0.0016	0.0039	0.4044
BEL-4_DPer	Dlow	Daff	3947.5	1083.5	0.0497	0.3979	0.1249
BEL-4_DPer	Dmir	Daff	3946.9	1084.1	0.0511	0.4177	0.1223
BEL-4_DPer	Dmir	Dlow	3937.8	1093.2	0.0023	0.0173	0.1325
BEL-4_DPer	Dper	Daff	3940.5	1090.5	0.0523	0.4292	0.1218
BEL-4_DPer	Dper	Dlow	3840.4	1190.6	0.0039	0.0254	0.1551
BEL-4_DPer	Dper	Dmir	3784.4	1246.6	0.0016	0.0107	0.1499
BEL-4_DPer	Dpse_bog	Daff	3941.8	1089.2	0.052	0.4297	0.121
BEL-4_DPer	Dpse_bog	Dlow	3850.5	1180.5	0.0037	0.0257	0.1428
BEL-4_DPer	Dpse_bog	Dmir	3805.4	1225.6	0.0013	0.0109	0.1216
BEL-4_DPer	Dpse_bog	Dper	3549.8	1481.2	0.0003	0	99
BEL-4_DPer	Dpse	Daff	3943	1088	0.052	0.4285	0.1213
BEL-4_DPer	Dpse	Dlow	3855.9	1175.1	0.0037	0.0249	0.147
BEL-4_DPer	Dpse	Dmir	3816.1	1214.9	0.0013	0.0102	0.1301
BEL-4_DPer	Dpse	Dper	3550.7	1480.3	0.0003	0.0007	0.4306
BEL-4_DPer	Dpse	Dpse_bog	3550.2	1480.8	0	0.0007	0.001
BEL-4_DPse	Dlow	Daff	1853.4	675.6	0.0705	0.2752	0.2564
BEL-4_DPse	Dmir	Daff	1853.2	675.8	0.0717	0.2929	0.2448
BEL-4_DPse	Dmir	Dlow	1815.7	713.3	0.0011	0.0185	0.06
BEL-4_DPse	Dper	Daff	1850.5	678.5	0.0701	0.2845	0.2463
BEL-4_DPse	Dper	Dlow	1848.7	680.3	0.0016	0.012	0.1362
BEL-4_DPse	Dper	Dmir	1848.5	680.5	0.0027	0.0165	0.1647
BEL-4_DPse	Dpse_bog	Daff	1847.4	681.6	0.0715	0.2807	0.2545
BEL-4_DPse	Dpse_bog	Dlow	1813	716	0.0017	0.0098	0.1691
BEL-4_DPse	Dpse_bog	Dmir	1869.1	659.9	0.0027	0.0187	0.1438
BEL-4_DPse	Dpse_bog	Dper	1788	741	0.0011	0.0013	0.8378
BEL-4_DPse	Dpse	Daff	1848.8	680.2	0.0714	0.2795	0.2554
BEL-4_DPse	Dpse	Dlow	1827	702	0.0017	0.0086	0.1912
BEL-4_DPse	Dpse	Dmir	1817.9	711.1	0.0028	0.0157	0.1767
BEL-4_DPse	Dpse	Dper	1765	764	0.0011	0.0026	0.4408
BEL-4_DPse	Dpse	Dpse_bog	1996.7	532.3	0	0.0059	0.001
BEL-5_DPer	Dlow	Daff	3637.4	1498.6	0.0609	0.3341	0.1824
BEL-5_DPer	Dmir	Daff	3645	1491	0.0628	0.3576	0.1757
BEL-5_DPer	Dmir	Dlow	3614.2	1521.8	0.0056	0.0381	0.1469
BEL-5_DPer	Dper	Daff	3644.3	1491.7	0.0625	0.3583	0.1745
BEL-5_DPer	Dper	Dlow	3638.3	1497.7	0.0047	0.0402	0.1172
BEL-5_DPer	Dper	Dmir	3651.1	1484.9	0.0025	0.0126	0.197
BEL-5_DPer	Dpse_bog	Daff	3641.7	1494.3	0.0635	0.3634	0.1748
BEL-5_DPer	Dpse_bog	Dlow	3620.9	1515.1	0.0061	0.049	0.1253
BEL-5_DPer	Dpse_bog	Dmir	3643.5	1492.5	0.0039	0.0231	0.1676
BEL-5_DPer	Dpse_bog	Dper	3614.9	1521.1	0.0014	0.0115	0.121
BEL-5_DPer	Dpse	Daff	3639.3	1496.7	0.0651	0.3772	0.1725
BEL-5_DPer	Dpse	Dlow	3640.2	1495.8	0.0064	0.0491	0.1301
BEL-5_DPer	Dpse	Dmir	3629.9	1506.1	0.0064	0.0307	0.2086
BEL-5_DPer	Dpse	Dper	3598	1538	0.0039	0.0202	0.1945
BEL-5_DPer	Dpse	Dpse_bog	3540.7	1595.3	0.0026	0.0122	0.2108
BEL-6_DPe	Dlow	Daff	2320.5	841.5	0.0478	0.3559	0.1344
BEL-6_DPe	Dmir	Daff	2324.6	837.4	0.0529	0.3815	0.1386
BEL-6_DPe	Dmir	Dlow	2325.5	836.5	0.0057	0.0374	0.1513
BEL-6_DPe	Dper	Daff	2324.6	837.4	0.0529	0.3815	0.1386
BEL-6_DPe	Dper	Dlow	2325.5	836.5	0.0057	0.0374	0.1513
BEL-6_DPe	Dper	Dmir	2324.5	837.5	0	0	0.1874
BEL-6_DPe	Dpse_bog	Daff	2324.6	837.4	0.0529	0.3815	0.1386
BEL-6_DPe	Dpse_bog	Dlow	2325.5	836.5	0.0057	0.0374	0.1513
BEL-6_DPe	Dpse_bog	Dmir	2518.2	643.8	0	0	0.0789
BEL-6_DPe	Dpse_bog	Dper	2429.6	732.4	0	0	0.1772
BEL-6_DPe	Dpse	Daff	2324.6	837.4	0.0529	0.3815	0.1386
BEL-6_DPe	Dpse	Dlow	2325.5	836.5	0.0057	0.0374	0.1513
BEL-6_DPe	Dpse	Dmir	2328.3	833.7	0	0	0.1626
BEL-6_DPe	Dpse	Dper	2518.2	643.8	0	0	0.2341
BEL-6_DPe	Dpse	Dpse_bog	2404.6	757.4	0	0	0.212
BEL-6_DPer	Dmir	Dlow	3848.8	1629.2	0.0037	0.0237	0.1552
BEL-6_DPer	Dper	Dlow	3894	1584	0.0034	0.0251	0.1341
BEL-6_DPer	Dper	Dmir	4018.7	1459.3	0.0012	0.005	0.249
BEL-6_DPer	Dpse_bog	Dlow	3905.9	1572.1	0.0057	0.0363	0.1567
BEL-6_DPer	Dpse_bog	Dmir	3960.8	1517.2	0.0025	0.0165	0.1532
BEL-6_DPer	Dpse_bog	Dper	3886.6	1591.4	0.0029	0.0111	0.2576
BEL-6_DPer	Dpse	Dlow	3914.8	1563.2	0.0062	0.0393	0.1574
BEL-6_DPer	Dpse	Dmir	3971.2	1506.8	0.003	0.0195	0.1556
BEL-6_DPer	Dpse	Dper	3912.7	1565.3	0.0033	0.014	0.2396
BEL-6_DPer	Dpse	Dpse_bog	4033.4	1444.6	0.0005	0.0029	0.1716
BEL-7_DPe	Dmir	Dlow	2888.9	999.1	0.0035	0.0347	0.1002
BEL-7_DPe	Dper	Dlow	2896.9	991.1	0.0038	0.0361	0.1057
BEL-7_DPe	Dper	Dmir	2719.3	1168.7	0.0004	0.0095	0.0391
BEL-7_DPe	Dpse_bog	Dlow	2980.2	907.8	0.0037	0.0303	0.1217
BEL-7_DPe	Dpse_bog	Dmir	2815.6	1072.4	0.0032	0.0241	0.134
BEL-7_DPe	Dpse_bog	Dper	2839	1049	0.0036	0.0237	0.1501
BEL-7_DPe	Dpse	Dlow	2923.5	964.5	0.0055	0.0452	0.1217
BEL-7_DPe	Dpse	Dmir	2889	999	0.0035	0.0103	0.3361
BEL-7_DPe	Dpse	Dper	2872.5	1015.5	0.0038	0.0153	0.2522
BEL-7_DPe	Dpse	Dpse_bog	2881.5	1006.5	0.0052	0.0344	0.1525
BEL-7_DPer	Dmir	Dlow	2214.9	800.1	0.0072	0.0239	0.3013
BEL-7_DPer	Dper	Dlow	2223.3	791.7	0.0135	0.0297	0.4546
BEL-7_DPer	Dper	Dmir	2214.8	800.2	0.0117	0.0185	0.6342
BEL-7_DPer	Dpse_bog	Dlow	2188.9	826.1	0.0073	0.0153	0.4763
BEL-7_DPer	Dpse_bog	Dmir	2188.6	826.4	0.0036	0.0076	0.4793
BEL-7_DPer	Dpse_bog	Dper	2181	834	0.0119	0.0151	0.7888
BEL-7_DPer	Dpse	Dlow	2199.4	815.6	0.0077	0.0208	0.37
BEL-7_DPer	Dpse	Dmir	2181	834	0.005	0.0126	0.3985
BEL-7_DPer	Dpse	Dper	2189.7	825.3	0.0087	0.0076	1.1363
BEL-7_DPer	Dpse	Dpse_bog	2136.1	878.9	0.0042	0.0071	0.5903
BEL-8_DPe	Dlow	Daff	3298.3	1252.7	0.0419	0.2245	0.1869
BEL-8_DPe	Dmir	Daff	3296.9	1254.1	0.0423	0.2275	0.1859
BEL-8_DPe	Dmir	Dlow	3066.6	1484.4	0.0007	0.0047	0.1417
BEL-8_DPe	Dper	Daff	3297.3	1253.7	0.0423	0.2331	0.1814
BEL-8_DPe	Dper	Dlow	3156.9	1394.1	0.0019	0.0123	0.1567
BEL-8_DPe	Dper	Dmir	3176.5	1374.5	0.0013	0.0096	0.1336
BEL-8_DPe	Dpse_bog	Daff	3299.8	1251.2	0.0422	0.2337	0.1807
BEL-8_DPe	Dpse_bog	Dlow	3167.3	1383.7	0.0013	0.0102	0.1255
BEL-8_DPe	Dpse_bog	Dmir	3172.7	1378.3	0.0006	0.0088	0.0727
BEL-8_DPe	Dpse_bog	Dper	3124.2	1426.8	0.0007	0.0021	0.3098
BEL-8_DPe	Dpse	Daff	3296.7	1254.3	0.0423	0.2341	0.1807
BEL-8_DPe	Dpse	Dlow	3163.8	1387.2	0.0019	0.0117	0.1653
BEL-8_DPe	Dpse	Dmir	3186.9	1364.1	0.0013	0.0089	0.1431
BEL-8_DPe	Dpse	Dper	2958.2	1592.8	0	0.0006	0.001
BEL-8_DPe	Dpse	Dpse_bog	3151.6	1399.4	0.0006	0.0014	0.4502
BEL-13_DP	Dlow	Daff	3639.7	1325.3	0.0453	0.3394	0.1334
BEL-13_DP	Dmir	Daff	3627.9	1337.1	0.0454	0.3366	0.135
BEL-13_DP	Dmir	Dlow	3554.4	1410.6	0.0037	0.0124	0.2967
BEL-13_DP	Dper	Daff	3637.2	1327.8	0.0476	0.3662	0.1301
BEL-13_DP	Dper	Dlow	3560.1	1404.9	0.0037	0.0207	0.1779
BEL-13_DP	Dper	Dmir	3572.1	1392.9	0.0074	0.0301	0.2448
BEL-13_DP	Dpse_bog	Daff	3638.2	1326.8	0.0473	0.3665	0.1291
BEL-13_DP	Dpse_bog	Dlow	3569.5	1395.5	0.0034	0.0209	0.1624
BEL-13_DP	Dpse_bog	Dmir	3577.9	1387.1	0.0071	0.0302	0.2338
BEL-13_DP	Dpse_bog	Dper	3276.4	1688.6	0.0003	0	99
BEL-13_DP	Dpse	Daff	3638.2	1326.8	0.0473	0.3665	0.1291
BEL-13_DP	Dpse	Dlow	3569.5	1395.5	0.0034	0.0209	0.1624
BEL-13_DP	Dpse	Dmir	3577.9	1387.1	0.0071	0.0302	0.2338
BEL-13_DP	Dpse	Dper	3276.4	1688.6	0.0003	0	99
BEL-13_DP	Dpse	Dpse_bog	3478.3	1486.7	0	0	1.987
BEL-14_DP	Dlow	Daff	2769.6	986.4	0.0568	0.3431	0.1654
BEL-14_DP	Dmir	Daff	2768.2	987.8	0.058	0.3506	0.1655
BEL-14_DP	Dmir	Dlow	2569.5	1186.5	0.0028	0.0077	0.3586
BEL-14_DP	Dper	Daff	2772.9	983.1	0.0602	0.3614	0.1665
BEL-14_DP	Dper	Dlow	2680.3	1075.7	0.0064	0.0193	0.3313
BEL-14_DP	Dper	Dmir	2684.9	1071.1	0.0053	0.0125	0.4189
BEL-14_DP	Dpse_bog	Daff	2772.5	983.5	0.0575	0.354	0.1623
BEL-14_DP	Dpse_bog	Dlow	2607.1	1148.9	0.0031	0.0125	0.2491
BEL-14_DP	Dpse_bog	Dmir	2557.9	1198.1	0.002	0.0059	0.3357
BEL-14_DP	Dpse_bog	Dper	2777.6	978.4	0.0032	0.0064	0.507
BEL-14_DP	Dpse	Daff	2771.9	984.1	0.0575	0.3571	0.1609
BEL-14_DP	Dpse	Dlow	2632.5	1123.5	0.0031	0.0137	0.2238
BEL-14_DP	Dpse	Dmir	2606.7	1149.3	0.0019	0.0071	0.2737
BEL-14_DP	Dpse	Dper	2749.9	1006.1	0.0033	0.0052	0.6363
BEL-14_DP	Dpse	Dpse_bog	2738.4	1017.6	0	0.003	0.001
BEL-15_DP	Dmir	Dlow	2239.2	838.8	0.0108	0.016	0.6758
BEL-15_DP	Dper	Dlow	2238	840	0.0009	0.0037	0.2443
BEL-15_DP	Dper	Dmir	2238.1	839.9	0.0118	0.0198	0.5951
BEL-15_DP	Dpse_bog	Dlow	2204.9	873.1	0	0.0047	0.001
BEL-15_DP	Dpse_bog	Dmir	2243.3	834.7	0.0108	0.0187	0.5797
BEL-15_DP	Dpse_bog	Dper	2174.9	903.1	0.0009	0.0011	0.8295
BEL-15_DP	Dpse	Dlow	2303.5	774.5	0.0004	0.0041	0.1067
BEL-15_DP	Dpse	Dmir	2244.4	833.6	0.0113	0.0199	0.5647
BEL-15_DP	Dpse	Dper	2017.2	1060.8	0.0005	0	99
BEL-15_DP	Dpse	Dpse_bog	2275.5	802.5	0.0004	0.0013	0.3401
BEL3_Dpse	Dmir	Dlow	2642.9	1203.1	0.0039	0.0106	0.365
BEL3_Dpse	Dper	Dlow	2835.2	1010.8	0.0061	0.0173	0.3499
BEL3_Dpse	Dper	Dmir	2761.4	1084.6	0.0077	0.0225	0.3445
BEL3_Dpse	Dpse_bog	Dlow	2818	1028	0.0072	0.021	0.3423
BEL3_Dpse	Dpse_bog	Dmir	2757	1089	0.0089	0.0261	0.3392
BEL3_Dpse	Dpse_bog	Dper	2732.5	1113.5	0.0011	0.0036	0.312
BEL3_Dpse	Dpse	Dlow	2828.4	1017.6	0.0071	0.0192	0.3723
BEL3_Dpse	Dpse	Dmir	2763.4	1082.6	0.0088	0.0244	0.3621
BEL3_Dpse	Dpse	Dper	2786	1060	0.0011	0.0019	0.574
BEL3_Dpse	Dpse	Dpse_bog	2503.8	1342.2	0	0.0014	0.001
Copia-1_DPer	Dmir	Dlow	2740.4	877.6	0.0037	0.007	0.5231
Copia-1_DPer	Dper	Dlow	2947.1	670.9	0.001	0	99
Copia-1_DPer	Dper	Dmir	2777.2	840.8	0.0047	0.0074	0.6358
Copia-1_DPer	Dpse_bog	Dlow	3057.7	560.3	0.001	0.002	0.473
Copia-1_DPer	Dpse_bog	Dmir	2808.7	809.3	0.0046	0.0091	0.5128
Copia-1_DPer	Dpse_bog	Dper	3086.8	531.2	0	0.0022	0.001
Copia-1_DPer	Dpse	Dlow	2910.5	707.5	0.0014	0.003	0.4505
Copia-1_DPer	Dpse	Dmir	2788.3	829.7	0.005	0.01	0.5019
Copia-1_DPer	Dpse	Dper	2869.7	748.3	0.0003	0.0028	0.1227
Copia-1_DPer	Dpse	Dpse_bog	2565.3	1052.7	0.0004	0.0009	0.4199
Copia-2_DPer	Dlow	Daff	2816.3	1053.7	0.0197	0.1319	0.1494
Copia-2_DPer	Dmir	Daff	2823.1	1046.9	0.0219	0.1399	0.1562
Copia-2_DPer	Dmir	Dlow	2889.5	980.5	0.0028	0.0127	0.2198
Copia-2_DPer	Dper	Daff	2822.2	1047.8	0.0215	0.1386	0.1551
Copia-2_DPer	Dper	Dlow	2883.7	986.3	0.0024	0.0115	0.2118
Copia-2_DPer	Dper	Dmir	3049.9	820.1	0.001	0.0065	0.1499
Copia-2_DPer	Dpse_bog	Daff	2835.2	1034.8	0.0233	0.144	0.1617
Copia-2_DPer	Dpse_bog	Dlow	2952.8	917.2	0.0041	0.0161	0.2542
Copia-2_DPer	Dpse_bog	Dmir	3029.9	840.1	0.0026	0.0076	0.3462
Copia-2_DPer	Dpse_bog	Dper	3092.3	777.7	0.0016	0.0042	0.3847
Copia-2_DPer	Dpse	Daff	2827	1043	0.0226	0.1418	0.1591
Copia-2_DPer	Dpse	Dlow	2909.1	960.9	0.0035	0.0141	0.2454
Copia-2_DPer	Dpse	Dmir	2966	904	0.002	0.0058	0.3494
Copia-2_DPer	Dpse	Dper	2994.1	875.9	0.001	0.0024	0.4163
Copia-2_DPer	Dpse	Dpse_bog	3032.4	837.6	0.0007	0.0038	0.1726
Copia-29_DP	Dmir	Dlow	2844.2	863.8	0.0106	0.0335	0.318
Copia-29_DP	Dper	Dlow	2639.2	1068.8	0.0008	0.0029	0.2664
Copia-29_DP	Dper	Dmir	2832.7	875.3	0.0114	0.0354	0.3219
Copia-29_DP	Dpse_bog	Dlow	2446.3	1261.7	0.0008	0.0016	0.5247
Copia-29_DP	Dpse_bog	Dmir	2823	885	0.0115	0.0338	0.3393
Copia-29_DP	Dpse_bog	Dper	2700.6	1007.4	0.0007	0.001	0.7297
Copia-29_DP	Dpse	Dlow	2590.9	1117.1	0.0012	0.0027	0.4289
Copia-29_DP	Dpse	Dmir	2824.5	883.5	0.0118	0.0351	0.3367
Copia-29_DP	Dpse	Dper	2448.1	1259.9	0.0004	0	99
Copia-29_DP	Dpse	Dpse_bog	2875.6	832.4	0.0003	0.0013	0.2727
Copia1_Dpse	Dmir	Dlow	1324.6	286.4	0	0	0.001
Copia1_Dpse	Dper	Dlow	1324.7	286.3	0.0007	0	99
Copia1_Dpse	Dper	Dmir	1324.7	286.3	0.0007	0	99
Copia1_Dpse	Dpse_bog	Dlow	1223.7	387.3	0.0074	0.0081	0.9124
Copia1_Dpse	Dpse_bog	Dmir	1223.7	387.3	0.0074	0.0081	0.9124
Copia1_Dpse	Dpse_bog	Dper	1210.5	400.5	0.0066	0.0078	0.8509
Copia1_Dpse	Dpse	Dlow	1156.2	454.8	0.0096	0.0023	4.2678
Copia1_Dpse	Dpse	Dmir	1156.2	454.8	0.0096	0.0023	4.2678
Copia1_Dpse	Dpse	Dper	1138.8	472.2	0.0089	0.0022	4.108
Copia1_Dpse	Dpse	Dpse_bog	1224.5	386.5	0.0049	0.0054	0.9121
Copia2_Dpse	Dlow	Daff	2678.2	843.8	0.0388	0.2644	0.1467
Copia2_Dpse	Dmir	Daff	2673.3	848.7	0.0397	0.2811	0.1412
Copia2_Dpse	Dmir	Dlow	2674.2	847.8	0.0022	0.0275	0.0816
Copia2_Dpse	Dper	Daff	2668.7	853.3	0.0419	0.2843	0.1473
Copia2_Dpse	Dper	Dlow	2678.5	843.5	0.0041	0.0316	0.1303
Copia2_Dpse	Dper	Dmir	2625.2	896.8	0.0027	0.0128	0.2101
Copia2_Dpse	Dpse_bog	Daff	2671.4	850.6	0.0418	0.2852	0.1467
Copia2_Dpse	Dpse_bog	Dlow	2697.8	824.2	0.0041	0.0324	0.1258
Copia2_Dpse	Dpse_bog	Dmir	2664.4	857.6	0.0026	0.0134	0.1959
Copia2_Dpse	Dpse_bog	Dper	2789.4	732.6	0.0014	0	99
Copia2_Dpse	Dpse	Daff	2671.4	850.6	0.0418	0.2852	0.1467
Copia2_Dpse	Dpse	Dlow	2697.8	824.2	0.0041	0.0324	0.1258
Copia2_Dpse	Dpse	Dmir	2664.4	857.6	0.0026	0.0134	0.1959
Copia2_Dpse	Dpse	Dper	2789.5	732.5	0.0014	0	99
Copia2_Dpse	Dpse	Dpse_bog	2714.7	807.3	0	0	1.9954
CR1-1_DPer	Dlow	Daff	2724.9	1034.1	0.0567	0.2921	0.1942
CR1-1_DPer	Dmir	Daff	2718.5	1040.5	0.0582	0.3064	0.1898
CR1-1_DPer	Dmir	Dlow	2656.8	1102.2	0.0111	0.0416	0.2673
CR1-1_DPer	Dper	Daff	2726.6	1032.4	0.0554	0.3204	0.1731
CR1-1_DPer	Dper	Dlow	2681.7	1077.3	0.0141	0.0558	0.2519
CR1-1_DPer	Dper	Dmir	2688.4	1070.6	0.0045	0.0241	0.1874
CR1-1_DPer	Dpse_bog	Daff	2731.2	1027.8	0.0554	0.3261	0.1698
CR1-1_DPer	Dpse_bog	Dlow	2705.2	1053.8	0.0139	0.0592	0.2349
CR1-1_DPer	Dpse_bog	Dmir	2711.6	1047.4	0.0056	0.0287	0.1948
CR1-1_DPer	Dpse_bog	Dper	2760.9	998.1	0.0011	0.0062	0.1773
CR1-1_DPer	Dpse	Daff	2731.8	1027.2	0.0562	0.3264	0.1721
CR1-1_DPer	Dpse	Dlow	2709.3	1049.7	0.0143	0.0595	0.2399
CR1-1_DPer	Dpse	Dmir	2719.5	1039.5	0.0059	0.0289	0.2055
CR1-1_DPer	Dpse	Dper	2822.2	936.8	0.0021	0.0066	0.3225
CR1-1_DPer	Dpse	Dpse_bog	2931.7	827.3	0.001	0	99
CR1-2_DPer	Dmir	Dlow	2284.5	832.5	0.0062	0.0391	0.1588
CR1-2_DPer	Dper	Dlow	2209.2	907.8	0.006	0.0299	0.2001
CR1-2_DPer	Dper	Dmir	2326.5	790.5	0.0048	0.0317	0.1506
CR1-2_DPer	Dpse_bog	Dlow	2261.9	855.1	0.0054	0.0343	0.1566
CR1-2_DPer	Dpse_bog	Dmir	2321.5	795.5	0.0035	0.0355	0.0981
CR1-2_DPer	Dpse_bog	Dper	2290.8	826.2	0.0022	0.0112	0.1964
CR1-2_DPer	Dpse	Dlow	2283.3	833.7	0.0053	0.0339	0.157
CR1-2_DPer	Dpse	Dmir	2303.5	813.5	0.0035	0.0255	0.1375
CR1-2_DPer	Dpse	Dper	2373.7	743.3	0.0013	0.0139	0.0914
CR1-2_DPer	Dpse	Dpse_bog	2261.3	855.7	0.0009	0.0108	0.0826
Gypsy-1_DPer	Dlow	Daff	3061.7	1006.3	0.0294	0.4923	0.0598
Gypsy-1_DPer	Dmir	Daff	3059.3	1008.7	0.0315	0.4968	0.0635
Gypsy-1_DPer	Dmir	Dlow	3073.6	994.4	0.0029	0.0191	0.1533
Gypsy-1_DPer	Dper	Daff	3069.6	998.4	0.0321	0.5383	0.0596
Gypsy-1_DPer	Dper	Dlow	3118.1	949.9	0.0042	0.0468	0.0891
Gypsy-1_DPer	Dper	Dmir	3118.7	949.3	0.0026	0.0329	0.0779
Gypsy-1_DPer	Dpse_bog	Daff	3071	997	0.0324	0.5395	0.06
Gypsy-1_DPer	Dpse_bog	Dlow	3162.3	905.7	0.0042	0.0482	0.0862
Gypsy-1_DPer	Dpse_bog	Dmir	3154.2	913.8	0.0032	0.033	0.0975
Gypsy-1_DPer	Dpse_bog	Dper	2929.9	1138.1	0.001	0.0063	0.1631
Gypsy-1_DPer	Dpse	Daff	3069	999	0.0341	0.5543	0.0616
Gypsy-1_DPer	Dpse	Dlow	3145.5	922.5	0.0058	0.0605	0.0955
Gypsy-1_DPer	Dpse	Dmir	3154.4	913.6	0.0042	0.0464	0.0898
Gypsy-1_DPer	Dpse	Dper	3203	865	0.0019	0.0125	0.1485
Gypsy-1_DPer	Dpse	Dpse_bog	3029.9	1038.1	0.0023	0.0111	0.209
Gypsy-2_DPer	Dmir	Dlow	3089.8	942.2	0.0029	0.0198	0.1478
Gypsy-2_DPer	Dper	Dlow	3026.9	1005.1	0.0023	0.0183	0.1275
Gypsy-2_DPer	Dper	Dmir	3121.3	910.7	0.0013	0.0045	0.2834
Gypsy-2_DPer	Dpse_bog	Dlow	3087.1	944.9	0.0023	0.0197	0.1155
Gypsy-2_DPer	Dpse_bog	Dmir	3039.3	992.7	0.0007	0.002	0.3259
Gypsy-2_DPer	Dpse_bog	Dper	3121	911	0.0006	0.0045	0.1418
Gypsy-2_DPer	Dpse	Dlow	3074.1	957.9	0.0026	0.0194	0.135
Gypsy-2_DPer	Dpse	Dmir	3121	911	0.0016	0.0023	0.71
Gypsy-2_DPer	Dpse	Dper	3120.8	911.2	0.001	0.0023	0.4262
Gypsy-2_DPer	Dpse	Dpse_bog	3121	911	0.001	0.0023	0.4261
Gypsy-3_DPer	Dlow	Daff	2701.9	928.1	0.0374	0.5698	0.0656
Gypsy-3_DPer	Dmir	Daff	2701.6	928.4	0.0445	0.5746	0.0774
Gypsy-3_DPer	Dmir	Dlow	2657	973	0.0118	0.066	0.1783
Gypsy-3_DPer	Dper	Daff	2709.6	920.4	0.0373	0.5762	0.0647
Gypsy-3_DPer	Dper	Dlow	2697.2	932.8	0.0019	0.0182	0.1021
Gypsy-3_DPer	Dper	Dmir	2687.7	942.3	0.0105	0.0782	0.1341
Gypsy-3_DPer	Dpse_bog	Daff	2700.9	929.1	0.0374	0.5692	0.0657
Gypsy-3_DPer	Dpse_bog	Dlow	2656.6	973.4	0.0019	0.0217	0.087
Gypsy-3_DPer	Dpse_bog	Dmir	2672	958	0.0098	0.053	0.1847
Gypsy-3_DPer	Dpse_bog	Dper	2734.9	895.1	0.0007	0.0238	0.0306
Gypsy-3_DPer	Dpse	Daff	2711.4	918.6	0.0376	0.5827	0.0645
Gypsy-3_DPer	Dpse	Dlow	2727.7	902.3	0.0022	0.0225	0.0977
Gypsy-3_DPer	Dpse	Dmir	2695.6	934.4	0.0108	0.0827	0.1308
Gypsy-3_DPer	Dpse	Dper	2864.1	765.9	0.0003	0.0042	0.0814
Gypsy-3_DPer	Dpse	Dpse_bog	2756.9	873.1	0.0011	0.0283	0.0383
Gypsy-4_DPer	Dmir	Dlow	1080.5	398.5	0.0161	0.0808	0.1998
Gypsy-4_DPer	Dper	Dlow	1079.4	399.6	0.0345	0.1108	0.3111
Gypsy-4_DPer	Dper	Dmir	1088	391	0.03	0.0521	0.577
Gypsy-4_DPer	Dpse_bog	Dlow	1085.3	393.7	0.0366	0.1053	0.347
Gypsy-4_DPer	Dpse_bog	Dmir	1090.2	388.8	0.036	0.0603	0.5975
Gypsy-4_DPer	Dpse_bog	Dper	1092.6	386.4	0.0188	0.0352	0.5333
Gypsy-4_DPer	Dpse	Dlow	1090.9	388.1	0.0353	0.1043	0.3389
Gypsy-4_DPer	Dpse	Dmir	1092.8	386.2	0.0349	0.0697	0.5005
Gypsy-4_DPer	Dpse	Dper	1094.8	384.2	0.0159	0.0385	0.4123
Gypsy-4_DPer	Dpse	Dpse_bog	1115.9	363.1	0.0027	0.0088	0.305
Gypsy-5_DPer	Dlow	Daff	2977.7	1078.3	0.0421	0.3445	0.1221
Gypsy-5_DPer	Dmir	Daff	2980.8	1075.2	0.0429	0.3519	0.1218
Gypsy-5_DPer	Dmir	Dlow	3062	994	0.0039	0.0095	0.4123
Gypsy-5_DPer	Dper	Daff	2987.6	1068.4	0.0417	0.3593	0.1159
Gypsy-5_DPer	Dper	Dlow	3166.7	889.3	0.0034	0.0171	0.2019
Gypsy-5_DPer	Dper	Dmir	3151.6	904.4	0.0022	0.0107	0.2058
Gypsy-5_DPer	Dpse_bog	Daff	2981.5	1074.5	0.0414	0.3556	0.1164
Gypsy-5_DPer	Dpse_bog	Dlow	3124	932	0.0032	0.0126	0.2526
Gypsy-5_DPer	Dpse_bog	Dmir	3052.9	1003.1	0.002	0.0073	0.2689
Gypsy-5_DPer	Dpse_bog	Dper	3264.4	791.6	0.0003	0.0057	0.0533
Gypsy-5_DPer	Dpse	Daff	2990.8	1065.2	0.0423	0.3658	0.1157
Gypsy-5_DPer	Dpse	Dlow	3142.8	913.2	0.0041	0.0249	0.1653
Gypsy-5_DPer	Dpse	Dmir	3113.7	942.3	0.0029	0.0193	0.149
Gypsy-5_DPer	Dpse	Dper	3046.9	1009.1	0.0007	0.0083	0.0791
Gypsy-5_DPer	Dpse	Dpse_bog	3170.5	885.5	0.0009	0.0122	0.0765
Gypsy-6_DPer	Dmir	Dlow	3457.6	1240.4	0.0059	0.0423	0.1395
Gypsy-6_DPer	Dper	Dlow	3415.4	1282.6	0.0072	0.0646	0.1108
Gypsy-6_DPer	Dper	Dmir	3325.8	1372.2	0.0043	0.03	0.142
Gypsy-6_DPer	Dpse_bog	Dlow	3442.7	1255.3	0.0113	0.0398	0.2837
Gypsy-6_DPer	Dpse_bog	Dmir	3413.5	1284.5	0.0107	0.0349	0.3063
Gypsy-6_DPer	Dpse_bog	Dper	3381.7	1316.3	0.0114	0.0551	0.2069
Gypsy-6_DPer	Dpse	Dlow	3473.2	1224.8	0.0041	0.0349	0.1177
Gypsy-6_DPer	Dpse	Dmir	3445.6	1252.4	0.0035	0.0207	0.1695
Gypsy-6_DPer	Dpse	Dper	3383.4	1314.6	0.0042	0.0396	0.1055
Gypsy-6_DPer	Dpse	Dpse_bog	3381.5	1316.5	0.0072	0.0155	0.4629
Gypsy-7_DPer	Dmir	Dlow	5317.2	1744.8	0.0119	0.0325	0.366
Gypsy-7_DPer	Dper	Dlow	5275.8	1786.2	0.0069	0.02	0.3466
Gypsy-7_DPer	Dper	Dmir	5333.4	1728.6	0.0107	0.028	0.3831
Gypsy-7_DPer	Dpse_bog	Dlow	5312.2	1749.8	0.0075	0.0205	0.364
Gypsy-7_DPer	Dpse_bog	Dmir	5307.7	1754.3	0.0129	0.0329	0.3922
Gypsy-7_DPer	Dpse_bog	Dper	5227.6	1834.4	0.0045	0.0133	0.3367
Gypsy-7_DPer	Dpse	Dlow	5248.5	1813.5	0.0106	0.0286	0.3707
Gypsy-7_DPer	Dpse	Dmir	5295.2	1766.8	0.0149	0.0466	0.3189
Gypsy-7_DPer	Dpse	Dper	5206.6	1855.4	0.008	0.0259	0.3091
Gypsy-7_DPer	Dpse	Dpse_bog	5152.7	1909.3	0.0043	0.0143	0.3032
Gypsy-8_DPer	Dlow	Daff	3180.6	1103.4	0.0564	0.4877	0.1157
Gypsy-8_DPer	Dmir	Daff	3190.7	1093.3	0.0518	0.4934	0.1049
Gypsy-8_DPer	Dmir	Dlow	3125.5	1158.5	0.0091	0.0319	0.2839
Gypsy-8_DPer	Dper	Daff	3189.6	1094.4	0.0528	0.5052	0.1046
Gypsy-8_DPer	Dper	Dlow	3176	1108	0.0124	0.0504	0.246
Gypsy-8_DPer	Dper	Dmir	3242.2	1041.8	0.004	0.0184	0.2181
Gypsy-8_DPer	Dpse_bog	Daff	3198	1086	0.055	0.5145	0.107
Gypsy-8_DPer	Dpse_bog	Dlow	3168.6	1115.4	0.0141	0.0571	0.2463
Gypsy-8_DPer	Dpse_bog	Dmir	3201.8	1082.2	0.006	0.0235	0.2532
Gypsy-8_DPer	Dpse_bog	Dper	3220.7	1063.3	0.0069	0.0159	0.4306
Gypsy-8_DPer	Dpse	Daff	3191.7	1092.3	0.0511	0.5006	0.102
Gypsy-8_DPer	Dpse	Dlow	3154.1	1129.9	0.0096	0.0444	0.2162
Gypsy-8_DPer	Dpse	Dmir	3216.8	1067.2	0.0012	0.0119	0.1047
Gypsy-8_DPer	Dpse	Dper	3269.5	1014.5	0.0027	0.0063	0.4377
Gypsy-8_DPer	Dpse	Dpse_bog	3192.4	1091.6	0.0047	0.0116	0.4082
Gypsy-9_DPer	Dmir	Dlow	3535.8	1114.2	0.0222	0.1045	0.2126
Gypsy-9_DPer	Dper	Dlow	3549.6	1100.4	0.0314	0.1762	0.1783
Gypsy-9_DPer	Dper	Dmir	3546.1	1103.9	0.0175	0.0978	0.1793
Gypsy-9_DPer	Dpse_bog	Dlow	3555.8	1094.2	0.0241	0.1596	0.1509
Gypsy-9_DPer	Dpse_bog	Dmir	3581.2	1068.8	0.0095	0.0871	0.1096
Gypsy-9_DPer	Dpse_bog	Dper	3594.1	1055.9	0.0102	0.0412	0.2473
Gypsy-9_DPer	Dpse	Dlow	3560.7	1089.3	0.0252	0.147	0.1715
Gypsy-9_DPer	Dpse	Dmir	3553.6	1096.4	0.0085	0.0583	0.1457
Gypsy-9_DPer	Dpse	Dper	3551.1	1098.9	0.0095	0.0425	0.2227
Gypsy-9_DPer	Dpse	Dpse_bog	3658.4	991.6	0.0066	0.0515	0.1274
Gypsy-10_DPer	Dmir	Dlow	3515.1	1119.9	0.0153	0.1365	0.1125
Gypsy-10_DPer	Dper	Dlow	3513	1122	0.0224	0.206	0.1087
Gypsy-10_DPer	Dper	Dmir	3518.4	1116.6	0.0084	0.0638	0.1321
Gypsy-10_DPer	Dpse_bog	Dlow	3515.6	1119.4	0.0217	0.1895	0.1143
Gypsy-10_DPer	Dpse_bog	Dmir	3459.7	1175.3	0.0097	0.0754	0.1289
Gypsy-10_DPer	Dpse_bog	Dper	3447.8	1187.2	0.0071	0.0447	0.1584
Gypsy-10_DPer	Dpse	Dlow	3509.1	1125.9	0.0269	0.2382	0.113
Gypsy-10_DPer	Dpse	Dmir	3496.5	1138.5	0.0135	0.0987	0.1366
Gypsy-10_DPer	Dpse	Dper	3448	1187	0.0062	0.0367	0.1685
Gypsy-10_DPer	Dpse	Dpse_bog	3491.9	1143.1	0.0061	0.0534	0.1141
Gypsy-11_DPer	Dmir	Dlow	4420	1577	0.0158	0.0744	0.2131
Gypsy-11_DPer	Dper	Dlow	4442.2	1554.8	0.013	0.0531	0.2441
Gypsy-11_DPer	Dper	Dmir	4439.6	1557.4	0.0222	0.0928	0.239
Gypsy-11_DPer	Dpse_bog	Dlow	4430.6	1566.4	0.0121	0.0554	0.2177
Gypsy-11_DPer	Dpse_bog	Dmir	4442.4	1554.6	0.0212	0.093	0.2282
Gypsy-11_DPer	Dpse_bog	Dper	4443.1	1553.9	0.0027	0.0111	0.2469
Gypsy-11_DPer	Dpse	Dlow	4409.3	1587.7	0.018	0.0721	0.2502
Gypsy-11_DPer	Dpse	Dmir	4418.6	1578.4	0.0269	0.1132	0.2373
Gypsy-11_DPer	Dpse	Dper	4355	1642	0.0059	0.0191	0.3065
Gypsy-11_DPer	Dpse	Dpse_bog	4364.5	1632.5	0.0058	0.0206	0.2846
Gypsy-12_DPer	Dmir	Dlow	4252.6	1351.4	0.0155	0.1024	0.1512
Gypsy-12_DPer	Dper	Dlow	4282.9	1321.1	0.0124	0.0871	0.1428
Gypsy-12_DPer	Dper	Dmir	4291.2	1312.8	0.0173	0.0932	0.1852
Gypsy-12_DPer	Dpse_bog	Dlow	4276	1328	0.0117	0.0867	0.1353
Gypsy-12_DPer	Dpse_bog	Dmir	4286	1318	0.0151	0.0822	0.1835
Gypsy-12_DPer	Dpse_bog	Dper	4301.8	1302.2	0.0035	0.0172	0.2053
Gypsy-12_DPer	Dpse	Dlow	4286.9	1317.1	0.0136	0.0829	0.1643
Gypsy-12_DPer	Dpse	Dmir	4296.2	1307.8	0.018	0.0873	0.2056
Gypsy-12_DPer	Dpse	Dper	4293.9	1310.1	0.0016	0.0085	0.1943
Gypsy-12_DPer	Dpse	Dpse_bog	4314.2	1289.8	0.0033	0.0134	0.2451
Gypsy-25_DP	Dmir	Dlow	1531.6	571.4	0.0026	0.0204	0.1279
Gypsy-25_DP	Dper	Dlow	1500.6	602.4	0.006	0.0209	0.2874
Gypsy-25_DP	Dper	Dmir	1538.8	564.2	0.0032	0.0056	0.58
Gypsy-25_DP	Dpse_bog	Dlow	1513.5	589.5	0.0046	0.0233	0.1986
Gypsy-25_DP	Dpse_bog	Dmir	1469.5	633.5	0.002	0.0032	0.6306
Gypsy-25_DP	Dpse_bog	Dper	1647.5	455.5	0.0012	0.0024	0.4995
Gypsy-25_DP	Dpse	Dlow	1498.3	604.7	0.004	0.0226	0.1772
Gypsy-25_DP	Dpse	Dmir	1389.9	713.1	0.0015	0.0028	0.5121
Gypsy-25_DP	Dpse	Dper	1671.6	431.4	0.0018	0.0026	0.6904
Gypsy-25_DP	Dpse	Dpse_bog	1696.2	406.8	0.0006	0	99
Gypsy-25_DPse	Dlow	Daff	2876.4	1020.6	0.0329	0.5343	0.0615
Gypsy-25_DPse	Dmir	Daff	2876.1	1020.9	0.0347	0.5419	0.064
Gypsy-25_DPse	Dmir	Dlow	2841.3	1055.7	0.0032	0.0526	0.0602
Gypsy-25_DPse	Dper	Daff	2867.2	1029.8	0.0348	0.544	0.064
Gypsy-25_DPse	Dper	Dlow	2817.9	1079.1	0.0032	0.0193	0.1656
Gypsy-25_DPse	Dper	Dmir	2776.9	1120.1	0.0029	0.0512	0.0564
Gypsy-25_DPse	Dpse_bog	Daff	2871.6	1025.4	0.0351	0.5432	0.0646
Gypsy-25_DPse	Dpse_bog	Dlow	2904.3	992.7	0.0034	0.031	0.1109
Gypsy-25_DPse	Dpse_bog	Dmir	2823.1	1073.9	0.0039	0.063	0.062
Gypsy-25_DPse	Dpse_bog	Dper	3017	880	0.001	0.0109	0.0904
Gypsy-25_DPse	Dpse	Daff	2868.2	1028.8	0.0355	0.5422	0.0655
Gypsy-25_DPse	Dpse	Dlow	2870.5	1026.5	0.0038	0.0298	0.1283
Gypsy-25_DPse	Dpse	Dmir	2815.9	1081.1	0.0036	0.0626	0.0569
Gypsy-25_DPse	Dpse	Dper	2998.3	898.7	0.0007	0.0106	0.0622
Gypsy-25_DPse	Dpse	Dpse_bog	2702	1195	0.0011	0.0017	0.6597
Gypsy-26_DP	Dlow	Daff	2233.7	727.3	0.0457	0.4481	0.102
Gypsy-26_DP	Dmir	Daff	2226.8	734.2	0.0481	0.4512	0.1067
Gypsy-26_DP	Dmir	Dlow	2278.2	682.8	0.0044	0.0356	0.1239
Gypsy-26_DP	Dper	Daff	2226.7	734.3	0.0472	0.4412	0.1069
Gypsy-26_DP	Dper	Dlow	2271.5	689.5	0.0035	0.029	0.1223
Gypsy-26_DP	Dper	Dmir	2312.4	648.6	0.0009	0.0065	0.1332
Gypsy-26_DP	Dpse_bog	Daff	2227.4	733.6	0.0472	0.4391	0.1074
Gypsy-26_DP	Dpse_bog	Dlow	2278.2	682.8	0.0035	0.0277	0.1273
Gypsy-26_DP	Dpse_bog	Dmir	2283.6	677.4	0.0009	0.0077	0.114
Gypsy-26_DP	Dpse_bog	Dper	2019.4	941.6	0	0.001	0.001
Gypsy-26_DP	Dpse	Daff	2227.4	733.6	0.0472	0.4391	0.1074
Gypsy-26_DP	Dpse	Dlow	2278.2	682.8	0.0035	0.0277	0.1273
Gypsy-26_DP	Dpse	Dmir	2283.6	677.4	0.0009	0.0077	0.114
Gypsy-26_DP	Dpse	Dper	2019.4	941.6	0	0.001	0.001
Gypsy-26_DP	Dpse	Dpse_bog	2413	548	0	0	0.001
Gypsy-26_DPse	Dlow	Daff	1201.8	295.2	0.0546	0.5558	0.0983
Gypsy-26_DPse	Dmir	Daff	1197.3	299.7	0.0567	0.5803	0.0977
Gypsy-26_DPse	Dmir	Dlow	1124.8	372.2	0.0027	0.0142	0.1876
Gypsy-26_DPse	Dper	Daff	1198.9	298.1	0.0548	0.5621	0.0975
Gypsy-26_DPse	Dper	Dlow	1156.7	340.3	0.0034	0.0286	0.1204
Gypsy-26_DPse	Dper	Dmir	1169.8	327.2	0.0043	0.0264	0.1612
Gypsy-26_DPse	Dpse_bog	Daff	1199	298	0.0566	0.5643	0.1003
Gypsy-26_DPse	Dpse_bog	Dlow	1125.8	371.2	0.0018	0.0201	0.0879
Gypsy-26_DPse	Dpse_bog	Dmir	1149.6	347.4	0.0026	0.0185	0.1408
Gypsy-26_DPse	Dpse_bog	Dper	1179.1	317.9	0.0017	0.0136	0.1239
Gypsy-26_DPse	Dpse	Daff	1204.8	292.2	0.0555	0.5946	0.0933
Gypsy-26_DPse	Dpse	Dlow	1191.9	305.1	0.0154	0.1307	0.1176
Gypsy-26_DPse	Dpse	Dmir	1193.8	303.2	0.0162	0.1267	0.1281
Gypsy-26_DPse	Dpse	Dper	1202.5	294.5	0.0119	0.097	0.1222
Gypsy-26_DPse	Dpse	Dpse_bog	1201.9	295.1	0.0136	0.1053	0.1287
Gypsy-27_DP	Dmir	Dlow	2551.8	907.2	0.0196	0.0571	0.3427
Gypsy-27_DP	Dper	Dlow	2428.5	1030.5	0.0037	0.0129	0.2897
Gypsy-27_DP	Dper	Dmir	2549.8	909.2	0.0202	0.0677	0.2979
Gypsy-27_DP	Dpse_bog	Dlow	2472.2	986.8	0.0061	0.0167	0.3655
Gypsy-27_DP	Dpse_bog	Dmir	2541.3	917.7	0.0235	0.0759	0.3101
Gypsy-27_DP	Dpse_bog	Dper	2491.9	967.1	0.0032	0.0074	0.4335
Gypsy-27_DP	Dpse	Dlow	2472.2	986.8	0.0061	0.0167	0.3655
Gypsy-27_DP	Dpse	Dmir	2541.3	917.7	0.0235	0.0759	0.3101
Gypsy-27_DP	Dpse	Dper	2491.9	967.1	0.0032	0.0074	0.4335
Gypsy-27_DP	Dpse	Dpse_bog	2519.9	939.1	0	0	0.3183
Gypsy-31_DP	Dmir	Dlow	1175.4	390.6	0.0009	0.0402	0.0213
Gypsy-31_DP	Dper	Dlow	1192.7	373.3	0.0025	0.0749	0.0337
Gypsy-31_DP	Dper	Dmir	1213.2	352.8	0.0016	0.0329	0.0501
Gypsy-31_DP	Dpse_bog	Dlow	1186.6	379.4	0.0051	0.0794	0.0641
Gypsy-31_DP	Dpse_bog	Dmir	1197.3	368.7	0.0042	0.037	0.1132
Gypsy-31_DP	Dpse_bog	Dper	1151.5	414.5	0.0026	0.0049	0.541
Gypsy-31_DP	Dpse	Dlow	1199.9	366.1	0.0025	0.0797	0.0314
Gypsy-31_DP	Dpse	Dmir	1197.4	368.6	0.0034	0.0342	0.0981
Gypsy-31_DP	Dpse	Dper	1124	442	0.0018	0.0023	0.8004
Gypsy-31_DP	Dpse	Dpse_bog	1065	501	0.0048	0.002	2.4652
Gypsy1_Dpse	Dmir	Dlow	1389.7	527.3	0.063	0.0572	1.1008
Gypsy1_Dpse	Dper	Dlow	1399.9	517.1	0.0607	0.0542	1.1211
Gypsy1_Dpse	Dper	Dmir	1372.1	544.9	0.0249	0.0151	1.6448
Gypsy1_Dpse	Dpse_bog	Dlow	1395.7	521.3	0.0626	0.058	1.0797
Gypsy1_Dpse	Dpse_bog	Dmir	1368.9	548.1	0.025	0.0189	1.3226
Gypsy1_Dpse	Dpse_bog	Dper	1435.3	481.7	0.007	0.0043	1.6279
Gypsy1_Dpse	Dpse	Dlow	1398.1	518.9	0.0592	0.0561	1.0557
Gypsy1_Dpse	Dpse	Dmir	1365	552	0.0204	0.0168	1.2137
Gypsy1_Dpse	Dpse	Dper	1444.2	472.8	0.0041	0.0022	1.8985
Gypsy1_Dpse	Dpse	Dpse_bog	1385.4	531.6	0.0044	0.0019	2.2822
Gypsy2_Dpse	Dlow	Daff	1156	419	0.0456	0.4861	0.0938
Gypsy2_Dpse	Dmir	Daff	1198.1	376.9	0.1034	0.57	0.1814
Gypsy2_Dpse	Dmir	Dlow	1225.4	349.6	0.0553	0.1422	0.389
Gypsy2_Dpse	Dper	Daff	1159.7	415.3	0.0454	0.4725	0.0961
Gypsy2_Dpse	Dper	Dlow	1167.4	407.6	0.0009	0.0075	0.1158
Gypsy2_Dpse	Dper	Dmir	1229.3	345.7	0.056	0.1332	0.4208
Gypsy2_Dpse	Dpse_bog	Daff	1159.7	415.3	0.0454	0.4725	0.0961
Gypsy2_Dpse	Dpse_bog	Dlow	1167.4	407.6	0.0009	0.0075	0.1158
Gypsy2_Dpse	Dpse_bog	Dmir	1229.3	345.7	0.056	0.1332	0.4208
Gypsy2_Dpse	Dpse_bog	Dper	1212.4	362.6	0	0	0.3181
Gypsy2_Dpse	Dpse	Daff	1159.7	415.3	0.0454	0.4725	0.0961
Gypsy2_Dpse	Dpse	Dlow	1167.4	407.6	0.0009	0.0075	0.1158
Gypsy2_Dpse	Dpse	Dmir	1229.3	345.7	0.056	0.1332	0.4208
Gypsy2_Dpse	Dpse	Dper	1282.8	292.2	0	0	0.001
Gypsy2_Dpse	Dpse	Dpse_bog	1282.8	292.2	0	0	0.001
Gypsy3_Dpse	Dmir	Dlow	2282.9	861.1	0.0194	0.1392	0.1397
Gypsy3_Dpse	Dper	Dlow	2270.9	873.1	0.0226	0.1595	0.1419
Gypsy3_Dpse	Dper	Dmir	2237.6	906.4	0.006	0.0799	0.0749
Gypsy3_Dpse	Dpse_bog	Dlow	2270	874	0.0246	0.1866	0.1317
Gypsy3_Dpse	Dpse_bog	Dmir	2244.9	899.1	0.0078	0.1041	0.0747
Gypsy3_Dpse	Dpse_bog	Dper	2277.6	866.4	0.0018	0.0225	0.0786
Gypsy3_Dpse	Dpse	Dlow	2277.4	866.6	0.0239	0.1917	0.1248
Gypsy3_Dpse	Dpse	Dmir	2259.3	884.7	0.0073	0.1086	0.0668
Gypsy3_Dpse	Dpse	Dper	2332.3	811.7	0.0013	0.0269	0.048
Gypsy3_Dpse	Dpse	Dpse_bog	2355.5	788.5	0.0004	0.0132	0.0323
Gypsy4_Dpse	Dmir	Dlow	3199.7	1372.3	0.0035	0.0193	0.1804
Gypsy4_Dpse	Dper	Dlow	3248.7	1323.3	0.0047	0.0225	0.2074
Gypsy4_Dpse	Dper	Dmir	3367.2	1204.8	0.003	0.0129	0.2314
Gypsy4_Dpse	Dpse_bog	Dlow	3244.9	1327.1	0.0047	0.0232	0.2014
Gypsy4_Dpse	Dpse_bog	Dmir	3377.4	1194.6	0.003	0.0121	0.2447
Gypsy4_Dpse	Dpse_bog	Dper	3010.9	1561.1	0	0.0006	0.001
Gypsy4_Dpse	Dpse	Dlow	3244.9	1327.1	0.0047	0.0232	0.2014
Gypsy4_Dpse	Dpse	Dmir	3377.4	1194.6	0.003	0.0121	0.2447
Gypsy4_Dpse	Dpse	Dper	3010.9	1561.1	0	0.0006	0.001
Gypsy4_Dpse	Dpse	Dpse_bog	3287.4	1284.6	0	0	0.001
Gypsy5_Dpse	Dmir	Dlow	3375.4	1208.6	0.0063	0.0534	0.1176
Gypsy5_Dpse	Dper	Dlow	3364.3	1219.7	0.0075	0.0667	0.1125
Gypsy5_Dpse	Dper	Dmir	3324.7	1259.3	0.003	0.0158	0.1907
Gypsy5_Dpse	Dpse_bog	Dlow	3355.4	1228.6	0.0087	0.0784	0.1114
Gypsy5_Dpse	Dpse_bog	Dmir	3308.7	1275.3	0.0049	0.0248	0.196
Gypsy5_Dpse	Dpse_bog	Dper	3305.1	1278.9	0.0018	0.0139	0.1312
Gypsy5_Dpse	Dpse	Dlow	3353.7	1230.3	0.0084	0.0773	0.1091
Gypsy5_Dpse	Dpse	Dmir	3330.2	1253.8	0.0045	0.0262	0.1728
Gypsy5_Dpse	Dpse	Dper	3349.7	1234.3	0.0015	0.0153	0.0975
Gypsy5_Dpse	Dpse	Dpse_bog	3528.3	1055.7	0.0008	0.0051	0.1665
Gypsy6_Dpse	Dlow	Daff	53	31	0.0002	0.1585	0.001
Gypsy6_Dpse	Dmir	Daff	58.4	25.6	0.0007	0.7114	0.001
Gypsy6_Dpse	Dmir	Dlow	64	20	0.0003	0.3163	0.001
Gypsy6_Dpse	Dper	Daff	53	31	0.0002	0.1585	0.001
Gypsy6_Dpse	Dper	Dlow	59.4	24.6	0	0	0.1184
Gypsy6_Dpse	Dper	Dmir	64	20	0.0003	0.3163	0.001
Gypsy6_Dpse	Dpse_bog	Daff	53	31	0.0002	0.1585	0.001
Gypsy6_Dpse	Dpse_bog	Dlow	53.5	30.5	0	0	99
Gypsy6_Dpse	Dpse_bog	Dmir	64	20	0.0003	0.3163	0.001
Gypsy6_Dpse	Dpse_bog	Dper	71.1	12.9	0	0	0.1986
Gypsy6_Dpse	Dpse	Daff	53	31	0.0002	0.1585	0.001
Gypsy6_Dpse	Dpse	Dlow	71.7	12.3	0	0	0.001
Gypsy6_Dpse	Dpse	Dmir	64	20	0.0003	0.3163	0.001
Gypsy6_Dpse	Dpse	Dper	64.1	19.9	0	0	0.1145
Gypsy6_Dpse	Dpse	Dpse_bog	71.7	12.3	0	0	0.001
Gypsy7_Dpse	Dlow	Daff	3038.5	1188.5	0.0359	0.4943	0.0726
Gypsy7_Dpse	Dmir	Daff	3036.2	1190.8	0.0373	0.5129	0.0727
Gypsy7_Dpse	Dmir	Dlow	3104.8	1122.2	0.0042	0.0459	0.0921
Gypsy7_Dpse	Dper	Daff	3032.1	1194.9	0.036	0.502	0.0716
Gypsy7_Dpse	Dper	Dlow	3128.7	1098.3	0.0023	0.0275	0.0825
Gypsy7_Dpse	Dper	Dmir	3073.6	1153.4	0.002	0.0179	0.1096
Gypsy7_Dpse	Dpse_bog	Daff	3034	1193	0.0366	0.5095	0.0719
Gypsy7_Dpse	Dpse_bog	Dlow	3122.3	1104.7	0.0036	0.0369	0.0964
Gypsy7_Dpse	Dpse_bog	Dmir	3074.2	1152.8	0.0013	0.0107	0.1223
Gypsy7_Dpse	Dpse_bog	Dper	3106	1121	0.0013	0.0092	0.1406
Gypsy7_Dpse	Dpse	Daff	3032.2	1194.8	0.0363	0.5091	0.0713
Gypsy7_Dpse	Dpse	Dlow	3113.9	1113.1	0.0032	0.0366	0.0886
Gypsy7_Dpse	Dpse	Dmir	3073.4	1153.6	0.001	0.0089	0.1102
Gypsy7_Dpse	Dpse	Dper	3074.4	1152.6	0.001	0.0089	0.1101
Gypsy7_Dpse	Dpse	Dpse_bog	2979	1248	0.0003	0.0032	0.1048
Gypsy8_Dpse	Dmir	Dlow	3443.7	1161.3	0.0334	0.4034	0.0829
Gypsy8_Dpse	Dper	Dlow	3477.2	1127.8	0.0301	0.3992	0.0754
Gypsy8_Dpse	Dper	Dmir	3444.5	1160.5	0.0155	0.176	0.0883
Gypsy8_Dpse	Dpse_bog	Dlow	3451.7	1153.3	0.0307	0.3892	0.0789
Gypsy8_Dpse	Dpse_bog	Dmir	3437.1	1167.9	0.0121	0.1133	0.1071
Gypsy8_Dpse	Dpse_bog	Dper	3461.5	1143.5	0.0053	0.0624	0.0846
Gypsy8_Dpse	Dpse	Dlow	3470.7	1134.3	0.0308	0.3931	0.0784
Gypsy8_Dpse	Dpse	Dmir	3436.4	1168.6	0.0125	0.1429	0.0873
Gypsy8_Dpse	Dpse	Dper	3485.9	1119.1	0.0029	0.0364	0.0797
Gypsy8_Dpse	Dpse	Dpse_bog	3484.9	1120.1	0.0041	0.0383	0.1061
Gypsy9_Dpse	Dmir	Dlow	1349.8	501.2	0.0294	0.1364	0.2155
Gypsy9_Dpse	Dper	Dlow	1357.2	493.8	0.0284	0.118	0.2408
Gypsy9_Dpse	Dper	Dmir	1350.1	500.9	0.0022	0.0225	0.1
Gypsy9_Dpse	Dpse_bog	Dlow	1359.4	491.6	0.0299	0.1187	0.252
Gypsy9_Dpse	Dpse_bog	Dmir	1351.7	499.3	0.0075	0.0268	0.2804
Gypsy9_Dpse	Dpse_bog	Dper	1372.4	478.6	0.0067	0.0085	0.7861
Gypsy9_Dpse	Dpse	Dlow	1357.5	493.5	0.0284	0.1156	0.2458
Gypsy9_Dpse	Dpse	Dmir	1334.9	516.1	0.0061	0.0279	0.2179
Gypsy9_Dpse	Dpse	Dper	1342.2	508.8	0.0053	0.0139	0.3795
Gypsy9_Dpse	Dpse	Dpse_bog	1348.9	502.1	0.0045	0.0101	0.4462
Gypsy10_Dpse	Dmir	Dlow	2410.2	673.8	0.0149	0.1759	0.0848
Gypsy10_Dpse	Dper	Dlow	2400.7	683.3	0.0148	0.1897	0.0783
Gypsy10_Dpse	Dper	Dmir	2336.3	747.7	0.0004	0.014	0.0305
Gypsy10_Dpse	Dpse_bog	Dlow	2407.7	676.3	0.014	0.1674	0.0834
Gypsy10_Dpse	Dpse_bog	Dmir	2365.9	718.1	0.0021	0.0206	0.1022
Gypsy10_Dpse	Dpse_bog	Dper	2312.4	771.6	0.0017	0.0162	0.1066
Gypsy10_Dpse	Dpse	Dlow	2408.6	675.4	0.0152	0.2132	0.0713
Gypsy10_Dpse	Dpse	Dmir	2420.1	663.9	0.0012	0.0325	0.0379
Gypsy10_Dpse	Dpse	Dper	2483.7	600.3	0.0008	0.0181	0.0442
Gypsy10_Dpse	Dpse	Dpse_bog	2391.2	692.8	0.0025	0.0341	0.0734
Gypsy11_Dpse	Dmir	Dlow	3392.4	1311.6	0.0129	0.0537	0.241
Gypsy11_Dpse	Dper	Dlow	3424.2	1279.8	0.0098	0.0424	0.2311
Gypsy11_Dpse	Dper	Dmir	3323.5	1380.5	0.0037	0.0125	0.2939
Gypsy11_Dpse	Dpse_bog	Dlow	3409.1	1294.9	0.0081	0.0345	0.2334
Gypsy11_Dpse	Dpse_bog	Dmir	3365.2	1338.8	0.0048	0.0183	0.2638
Gypsy11_Dpse	Dpse_bog	Dper	3468.1	1235.9	0.0017	0.0091	0.1915
Gypsy11_Dpse	Dpse	Dlow	3404.8	1299.2	0.0093	0.0417	0.222
Gypsy11_Dpse	Dpse	Dmir	3359	1345	0.0036	0.0113	0.32
Gypsy11_Dpse	Dpse	Dper	3526.7	1177.3	0.0011	0.0017	0.6533
Gypsy11_Dpse	Dpse	Dpse_bog	3381	1323	0.0012	0.0069	0.1736
Gypsy12_Dpse	Dmir	Dlow	2976.9	1016.1	0.0057	0.028	0.2056
Gypsy12_Dpse	Dper	Dlow	2920.5	1072.5	0.0073	0.0165	0.4398
Gypsy12_Dpse	Dper	Dmir	2999.3	993.7	0.006	0.0299	0.2021
Gypsy12_Dpse	Dpse_bog	Dlow	2945.4	1047.6	0.0055	0.0149	0.3671
Gypsy12_Dpse	Dpse_bog	Dmir	2996.3	996.7	0.0071	0.0385	0.1832
Gypsy12_Dpse	Dpse_bog	Dper	2974.9	1018.1	0.0044	0.0102	0.4301
Gypsy12_Dpse	Dpse	Dlow	2970.4	1022.6	0.0061	0.0153	0.3983
Gypsy12_Dpse	Dpse	Dmir	3008.6	984.4	0.0077	0.039	0.1971
Gypsy12_Dpse	Dpse	Dper	2939	1054	0.0038	0.0098	0.3841
Gypsy12_Dpse	Dpse	Dpse_bog	3232.3	760.7	0.0006	0	99
Gypsy13_Dpse	Dmir	Dlow	2640.1	995.9	0.013	0.1762	0.074
Gypsy13_Dpse	Dper	Dlow	2671.6	964.4	0.0075	0.0441	0.1709
Gypsy13_Dpse	Dper	Dmir	2614.9	1021.1	0.0156	0.1804	0.0864
Gypsy13_Dpse	Dpse_bog	Dlow	2664.3	971.7	0.0091	0.0516	0.176
Gypsy13_Dpse	Dpse_bog	Dmir	2623.6	1012.4	0.0179	0.194	0.0922
Gypsy13_Dpse	Dpse_bog	Dper	2738.6	897.4	0.0022	0.0105	0.2081
Gypsy13_Dpse	Dpse	Dlow	2654.3	981.7	0.0091	0.0511	0.1786
Gypsy13_Dpse	Dpse	Dmir	2614.2	1021.8	0.0172	0.1947	0.0882
Gypsy13_Dpse	Dpse	Dper	2579.8	1056.2	0.0023	0.0107	0.2193
Gypsy13_Dpse	Dpse	Dpse_bog	2569.1	1066.9	0.0031	0.0077	0.4094
Gypsy14_Dpse	Dmir	Dlow	2295.8	740.2	0.0143	0.0263	0.5437
Gypsy14_Dpse	Dper	Dlow	2392.2	643.8	0.0008	0.0163	0.0513
Gypsy14_Dpse	Dper	Dmir	2309.1	726.9	0.0151	0.0327	0.4614
Gypsy14_Dpse	Dpse_bog	Dlow	2430.9	605.1	0.0012	0.0194	0.0637
Gypsy14_Dpse	Dpse_bog	Dmir	2322.4	713.6	0.0154	0.035	0.4414
Gypsy14_Dpse	Dpse_bog	Dper	2515.2	520.8	0.0004	0.0021	0.1887
Gypsy14_Dpse	Dpse	Dlow	2415.3	620.7	0.0012	0.0205	0.0606
Gypsy14_Dpse	Dpse	Dmir	2319.5	716.5	0.0155	0.0363	0.4257
Gypsy14_Dpse	Dpse	Dper	2498.5	537.5	0.0004	0.004	0.0987
Gypsy14_Dpse	Dpse	Dpse_bog	2033.9	1002.1	0	0.001	0.001
Gypsy15_Dpse	Dmir	Dlow	3562.1	1243.9	0.0062	0.0856	0.0723
Gypsy15_Dpse	Dper	Dlow	3569.5	1236.5	0.0036	0.0397	0.092
Gypsy15_Dpse	Dper	Dmir	3578.2	1227.8	0.0076	0.0813	0.0932
Gypsy15_Dpse	Dpse_bog	Dlow	3536.1	1269.9	0.0031	0.0445	0.07
Gypsy15_Dpse	Dpse_bog	Dmir	3588.2	1217.8	0.0031	0.0486	0.063
Gypsy15_Dpse	Dpse_bog	Dper	3565.9	1240.1	0.0045	0.0308	0.1464
Gypsy15_Dpse	Dpse	Dlow	3603.9	1202.1	0.005	0.0595	0.084
Gypsy15_Dpse	Dpse	Dmir	3598	1208	0.0095	0.1081	0.0877
Gypsy15_Dpse	Dpse	Dper	3697.9	1108.1	0.0019	0.0263	0.0714
Gypsy15_Dpse	Dpse	Dpse_bog	3621.2	1184.8	0.0064	0.0578	0.11
Gypsy16_Dpse	Dmir	Dlow	2402.1	888.9	0.0063	0.033	0.1909
Gypsy16_Dpse	Dper	Dlow	2485.3	805.7	0.0117	0.0413	0.2843
Gypsy16_Dpse	Dper	Dmir	2439.8	851.2	0.0141	0.0386	0.3651
Gypsy16_Dpse	Dpse_bog	Dlow	2440.7	850.3	0.0054	0.0361	0.1485
Gypsy16_Dpse	Dpse_bog	Dmir	2512	779	0.0016	0.0122	0.1303
Gypsy16_Dpse	Dpse_bog	Dper	2487.8	803.2	0.013	0.0401	0.3234
Gypsy16_Dpse	Dpse	Dlow	2444.6	846.4	0.0062	0.035	0.1766
Gypsy16_Dpse	Dpse	Dmir	2483.9	807.1	0.0016	0.0104	0.1552
Gypsy16_Dpse	Dpse	Dper	2486.4	804.6	0.0138	0.0399	0.3451
Gypsy16_Dpse	Dpse	Dpse_bog	2641.5	649.5	0.0007	0.0017	0.4447
Gypsy17_Dpse	Dmir	Dlow	3046.5	913.5	0.0033	0.0174	0.1884
Gypsy17_Dpse	Dper	Dlow	3105.8	854.2	0.0048	0.0253	0.191
Gypsy17_Dpse	Dper	Dmir	3086.7	873.3	0.0029	0.0122	0.2386
Gypsy17_Dpse	Dpse_bog	Dlow	3130.4	829.6	0.0041	0.0235	0.1765
Gypsy17_Dpse	Dpse_bog	Dmir	3132.7	827.3	0.0022	0.0104	0.2146
Gypsy17_Dpse	Dpse_bog	Dper	2901.7	1058.3	0.0007	0.0019	0.3557
Gypsy17_Dpse	Dpse	Dlow	3120.2	839.8	0.0045	0.0258	0.1739
Gypsy17_Dpse	Dpse	Dmir	3113.1	846.9	0.0026	0.0126	0.2028
Gypsy17_Dpse	Dpse	Dper	2694	1266	0.0004	0	99
Gypsy17_Dpse	Dpse	Dpse_bog	3006.7	953.3	0.0003	0.0022	0.1517
Gypsy18_Dpse	Dlow	Daff	2254.1	739.9	0.0499	0.2032	0.2455
Gypsy18_Dpse	Dmir	Daff	2255.6	738.4	0.0547	0.2192	0.2497
Gypsy18_Dpse	Dmir	Dlow	2262.1	731.9	0.0054	0.0154	0.3487
Gypsy18_Dpse	Dper	Daff	2256.1	737.9	0.0504	0.2149	0.2344
Gypsy18_Dpse	Dper	Dlow	2264.8	729.2	0.0031	0.0184	0.1704
Gypsy18_Dpse	Dper	Dmir	2293.1	700.9	0.0075	0.0298	0.2522
Gypsy18_Dpse	Dpse_bog	Daff	2256.1	737.9	0.0504	0.2149	0.2344
Gypsy18_Dpse	Dpse_bog	Dlow	2264.8	729.2	0.0031	0.0184	0.1704
Gypsy18_Dpse	Dpse_bog	Dmir	2293.1	700.9	0.0075	0.0298	0.2522
Gypsy18_Dpse	Dpse_bog	Dper	2491.4	502.6	0	0	0.001
Gypsy18_Dpse	Dpse	Daff	2256.1	737.9	0.0504	0.2149	0.2344
Gypsy18_Dpse	Dpse	Dlow	2264.8	729.2	0.0031	0.0184	0.1704
Gypsy18_Dpse	Dpse	Dmir	2293.1	700.9	0.0075	0.0298	0.2522
Gypsy18_Dpse	Dpse	Dper	2491.4	502.6	0	0	0.001
Gypsy18_Dpse	Dpse	Dpse_bog	2491.4	502.6	0	0	0.001
Gypsy19_Dpse	Dmir	Dlow	3644.1	1263.9	0.0075	0.0305	0.2453
Gypsy19_Dpse	Dper	Dlow	3636.6	1271.4	0.0056	0.0303	0.1832
Gypsy19_Dpse	Dper	Dmir	3563.3	1344.7	0.0074	0.0259	0.2859
Gypsy19_Dpse	Dpse_bog	Dlow	3666.4	1241.6	0.0049	0.0277	0.1783
Gypsy19_Dpse	Dpse_bog	Dmir	3565.4	1342.6	0.008	0.0198	0.4041
Gypsy19_Dpse	Dpse_bog	Dper	3487.8	1420.2	0.002	0.007	0.2907
Gypsy19_Dpse	Dpse	Dlow	3632.2	1275.8	0.0056	0.031	0.1794
Gypsy19_Dpse	Dpse	Dmir	3559.6	1348.4	0.0074	0.0266	0.2789
Gypsy19_Dpse	Dpse	Dper	3348.8	1559.2	0.0006	0.0031	0.1956
Gypsy19_Dpse	Dpse	Dpse_bog	3490.1	1417.9	0.002	0.0063	0.3226
Gypsy20_Dpse	Dmir	Dlow	3121.8	1039.2	0.0056	0.0165	0.3393
Gypsy20_Dpse	Dper	Dlow	3189.4	971.6	0.0097	0.0331	0.292
Gypsy20_Dpse	Dper	Dmir	3277	884	0.0046	0.0181	0.2537
Gypsy20_Dpse	Dpse_bog	Dlow	3175.8	985.2	0.0094	0.0348	0.2697
Gypsy20_Dpse	Dpse_bog	Dmir	3249.4	911.6	0.0043	0.0198	0.2186
Gypsy20_Dpse	Dpse_bog	Dper	3399.7	761.3	0.0015	0.0058	0.252
Gypsy20_Dpse	Dpse	Dlow	3174.6	986.4	0.01	0.038	0.2635
Gypsy20_Dpse	Dpse	Dmir	3238.3	922.7	0.005	0.023	0.2161
Gypsy20_Dpse	Dpse	Dper	3308.9	852.1	0.0015	0.0088	0.1716
Gypsy20_Dpse	Dpse	Dpse_bog	3169.7	991.3	0.0006	0.0031	0.2037
Gypsy21_Dpse	Dlow	Daff	2825.3	999.7	0.032	0.3515	0.091
Gypsy21_Dpse	Dmir	Daff	2817	1008	0.0328	0.3562	0.0921
Gypsy21_Dpse	Dmir	Dlow	2867.9	957.1	0.0028	0.0401	0.0701
Gypsy21_Dpse	Dper	Daff	2821.2	1003.8	0.0346	0.3664	0.0945
Gypsy21_Dpse	Dper	Dlow	2861.4	963.6	0.0046	0.05	0.0914
Gypsy21_Dpse	Dper	Dmir	2839.8	985.2	0.0018	0.0095	0.1845
Gypsy21_Dpse	Dpse_bog	Daff	2819.4	1005.6	0.0347	0.3744	0.0926
Gypsy21_Dpse	Dpse_bog	Dlow	2837.1	987.9	0.0057	0.061	0.0931
Gypsy21_Dpse	Dpse_bog	Dmir	2790.6	1034.4	0.0029	0.0202	0.1421
Gypsy21_Dpse	Dpse_bog	Dper	2737.6	1087.4	0.0011	0.0104	0.1054
Gypsy21_Dpse	Dpse	Daff	2817.9	1007.1	0.0347	0.3775	0.0919
Gypsy21_Dpse	Dpse	Dlow	2836.8	988.2	0.0057	0.061	0.0932
Gypsy21_Dpse	Dpse	Dmir	2790.3	1034.7	0.0029	0.0202	0.1422
Gypsy21_Dpse	Dpse	Dper	2737.4	1087.6	0.0011	0.0104	0.1055
Gypsy21_Dpse	Dpse	Dpse_bog	2478.9	1346.1	0	0.0015	0.001
Gypsy22_Dpse	Dmir	Dlow	4518.8	1616.2	0.0048	0.0207	0.2333
Gypsy22_Dpse	Dper	Dlow	4756.9	1378.1	0.0017	0.0109	0.153
Gypsy22_Dpse	Dper	Dmir	4384.8	1750.2	0.0045	0.0176	0.2571
Gypsy22_Dpse	Dpse_bog	Dlow	4374.7	1760.3	0.0066	0.0193	0.3424
Gypsy22_Dpse	Dpse_bog	Dmir	4518.1	1616.9	0.0037	0.0174	0.2146
Gypsy22_Dpse	Dpse_bog	Dper	4161.9	1973.1	0.0055	0.0107	0.5178
Gypsy22_Dpse	Dpse	Dlow	4399.9	1735.1	0.0063	0.0166	0.382
Gypsy22_Dpse	Dpse	Dmir	4469	1666	0.004	0.0206	0.1943
Gypsy22_Dpse	Dpse	Dper	4167.6	1967.4	0.0053	0.0107	0.4932
Gypsy22_Dpse	Dpse	Dpse_bog	4470.4	1664.6	0.0011	0.0086	0.1285
Gypsy23_Dpse	Dlow	Daff	2570.9	858.1	0.0441	0.7347	0.0601
Gypsy23_Dpse	Dmir	Daff	2565.6	863.4	0.0459	0.7375	0.0622
Gypsy23_Dpse	Dmir	Dlow	2466.3	962.7	0.0024	0.0183	0.1333
Gypsy23_Dpse	Dper	Daff	2566.5	862.5	0.0459	0.7426	0.0618
Gypsy23_Dpse	Dper	Dlow	2409.3	1019.7	0.0033	0.01	0.3343
Gypsy23_Dpse	Dper	Dmir	2513.1	915.9	0.0024	0.0217	0.1102
Gypsy23_Dpse	Dpse_bog	Daff	2565.6	863.4	0.0472	0.7493	0.063
Gypsy23_Dpse	Dpse_bog	Dlow	2543.6	885.4	0.0047	0.013	0.3591
Gypsy23_Dpse	Dpse_bog	Dmir	2600.3	828.7	0.0036	0.0262	0.1391
Gypsy23_Dpse	Dpse_bog	Dper	2649.9	779.1	0.0016	0.0105	0.1529
Gypsy23_Dpse	Dpse	Daff	2567.2	861.8	0.0467	0.7445	0.0628
Gypsy23_Dpse	Dpse	Dlow	2498.5	930.5	0.0048	0.01	0.4827
Gypsy23_Dpse	Dpse	Dmir	2566.1	862.9	0.0039	0.022	0.1771
Gypsy23_Dpse	Dpse	Dper	2608.4	820.6	0.0023	0.0064	0.3579
Gypsy23_Dpse	Dpse	Dpse_bog	2708.3	720.7	0.0038	0.0039	0.9896
Gypsy24_Dpse	Dlow	Daff	2276.1	825.9	0.039	0.509	0.0766
Gypsy24_Dpse	Dmir	Daff	2270.9	831.1	0.0399	0.5277	0.0756
Gypsy24_Dpse	Dmir	Dlow	2292.4	809.6	0.0105	0.0425	0.2476
Gypsy24_Dpse	Dper	Daff	2268.2	833.8	0.039	0.529	0.0737
Gypsy24_Dpse	Dper	Dlow	2306	796	0.0087	0.0322	0.2701
Gypsy24_Dpse	Dper	Dmir	2237.9	864.1	0.0045	0.0145	0.3071
Gypsy24_Dpse	Dpse_bog	Daff	2263.9	838.1	0.0372	0.5205	0.0716
Gypsy24_Dpse	Dpse_bog	Dlow	2273.8	828.2	0.0079	0.0294	0.2699
Gypsy24_Dpse	Dpse_bog	Dmir	2291.3	810.7	0.0061	0.0223	0.2743
Gypsy24_Dpse	Dpse_bog	Dper	2317.2	784.8	0.0017	0.0121	0.1417
Gypsy24_Dpse	Dpse	Daff	2267.2	834.8	0.0381	0.5305	0.0718
Gypsy24_Dpse	Dpse	Dlow	2284.5	817.5	0.0088	0.0419	0.2093
Gypsy24_Dpse	Dpse	Dmir	2226.9	875.1	0.0054	0.0265	0.2031
Gypsy24_Dpse	Dpse	Dper	2254.1	847.9	0.0009	0.0174	0.0509
Gypsy24_Dpse	Dpse	Dpse_bog	2295	807	0.0009	0.0144	0.0604
Harbinger-N1_DPe	Dmir	Dlow	384.2	125.8	0.0079	0.0083	0.9422
Harbinger-N1_DPe	Dper	Dlow	393.6	116.4	0.0153	0.0002	76.5
Harbinger-N1_DPe	Dper	Dmir	415.7	94.3	0.0072	0.0118	0.6091
Harbinger-N1_DPe	Dpse_bog	Dlow	394.2	115.8	0.0076	0.0001	76
Harbinger-N1_DPe	Dpse_bog	Dmir	404.2	105.8	0.0049	0.0102	0.4823
Harbinger-N1_DPe	Dpse_bog	Dper	393.5	116.5	0.0076	0.0001	76
Harbinger-N1_DPe	Dpse	Dlow	403.4	106.6	0.0099	0.0001	99
Harbinger-N1_DPe	Dpse	Dmir	410.3	99.7	0.0073	0.011	0.6648
Harbinger-N1_DPe	Dpse	Dper	376.6	133.4	0.0053	0.0001	53
Harbinger-N1_DPe	Dpse	Dpse_bog	416.8	93.2	0.0024	0	99
hAT-1_DP	Dmir	Dlow	1303.3	478.7	0.0039	0.0308	0.1258
hAT-1_DP	Dper	Dlow	1303.7	478.3	0.0046	0.0352	0.132
hAT-1_DP	Dper	Dmir	1408.9	373.1	0.0021	0.0117	0.1807
hAT-1_DP	Dpse_bog	Dlow	1311.6	470.4	0.0046	0.0313	0.1473
hAT-1_DP	Dpse_bog	Dmir	1418.1	363.9	0.0021	0.006	0.3478
hAT-1_DP	Dpse_bog	Dper	1343.9	438.1	0.0015	0.0048	0.3115
hAT-1_DP	Dpse	Dlow	1314.7	467.3	0.0046	0.0385	0.1194
hAT-1_DP	Dpse	Dmir	1418.8	363.2	0.0021	0.0152	0.1381
hAT-1_DP	Dpse	Dper	1380.8	401.2	0.0014	0.008	0.1803
hAT-1_DP	Dpse	Dpse_bog	1379.4	402.6	0.0014	0.008	0.1812
Helitron-1_DPe	Dlow	Daff	4777.4	1483.6	0.0418	0.1932	0.2163
Helitron-1_DPe	Dmir	Daff	4769.5	1491.5	0.0439	0.2121	0.2071
Helitron-1_DPe	Dmir	Dlow	4819.6	1441.4	0.0086	0.0555	0.1557
Helitron-1_DPe	Dper	Daff	4775.4	1485.6	0.0432	0.2139	0.2018
Helitron-1_DPe	Dper	Dlow	4844.1	1416.9	0.0092	0.0606	0.1522
Helitron-1_DPe	Dper	Dmir	4979.9	1281.1	0.0043	0.0237	0.1798
Helitron-1_DPe	Dpse_bog	Daff	4778.3	1482.7	0.0436	0.2089	0.2088
Helitron-1_DPe	Dpse_bog	Dlow	4874	1387	0.0091	0.0639	0.1427
Helitron-1_DPe	Dpse_bog	Dmir	4975.4	1285.6	0.0037	0.021	0.1743
Helitron-1_DPe	Dpse_bog	Dper	4968	1293	0.0014	0.0117	0.1194
Helitron-1_DPe	Dpse	Daff	4765.5	1495.5	0.0435	0.2104	0.2069
Helitron-1_DPe	Dpse	Dlow	4822.2	1438.8	0.0099	0.0628	0.1574
Helitron-1_DPe	Dpse	Dmir	4953.4	1307.6	0.0043	0.0163	0.264
Helitron-1_DPe	Dpse	Dper	4807.4	1453.6	0.0008	0.0102	0.0817
Helitron-1_DPe	Dpse	Dpse_bog	4880.6	1380.4	0.0014	0.0124	0.1155
I-1_DPe	Dmir	Dlow	2782.9	922.1	0.0058	0.0353	0.1638
I-1_DPe	Dper	Dlow	2799	906	0.0065	0.0447	0.1445
I-1_DPe	Dper	Dmir	2813	892	0.0064	0.0329	0.1954
I-1_DPe	Dpse_bog	Dlow	2806.9	898.1	0.0061	0.04	0.1518
I-1_DPe	Dpse_bog	Dmir	2824.2	880.8	0.006	0.0282	0.2136
I-1_DPe	Dpse_bog	Dper	2876.5	828.5	0.0003	0.0077	0.0447
I-1_DPe	Dpse	Dlow	2801	904	0.0065	0.0486	0.1328
I-1_DPe	Dpse	Dmir	2814.6	890.4	0.0064	0.0367	0.1749
I-1_DPe	Dpse	Dper	2737	968	0	0.0054	0.001
I-1_DPe	Dpse	Dpse_bog	2754.1	950.9	0.0004	0.0078	0.0469
Jockey-1_DPer	Dmir	Dlow	4273.6	1786.4	0.0261	0.0555	0.4709
Jockey-1_DPer	Dper	Dlow	4280.9	1779.1	0.0202	0.0361	0.5608
Jockey-1_DPer	Dper	Dmir	4252.1	1807.9	0.0057	0.0197	0.2895
Jockey-1_DPer	Dpse_bog	Dlow	4291.8	1768.2	0.0235	0.0581	0.4047
Jockey-1_DPer	Dpse_bog	Dmir	4288.9	1771.1	0.004	0.0076	0.5245
Jockey-1_DPer	Dpse_bog	Dper	4283.3	1776.7	0.004	0.0219	0.1828
Jockey-1_DPer	Dpse	Dlow	4262.1	1797.9	0.0213	0.0494	0.431
Jockey-1_DPer	Dpse	Dmir	4359.2	1700.8	0.0055	0.0111	0.5013
Jockey-1_DPer	Dpse	Dper	4261.8	1798.2	0.0052	0.0174	0.2991
Jockey-1_DPer	Dpse	Dpse_bog	4447.6	1612.4	0.0038	0.0163	0.2345
Jockey-2_DPer	Dlow	Daff	3195.3	1223.7	0.0503	0.3462	0.1454
Jockey-2_DPer	Dmir	Daff	3218.4	1200.6	0.0651	0.4518	0.1442
Jockey-2_DPer	Dmir	Dlow	3198.1	1220.9	0.0446	0.3085	0.1447
Jockey-2_DPer	Dper	Daff	3222.2	1196.8	0.062	0.4852	0.1278
Jockey-2_DPer	Dper	Dlow	3195.3	1223.7	0.0452	0.3343	0.1353
Jockey-2_DPer	Dper	Dmir	3247.8	1171.2	0.019	0.1585	0.1196
Jockey-2_DPer	Dpse_bog	Daff	3212.9	1206.1	0.0616	0.4439	0.1388
Jockey-2_DPer	Dpse_bog	Dlow	3196.2	1222.8	0.0422	0.3106	0.1357
Jockey-2_DPer	Dpse_bog	Dmir	3263.2	1155.8	0.0176	0.131	0.1341
Jockey-2_DPer	Dpse_bog	Dper	3267	1152	0.0113	0.1095	0.1034
Jockey-2_DPer	Dpse	Daff	3216.7	1202.3	0.0633	0.448	0.1413
Jockey-2_DPer	Dpse	Dlow	3191.6	1227.4	0.044	0.3129	0.1406
Jockey-2_DPer	Dpse	Dmir	3249.6	1169.4	0.0177	0.1149	0.1537
Jockey-2_DPer	Dpse	Dper	3276.7	1142.3	0.0109	0.0994	0.1098
Jockey-2_DPer	Dpse	Dpse_bog	3253.7	1165.3	0.0047	0.0498	0.0937
Jockey-3_DPer	Dmir	Dlow	4157.8	1428.2	0.0396	0.1771	0.2236
Jockey-3_DPer	Dper	Dlow	4181.9	1404.1	0.0382	0.1802	0.2122
Jockey-3_DPer	Dper	Dmir	4152.8	1433.2	0.0277	0.1346	0.2056
Jockey-3_DPer	Dpse_bog	Dlow	4147.6	1438.4	0.0427	0.2138	0.1997
Jockey-3_DPer	Dpse_bog	Dmir	4111.6	1474.4	0.0345	0.1667	0.207
Jockey-3_DPer	Dpse_bog	Dper	4080.2	1505.8	0.0213	0.073	0.2916
Jockey-3_DPer	Dpse	Dlow	4139.8	1446.2	0.0407	0.2011	0.2024
Jockey-3_DPer	Dpse	Dmir	4138.7	1447.3	0.0311	0.1506	0.2067
Jockey-3_DPer	Dpse	Dper	4084.6	1501.4	0.0215	0.0701	0.3071
Jockey-3_DPer	Dpse	Dpse_bog	4049.5	1536.5	0.007	0.0297	0.2375
Jockey-4_DPer	Dmir	Dlow	2993	1066	0.0142	0.0709	0.2008
Jockey-4_DPer	Dper	Dlow	2976.2	1082.8	0.0129	0.0719	0.1792
Jockey-4_DPer	Dper	Dmir	3000.3	1058.7	0.0033	0.0221	0.1509
Jockey-4_DPer	Dpse_bog	Dlow	2955.6	1103.4	0.0175	0.0673	0.2601
Jockey-4_DPer	Dpse_bog	Dmir	2927.9	1131.1	0.0083	0.0176	0.4684
Jockey-4_DPer	Dpse_bog	Dper	2860.5	1198.5	0.0049	0.0112	0.4402
Jockey-4_DPer	Dpse	Dlow	2964.2	1094.8	0.0179	0.0676	0.2651
Jockey-4_DPer	Dpse	Dmir	2935.9	1123.1	0.0096	0.0168	0.5712
Jockey-4_DPer	Dpse	Dper	2882	1177	0.0063	0.0106	0.5963
Jockey-4_DPer	Dpse	Dpse_bog	2945.2	1113.8	0.0014	0.0009	1.4621
Jockey-5_DPer	Dmir	Dlow	3525.4	1223.6	0.0029	0.0085	0.334
Jockey-5_DPer	Dper	Dlow	3444	1305	0.0063	0.0181	0.3465
Jockey-5_DPer	Dper	Dmir	3592.1	1156.9	0.006	0.016	0.3731
Jockey-5_DPer	Dpse_bog	Dlow	3476.4	1272.6	0.0056	0.0295	0.1907
Jockey-5_DPer	Dpse_bog	Dmir	3595.6	1153.4	0.0054	0.0282	0.1923
Jockey-5_DPer	Dpse_bog	Dper	3531.1	1217.9	0.0023	0.0138	0.1655
Jockey-5_DPer	Dpse	Dlow	3491.5	1257.5	0.0059	0.0316	0.1862
Jockey-5_DPer	Dpse	Dmir	3604.2	1144.8	0.0057	0.0303	0.1876
Jockey-5_DPer	Dpse	Dper	3556.4	1192.6	0.0025	0.0159	0.1603
Jockey-5_DPer	Dpse	Dpse_bog	3739.1	1009.9	0.0003	0.0021	0.1266
Jockey-6_DPer	Dmir	Dlow	1831.2	652.8	0.0368	0.1981	0.1858
Jockey-6_DPer	Dper	Dlow	1821.9	662.1	0.0308	0.1972	0.156
Jockey-6_DPer	Dper	Dmir	1877.2	606.8	0.0179	0.1084	0.1655
Jockey-6_DPer	Dpse_bog	Dlow	1832.7	651.3	0.0346	0.2228	0.1551
Jockey-6_DPer	Dpse_bog	Dmir	1879.2	604.8	0.0195	0.1293	0.151
Jockey-6_DPer	Dpse_bog	Dper	1931.6	552.4	0.0036	0.0231	0.156
Jockey-6_DPer	Dpse	Dlow	1827.9	656.1	0.0282	0.1634	0.1725
Jockey-6_DPer	Dpse	Dmir	1896.2	587.8	0.0166	0.0782	0.2117
Jockey-6_DPer	Dpse	Dper	1876.3	607.7	0.0109	0.0524	0.2081
Jockey-6_DPer	Dpse	Dpse_bog	1894.8	589.2	0.0145	0.0736	0.1973
Jockey-7_DPer	Dmir	Dlow	2412.7	977.3	0.0115	0.0449	0.2549
Jockey-7_DPer	Dper	Dlow	2418.2	971.8	0.0117	0.0456	0.2566
Jockey-7_DPer	Dper	Dmir	2451.9	938.1	0.0041	0.0056	0.7336
Jockey-7_DPer	Dpse_bog	Dlow	2356.5	1033.5	0.0051	0.0172	0.2989
Jockey-7_DPer	Dpse_bog	Dmir	2424.9	965.1	0.0088	0.0377	0.2322
Jockey-7_DPer	Dpse_bog	Dper	2424.7	965.3	0.0097	0.0388	0.2491
Jockey-7_DPer	Dpse	Dlow	2395.4	994.6	0.0093	0.0378	0.2456
Jockey-7_DPer	Dpse	Dmir	2459	931	0.0041	0.0102	0.4021
Jockey-7_DPer	Dpse	Dper	2523.6	866.4	0.0024	0.0073	0.3247
Jockey-7_DPer	Dpse	Dpse_bog	2397.9	992.1	0.0072	0.031	0.2332
Jockey-8_DPer	Dlow	Daff	1738.3	619.7	0.0723	0.5685	0.1272
Jockey-8_DPer	Dmir	Daff	1723.6	634.4	0.0606	0.5164	0.1173
Jockey-8_DPer	Dmir	Dlow	1718.4	639.6	0.0361	0.2102	0.1716
Jockey-8_DPer	Dper	Daff	1725.9	632.1	0.0585	0.4927	0.1187
Jockey-8_DPer	Dper	Dlow	1719.4	638.6	0.0354	0.1908	0.1856
Jockey-8_DPer	Dper	Dmir	1683.3	674.7	0.0078	0.0378	0.2074
Jockey-8_DPer	Dpse_bog	Daff	1719.3	638.7	0.0593	0.5362	0.1106
Jockey-8_DPer	Dpse_bog	Dlow	1705.1	652.9	0.039	0.2237	0.1743
Jockey-8_DPer	Dpse_bog	Dmir	1640.8	717.2	0.0112	0.0831	0.1348
Jockey-8_DPer	Dpse_bog	Dper	1655.5	702.5	0.0105	0.0634	0.1649
Jockey-8_DPer	Dpse	Daff	1721.7	636.3	0.0598	0.5224	0.1145
Jockey-8_DPer	Dpse	Dlow	1714.7	643.3	0.0393	0.2552	0.1541
Jockey-8_DPer	Dpse	Dmir	1666.7	691.3	0.0116	0.0986	0.1178
Jockey-8_DPer	Dpse	Dper	1676.2	681.8	0.0109	0.086	0.1269
Jockey-8_DPer	Dpse	Dpse_bog	1698.9	659.1	0.0006	0.0456	0.013
Jockey-9_DPer	Dmir	Dlow	3299.3	1146.7	0.0186	0.0338	0.5495
Jockey-9_DPer	Dper	Dlow	3288.8	1157.2	0.0145	0.0335	0.4347
Jockey-9_DPer	Dper	Dmir	3288.2	1157.8	0.0052	0.0098	0.536
Jockey-9_DPer	Dpse_bog	Dlow	3286.5	1159.5	0.0194	0.0414	0.4685
Jockey-9_DPer	Dpse_bog	Dmir	3273.8	1172.2	0.0049	0.0131	0.3759
Jockey-9_DPer	Dpse_bog	Dper	3254.6	1191.4	0.0059	0.0173	0.3416
Jockey-9_DPer	Dpse	Dlow	3309.7	1136.3	0.0174	0.0338	0.5137
Jockey-9_DPer	Dpse	Dmir	3332.5	1113.5	0.0021	0.0083	0.2548
Jockey-9_DPer	Dpse	Dper	3355.5	1090.5	0.0042	0.0066	0.6374
Jockey-9_DPer	Dpse	Dpse_bog	3340.8	1105.2	0.0039	0.015	0.2623
Kiri-1_DPer	Dmir	Dlow	2900.3	837.7	0.0062	0.0318	0.1965
Kiri-1_DPer	Dper	Dlow	2830.1	907.9	0.0039	0.0136	0.2878
Kiri-1_DPer	Dper	Dmir	2879.3	858.7	0.0095	0.041	0.2306
Kiri-1_DPer	Dpse_bog	Dlow	2853.7	884.3	0.0028	0.0129	0.2192
Kiri-1_DPer	Dpse_bog	Dmir	2890.9	847.1	0.0084	0.0404	0.2072
Kiri-1_DPer	Dpse_bog	Dper	2734.5	1003.5	0.0011	0.001	1.1174
Kiri-1_DPer	Dpse	Dlow	2837.6	900.4	0.0043	0.0149	0.2859
Kiri-1_DPer	Dpse	Dmir	2880.7	857.3	0.0098	0.0424	0.2314
Kiri-1_DPer	Dpse	Dper	2924.8	813.2	0.0003	0.0013	0.2654
Kiri-1_DPer	Dpse	Dpse_bog	2794.1	943.9	0.0014	0.0021	0.6739
Kiri-2_DPer	Dmir	Dlow	2763.7	875.3	0.0173	0.0472	0.3669
Kiri-2_DPer	Dper	Dlow	2764.6	874.4	0.0069	0.0399	0.1741
Kiri-2_DPer	Dper	Dmir	2737.9	901.1	0.0243	0.0831	0.2929
Kiri-2_DPer	Dpse_bog	Dlow	2747.6	891.4	0.0048	0.0342	0.1396
Kiri-2_DPer	Dpse_bog	Dmir	2728.2	910.8	0.0214	0.0746	0.2866
Kiri-2_DPer	Dpse_bog	Dper	2812.4	826.6	0.0029	0.0076	0.3778
Kiri-2_DPer	Dpse	Dlow	2772	867	0.0047	0.034	0.1392
Kiri-2_DPer	Dpse	Dmir	2733.3	905.7	0.0213	0.0762	0.2801
Kiri-2_DPer	Dpse	Dper	2860.8	778.2	0.0035	0.0095	0.3702
Kiri-2_DPer	Dpse	Dpse_bog	2939.6	699.4	0.0007	0.0076	0.0888
LOA-1_DPer	Dlow	Daff	3540.8	1244.2	0.0478	0.3569	0.1338
LOA-1_DPer	Dmir	Daff	3546.8	1238.2	0.0513	0.3499	0.1465
LOA-1_DPer	Dmir	Dlow	3417.6	1367.4	0.0089	0.032	0.2791
LOA-1_DPer	Dper	Daff	3545.4	1239.6	0.0506	0.3447	0.1467
LOA-1_DPer	Dper	Dlow	3422.8	1362.2	0.0104	0.0353	0.2953
LOA-1_DPer	Dper	Dmir	3433.4	1351.6	0.0027	0.0168	0.1582
LOA-1_DPer	Dpse_bog	Daff	3542.3	1242.7	0.051	0.3458	0.1476
LOA-1_DPer	Dpse_bog	Dlow	3407.3	1377.7	0.0081	0.0256	0.3153
LOA-1_DPer	Dpse_bog	Dmir	3367.9	1417.1	0.0021	0.0101	0.2096
LOA-1_DPer	Dpse_bog	Dper	3472.6	1312.4	0.0023	0.0094	0.2474
LOA-1_DPer	Dpse	Daff	3542.2	1242.8	0.0511	0.347	0.1472
LOA-1_DPer	Dpse	Dlow	3430.9	1354.1	0.0104	0.0364	0.2859
LOA-1_DPer	Dpse	Dmir	3437.6	1347.4	0.0032	0.0176	0.1839
LOA-1_DPer	Dpse	Dper	3575.9	1209.1	0.0006	0.0043	0.1307
LOA-1_DPer	Dpse	Dpse_bog	3498.5	1286.5	0.0023	0.0104	0.221
Loa-1_DPs	Dlow	Daff	2310	777	0.0551	0.352	0.1564
Loa-1_DPs	Dmir	Daff	2314.1	772.9	0.0588	0.3558	0.1652
Loa-1_DPs	Dmir	Dlow	2224.7	862.3	0.0064	0.0562	0.1144
Loa-1_DPs	Dper	Daff	2320.4	766.6	0.0576	0.36	0.1601
Loa-1_DPs	Dper	Dlow	2226.5	860.5	0.0046	0.0411	0.1113
Loa-1_DPs	Dper	Dmir	2238.2	848.8	0.0027	0.0143	0.1906
Loa-1_DPs	Dpse_bog	Daff	2321.7	765.3	0.0562	0.3625	0.155
Loa-1_DPs	Dpse_bog	Dlow	2235.4	851.6	0.0032	0.0403	0.0791
Loa-1_DPs	Dpse_bog	Dmir	2228.6	858.4	0.0032	0.0153	0.2087
Loa-1_DPs	Dpse_bog	Dper	2167.3	919.7	0.0014	0.0032	0.4358
Loa-1_DPs	Dpse	Daff	2326	761	0.0561	0.3688	0.1521
Loa-1_DPs	Dpse	Dlow	2265.5	821.5	0.0054	0.0433	0.1246
Loa-1_DPs	Dpse	Dmir	2268.8	818.2	0.0054	0.0213	0.2532
Loa-1_DPs	Dpse	Dper	2280.1	806.9	0.0036	0.0088	0.4047
Loa-1_DPs	Dpse	Dpse_bog	2349.6	737.4	0.0022	0.0056	0.3873
LOA-1B_DPer	Dlow	Daff	3248.4	1140.6	0.0508	0.3673	0.1384
LOA-1B_DPer	Dmir	Daff	3248.4	1140.6	0.0519	0.3803	0.1364
LOA-1B_DPer	Dmir	Dlow	3146	1243	0.0045	0.0234	0.1929
LOA-1B_DPer	Dper	Daff	3257.9	1131.1	0.0513	0.3691	0.1389
LOA-1B_DPer	Dper	Dlow	3174.5	1214.5	0.0099	0.0637	0.1559
LOA-1B_DPer	Dper	Dmir	3198.1	1190.9	0.0073	0.049	0.1486
LOA-1B_DPer	Dpse_bog	Daff	3257.9	1131.1	0.0516	0.3721	0.1388
LOA-1B_DPer	Dpse_bog	Dlow	3182	1207	0.0096	0.065	0.1473
LOA-1B_DPer	Dpse_bog	Dmir	3198.7	1190.3	0.0076	0.0509	0.1494
LOA-1B_DPer	Dpse_bog	Dper	3162.1	1226.9	0.0003	0.0025	0.128
LOA-1B_DPer	Dpse	Daff	3260.6	1128.4	0.0516	0.3701	0.1393
LOA-1B_DPer	Dpse	Dlow	3179.1	1209.9	0.0102	0.0677	0.1512
LOA-1B_DPer	Dpse	Dmir	3204.4	1184.6	0.0076	0.0521	0.1456
LOA-1B_DPer	Dpse	Dper	3257.6	1131.4	0.0003	0.0036	0.0846
LOA-1B_DPer	Dpse	Dpse_bog	3119.3	1269.7	0.0006	0.0024	0.2706
LOA-2_DPer	Dlow	Daff	3468.8	1187.2	0.0486	0.3312	0.1468
LOA-2_DPer	Dmir	Daff	3463.9	1192.1	0.0519	0.3501	0.1483
LOA-2_DPer	Dmir	Dlow	3387.7	1268.3	0.0084	0.0419	0.2012
LOA-2_DPer	Dper	Daff	3475.6	1180.4	0.05	0.3204	0.1561
LOA-2_DPer	Dper	Dlow	3372.2	1283.8	0.0027	0.0362	0.0755
LOA-2_DPer	Dper	Dmir	3386.9	1269.1	0.0097	0.0606	0.1597
LOA-2_DPer	Dpse_bog	Daff	3479.8	1176.2	0.0509	0.3208	0.1587
LOA-2_DPer	Dpse_bog	Dlow	3356	1300	0.0037	0.0431	0.0849
LOA-2_DPer	Dpse_bog	Dmir	3378.9	1277.1	0.0106	0.0681	0.156
LOA-2_DPer	Dpse_bog	Dper	3257.9	1398.1	0.0009	0.0086	0.109
LOA-2_DPer	Dpse	Daff	3481.8	1174.2	0.0505	0.3172	0.1593
LOA-2_DPer	Dpse	Dlow	3350.4	1305.6	0.004	0.0438	0.0908
LOA-2_DPer	Dpse	Dmir	3375.3	1280.7	0.0109	0.0688	0.1591
LOA-2_DPer	Dpse	Dper	3250	1406	0.0013	0.0093	0.1352
LOA-2_DPer	Dpse	Dpse_bog	3210.1	1445.9	0.0003	0.0021	0.1543
LOA-3_DPer	Dmir	Dlow	3751.7	1285.3	0.0062	0.0466	0.1334
LOA-3_DPer	Dper	Dlow	3730.4	1306.6	0.0079	0.0676	0.1169
LOA-3_DPer	Dper	Dmir	3702	1335	0.0022	0.0326	0.0672
LOA-3_DPer	Dpse_bog	Dlow	3764.8	1272.2	0.0054	0.0497	0.1083
LOA-3_DPer	Dpse_bog	Dmir	3644.6	1392.4	0.0025	0.0236	0.1065
LOA-3_DPer	Dpse_bog	Dper	3721.9	1315.1	0.0024	0.0204	0.1203
LOA-3_DPer	Dpse	Dlow	3735.1	1301.9	0.0054	0.0418	0.13
LOA-3_DPer	Dpse	Dmir	3706.5	1330.5	0.003	0.0224	0.1342
LOA-3_DPer	Dpse	Dper	3726.4	1310.6	0.0024	0.0244	0.1001
LOA-3_DPer	Dpse	Dpse_bog	3836.5	1200.5	0.001	0.0095	0.1107
Mariner-1_DPe	Dmir	Dlow	780.2	281.8	0.0277	0.0186	1.4918
Mariner-1_DPe	Dper	Dlow	793.1	268.9	0.0089	0.0235	0.3814
Mariner-1_DPe	Dper	Dmir	802.7	259.3	0.0268	0.0455	0.5897
Mariner-1_DPe	Dpse_bog	Dlow	789.5	272.5	0.009	0.027	0.3328
Mariner-1_DPe	Dpse_bog	Dmir	812.3	249.7	0.0239	0.043	0.5552
Mariner-1_DPe	Dpse_bog	Dper	716.3	345.7	0.0029	0.0029	0.9834
Mariner-1_DPe	Dpse	Dlow	784.6	277.4	0.0078	0.0227	0.3422
Mariner-1_DPe	Dpse	Dmir	807.2	254.8	0.0228	0.0464	0.4912
Mariner-1_DPe	Dpse	Dper	765.2	296.8	0.004	0	99
Mariner-1_DPe	Dpse	Dpse_bog	816.9	245.1	0.0012	0.0043	0.2865
piggyBac_Dper	Dmir	Dlow	765	279	0.0618	0.1105	0.559
piggyBac_Dper	Dper	Dlow	747.4	296.6	0.0517	0.1121	0.4614
piggyBac_Dper	Dper	Dmir	779.1	264.9	0.0303	0.0707	0.4283
piggyBac_Dper	Dpse	Dlow	750.6	293.4	0.05	0.0884	0.566
piggyBac_Dper	Dpse	Dmir	782.2	261.8	0.0262	0.054	0.4847
piggyBac_Dper	Dpse	Dper	767.6	276.4	0.0092	0.0308	0.3
piggyBac_Dper	Dpse_bog	Dlow	763.8	280.2	0.0562	0.1053	0.5333
piggyBac_Dper	Dpse_bog	Dmir	802.4	241.6	0.0255	0.0631	0.4044
piggyBac_Dper	Dpse_bog	Dper	777.1	266.9	0.0223	0.0612	0.3653
piggyBac_Dper	Dpse_bog	Dpse	771.1	272.9	0.0158	0.0272	0.5826
Polinton-1_DPe	Dlow	Daff	6498.4	1373.6	0.0295	0.3261	0.0903
Polinton-1_DPe	Dmir	Daff	6483.4	1388.6	0.032	0.3835	0.0834
Polinton-1_DPe	Dmir	Dlow	6427.3	1444.7	0.015	0.1375	0.1093
Polinton-1_DPe	Dper	Daff	6488.4	1383.6	0.0346	0.4152	0.0834
Polinton-1_DPe	Dper	Dlow	6447.6	1424.4	0.0185	0.162	0.1145
Polinton-1_DPe	Dper	Dmir	6448.6	1423.4	0.0044	0.0201	0.2208
Polinton-1_DPe	Dpse_bog	Daff	6492.3	1379.7	0.0318	0.3795	0.0838
Polinton-1_DPe	Dpse_bog	Dlow	6443.4	1428.6	0.0153	0.1331	0.115
Polinton-1_DPe	Dpse_bog	Dmir	6357.6	1514.4	0.0022	0.0119	0.1859
Polinton-1_DPe	Dpse_bog	Dper	6408.8	1463.2	0.0046	0.0283	0.1643
Polinton-1_DPe	Dpse	Daff	6488.3	1383.7	0.0348	0.4154	0.0838
Polinton-1_DPe	Dpse	Dlow	6452.1	1419.9	0.0187	0.1654	0.1129
Polinton-1_DPe	Dpse	Dmir	6475.1	1396.9	0.0046	0.0229	0.1989
Polinton-1_DPe	Dpse	Dper	6730.1	1141.9	0.0001	0.003	0.0494
Polinton-1_DPe	Dpse	Dpse_bog	6433.3	1438.7	0.0048	0.0312	0.1531
R1_DPe	Dlow	Daff	2874.8	1094.2	0.0444	0.2603	0.1704
R1_DPe	Dmir	Daff	2866.3	1102.7	0.0467	0.2594	0.1802
R1_DPe	Dmir	Dlow	2855	1114	0.0094	0.1018	0.092
R1_DPe	Dper	Daff	2874.8	1094.2	0.0469	0.2579	0.182
R1_DPe	Dper	Dlow	2866.4	1102.6	0.0115	0.097	0.1182
R1_DPe	Dper	Dmir	2853.2	1115.8	0.0071	0.0473	0.1508
R1_DPe	Dpse_bog	Daff	2871.9	1097.1	0.0467	0.2595	0.1798
R1_DPe	Dpse_bog	Dlow	2863.5	1105.5	0.0104	0.0966	0.1076
R1_DPe	Dpse_bog	Dmir	2859.2	1109.8	0.006	0.0407	0.1484
R1_DPe	Dpse_bog	Dper	2798.8	1170.2	0.0011	0.0095	0.1144
R1_DPe	Dpse	Daff	2875.1	1093.9	0.0462	0.2578	0.1791
R1_DPe	Dpse	Dlow	2868	1101	0.0107	0.0971	0.1105
R1_DPe	Dpse	Dmir	2849.9	1119.1	0.0064	0.0442	0.1454
R1_DPe	Dpse	Dper	2816.1	1152.9	0.0007	0.0079	0.091
R1_DPe	Dpse	Dpse_bog	2834.8	1134.2	0.0004	0.0072	0.0497
R1_DPs	Dlow	Daff	2940	1122	0.0482	0.2779	0.1736
R1_DPs	Dmir	Daff	2936.7	1125.3	0.0518	0.2646	0.1956
R1_DPs	Dmir	Dlow	2919.6	1142.4	0.0109	0.0992	0.11
R1_DPs	Dper	Daff	2941.9	1120.1	0.0504	0.2652	0.1902
R1_DPs	Dper	Dlow	2930.8	1131.2	0.0133	0.0965	0.1382
R1_DPs	Dper	Dmir	2910.8	1151.2	0.0077	0.0428	0.1803
R1_DPs	Dpse_bog	Daff	2942.6	1119.4	0.0508	0.264	0.1924
R1_DPs	Dpse_bog	Dlow	2932.2	1129.8	0.0137	0.0986	0.1387
R1_DPs	Dpse_bog	Dmir	2923.7	1138.3	0.008	0.0462	0.1735
R1_DPs	Dpse_bog	Dper	2970.4	1091.6	0.001	0.0057	0.1793
R1_DPs	Dpse	Daff	2942.6	1119.4	0.0508	0.2639	0.1924
R1_DPs	Dpse	Dlow	2933	1129	0.0137	0.0976	0.1401
R1_DPs	Dpse	Dmir	2921.1	1140.9	0.008	0.048	0.1672
R1_DPs	Dpse	Dper	2945.8	1116.2	0.001	0.0074	0.1398
R1_DPs	Dpse	Dpse_bog	2810.5	1251.5	0	0.0032	0.001
R1-1_DPer	Dmir	Dlow	3214.8	1111.2	0.0155	0.0662	0.2339
R1-1_DPer	Dper	Dlow	3209.7	1116.3	0.0165	0.0823	0.2006
R1-1_DPer	Dper	Dmir	3219.1	1106.9	0.0044	0.0199	0.2192
R1-1_DPer	Dpse_bog	Dlow	3213.1	1112.9	0.0181	0.0933	0.1938
R1-1_DPer	Dpse_bog	Dmir	3217.3	1108.7	0.0062	0.0315	0.1981
R1-1_DPer	Dpse_bog	Dper	3217.4	1108.6	0.0019	0.0113	0.1653
R1-1_DPer	Dpse	Dlow	3193.9	1132.1	0.0176	0.0832	0.2113
R1-1_DPer	Dpse	Dmir	3190.4	1135.6	0.0054	0.0231	0.2321
R1-1_DPer	Dpse	Dper	3209.1	1116.9	0.0016	0.0074	0.2099
R1-1_DPer	Dpse	Dpse_bog	3353.3	972.7	0.0009	0.011	0.0809
R1-2_DPer	Dmir	Dlow	3244.6	1162.4	0.0212	0.139	0.1524
R1-2_DPer	Dper	Dlow	3242.3	1164.7	0.019	0.1184	0.1603
R1-2_DPer	Dper	Dmir	3334.3	1072.7	0.0024	0.0235	0.1028
R1-2_DPer	Dpse_bog	Dlow	3250.2	1156.8	0.0298	0.1652	0.1806
R1-2_DPer	Dpse_bog	Dmir	3282.6	1124.4	0.0102	0.0432	0.2361
R1-2_DPer	Dpse_bog	Dper	3293.2	1113.8	0.0114	0.0536	0.2127
R1-2_DPer	Dpse	Dlow	3242.6	1164.4	0.019	0.1164	0.163
R1-2_DPer	Dpse	Dmir	3295.8	1111.2	0.0025	0.0272	0.0901
R1-2_DPer	Dpse	Dper	3386.1	1020.9	0.0012	0.0196	0.0604
R1-2_DPer	Dpse	Dpse_bog	3303.9	1103.1	0.0114	0.0522	0.218
R1-3_DPer	Dmir	Dlow	3117.9	1037.1	0.0055	0.0366	0.1506
R1-3_DPer	Dper	Dlow	3085.8	1069.2	0.0036	0.0241	0.151
R1-3_DPer	Dper	Dmir	3100.6	1054.4	0.009	0.0563	0.1589
R1-3_DPer	Dpse_bog	Dlow	3086.7	1068.3	0.0196	0.0786	0.2492
R1-3_DPer	Dpse_bog	Dmir	3080.3	1074.7	0.0213	0.0812	0.2627
R1-3_DPer	Dpse_bog	Dper	3088.9	1066.1	0.0224	0.0949	0.2364
R1-3_DPer	Dpse	Dlow	3061	1094	0.0037	0.0234	0.1571
R1-3_DPer	Dpse	Dmir	3094.1	1060.9	0.0083	0.0559	0.1488
R1-3_DPer	Dpse	Dper	3094.6	1060.4	0.0007	0.0039	0.1684
R1-3_DPer	Dpse	Dpse_bog	3082.8	1072.2	0.0225	0.0942	0.239
R1-4_DPer	Dmir	Dlow	2569.4	874.6	0.0229	0.1163	0.1966
R1-4_DPer	Dper	Dlow	2564.7	879.3	0.0328	0.1476	0.2221
R1-4_DPer	Dper	Dmir	2538.5	905.5	0.0094	0.04	0.2337
R1-4_DPer	Dpse_bog	Dlow	2569.1	874.9	0.0294	0.1356	0.2172
R1-4_DPer	Dpse_bog	Dmir	2543.4	900.6	0.0061	0.0284	0.2152
R1-4_DPer	Dpse_bog	Dper	2514.8	929.2	0.0036	0.0154	0.2354
R1-4_DPer	Dpse	Dlow	2564.5	879.5	0.0308	0.1431	0.2148
R1-4_DPer	Dpse	Dmir	2545.1	898.9	0.0081	0.032	0.2539
R1-4_DPer	Dpse	Dper	2521.5	922.5	0.0024	0.0122	0.1976
R1-4_DPer	Dpse	Dpse_bog	2538.6	905.4	0.002	0.0056	0.3538
R1-5_DPer	Dmir	Dlow	3247.5	1081.5	0.013	0.0763	0.1707
R1-5_DPer	Dper	Dlow	3248.7	1080.3	0.0125	0.0791	0.1586
R1-5_DPer	Dper	Dmir	3167.2	1161.8	0.0035	0.0142	0.2477
R1-5_DPer	Dpse_bog	Dlow	3237.5	1091.5	0.0125	0.0701	0.179
R1-5_DPer	Dpse_bog	Dmir	3200.2	1128.8	0.0048	0.0219	0.2188
R1-5_DPer	Dpse_bog	Dper	3294.5	1034.5	0.0037	0.016	0.2328
R1-5_DPer	Dpse	Dlow	3248.7	1080.3	0.0138	0.0834	0.1656
R1-5_DPer	Dpse	Dmir	3180.2	1148.8	0.0048	0.018	0.265
R1-5_DPer	Dpse	Dper	3209.5	1119.5	0.0019	0.0073	0.2564
R1-5_DPer	Dpse	Dpse_bog	3273.1	1055.9	0.0031	0.0197	0.1584
R1-6_DPer	Dmir	Dlow	3149.7	1095.3	0.0235	0.1403	0.1672
R1-6_DPer	Dper	Dlow	3154.9	1090.1	0.0242	0.1418	0.1705
R1-6_DPer	Dper	Dmir	3215.9	1029.1	0.0053	0.0234	0.2279
R1-6_DPer	Dpse_bog	Dlow	3155.9	1089.1	0.0281	0.1608	0.175
R1-6_DPer	Dpse_bog	Dmir	3186	1059	0.0086	0.0492	0.1743
R1-6_DPer	Dpse_bog	Dper	3168.4	1076.6	0.0038	0.0252	0.1514
R1-6_DPer	Dpse	Dlow	3157.2	1087.8	0.0275	0.1609	0.1708
R1-6_DPer	Dpse	Dmir	3181.8	1063.2	0.008	0.0458	0.1736
R1-6_DPer	Dpse	Dper	3154.7	1090.3	0.0032	0.0219	0.1459
R1-6_DPer	Dpse	Dpse_bog	3187	1058	0.0006	0.0049	0.1291
R1-7_DPer	Dmir	Dlow	3425.4	1047.6	0.0065	0.0419	0.1556
R1-7_DPer	Dper	Dlow	3417.4	1055.6	0.0122	0.073	0.1677
R1-7_DPer	Dper	Dmir	3398.3	1074.7	0.0069	0.0367	0.1877
R1-7_DPer	Dpse_bog	Dlow	3426	1047	0.0068	0.0461	0.1478
R1-7_DPer	Dpse_bog	Dmir	3358.2	1114.8	0.0015	0.009	0.1686
R1-7_DPer	Dpse_bog	Dper	3408.4	1064.6	0.006	0.0272	0.2194
R1-7_DPer	Dpse	Dlow	3421.6	1051.4	0.0098	0.0626	0.1569
R1-7_DPer	Dpse	Dmir	3399.5	1073.5	0.0045	0.0268	0.167
R1-7_DPer	Dpse	Dper	3399.9	1073.1	0.0024	0.0095	0.2512
R1-7_DPer	Dpse	Dpse_bog	3414.8	1058.2	0.0036	0.0174	0.204
R2_DPe	Dlow	Daff	2132.1	804.9	0.0804	0.3095	0.2596
R2_DPe	Dmir	Daff	2145.7	791.3	0.0849	0.3279	0.2589
R2_DPe	Dmir	Dlow	2121.7	815.3	0.0321	0.1023	0.3136
R2_DPe	Dper	Daff	2151.5	785.5	0.069	0.2976	0.2318
R2_DPe	Dper	Dlow	2102.5	834.5	0.02	0.0611	0.3269
R2_DPe	Dper	Dmir	2139.7	797.3	0.0283	0.1254	0.2259
R2_DPe	Dpse_bog	Daff	2150.4	786.6	0.0721	0.3153	0.2286
R2_DPe	Dpse_bog	Dlow	2101.9	835.1	0.0204	0.0693	0.2952
R2_DPe	Dpse_bog	Dmir	2155.4	781.6	0.0237	0.0833	0.2847
R2_DPe	Dpse_bog	Dper	2103.2	833.8	0.0097	0.0388	0.249
R2_DPe	Dpse	Daff	2154.2	782.8	0.0673	0.2929	0.2299
R2_DPe	Dpse	Dlow	2108	829	0.0194	0.0629	0.3088
R2_DPe	Dpse	Dmir	2141.6	795.4	0.0278	0.1213	0.2294
R2_DPe	Dpse	Dper	2016.1	920.9	0.0015	0.0033	0.4626
R2_DPe	Dpse	Dpse_bog	2110.3	826.7	0.0087	0.0353	0.2452
R2_DPs	Dlow	Daff	2087.8	795.2	0.0796	0.3053	0.2609
R2_DPs	Dmir	Daff	2106.4	776.6	0.0794	0.3331	0.2383
R2_DPs	Dmir	Dlow	2097.2	785.8	0.0351	0.1046	0.3352
R2_DPs	Dper	Daff	2107.6	775.4	0.0652	0.2976	0.219
R2_DPs	Dper	Dlow	2093.4	789.6	0.0219	0.0666	0.3286
R2_DPs	Dper	Dmir	2109.8	773.2	0.0255	0.1209	0.211
R2_DPs	Dpse_bog	Daff	2105.4	777.6	0.0658	0.3132	0.21
R2_DPs	Dpse_bog	Dlow	2085.9	797.1	0.0221	0.0644	0.3426
R2_DPs	Dpse_bog	Dmir	2104.6	778.4	0.0228	0.0983	0.2323
R2_DPs	Dpse_bog	Dper	2110.8	772.2	0.0035	0.0279	0.1242
R2_DPs	Dpse	Daff	2107.3	775.7	0.0657	0.2995	0.2194
R2_DPs	Dpse	Dlow	2096	787	0.0218	0.0683	0.3197
R2_DPs	Dpse	Dmir	2107.8	775.2	0.0265	0.1222	0.2172
R2_DPs	Dpse	Dper	1999.7	883.3	0.001	0.0034	0.2964
R2_DPs	Dpse	Dpse_bog	2113.4	769.6	0.0045	0.0265	0.1691
SPOCK_DMi	Dmir	Dlow	2006	718	0.031	0.1952	0.1587
SPOCK_DMi	Dper	Dlow	2007.7	716.3	0.0341	0.2201	0.1551
SPOCK_DMi	Dper	Dmir	2022.9	701.1	0.007	0.031	0.2265
SPOCK_DMi	Dpse_bog	Dlow	2003.4	720.6	0.031	0.211	0.1471
SPOCK_DMi	Dpse_bog	Dmir	2046.3	677.7	0.0044	0.0229	0.1943
SPOCK_DMi	Dpse_bog	Dper	1992.9	731.1	0.0036	0.0139	0.257
SPOCK_DMi	Dpse	Dlow	2024.3	699.7	0.0396	0.2062	0.1921
SPOCK_DMi	Dpse	Dmir	2026.8	697.2	0.0156	0.0638	0.2451
SPOCK_DMi	Dpse	Dper	2022.6	701.4	0.0188	0.0746	0.2515
SPOCK_DMi	Dpse	Dpse_bog	2026	698	0.0151	0.0622	0.2433
Transib3_DP	Dmir	Dlow	1554.4	464.6	0.0091	0.0291	0.3125
Transib3_DP	Dper	Dlow	1557.1	461.9	0.0117	0.0482	0.2425
Transib3_DP	Dper	Dmir	1561.8	457.2	0.0077	0.0275	0.2811
Transib3_DP	Dpse_bog	Dlow	1581.4	437.6	0.0164	0.0575	0.2858
Transib3_DP	Dpse_bog	Dmir	1579.4	439.6	0.0137	0.0352	0.3896
Transib3_DP	Dpse_bog	Dper	1533.8	485.2	0.0116	0.0224	0.5156
Transib3_DP	Dpse	Dlow	1564.2	454.8	0.0138	0.046	0.2996
Transib3_DP	Dpse	Dmir	1565.2	453.8	0.0123	0.0254	0.483
Transib3_DP	Dpse	Dper	1586.5	432.5	0.0108	0.0319	0.3384
Transib3_DP	Dpse	Dpse_bog	1547.7	471.3	0.0059	0.0242	0.2427
Transib4_DP	Dlow	Daff	333.2	80.8	0.0595	0.4148	0.1435
Transib4_DP	Dmir	Daff	335.1	78.9	0.0585	0.4057	0.1441
Transib4_DP	Dmir	Dlow	345	69	0.0172	0.0725	0.2375
Transib4_DP	Dper	Daff	336.3	77.7	0.0652	0.407	0.1602
Transib4_DP	Dper	Dlow	346	68	0.023	0.0542	0.4251
Transib4_DP	Dper	Dmir	345.4	68.6	0.0231	0.0175	1.3173
Transib4_DP	Dpse_bog	Daff	332.4	81.6	0.0859	0.3878	0.2215
Transib4_DP	Dpse_bog	Dlow	332.9	81.1	0.0425	0.0426	0.9962
Transib4_DP	Dpse_bog	Dmir	330.3	83.7	0.0429	0.0135	3.1745
Transib4_DP	Dpse_bog	Dper	310.9	103.1	0.0192	0.0002	96
Transib4_DP	Dpse	Daff	336.2	77.8	0.0818	0.4078	0.2006
Transib4_DP	Dpse	Dlow	341.8	72.2	0.0383	0.0496	0.7725
Transib4_DP	Dpse	Dmir	340.1	73.9	0.0385	0.0158	2.4321
Transib4_DP	Dpse	Dper	330.7	83.3	0.0149	0.0002	74.5
Transib4_DP	Dpse	Dpse_bog	319.2	94.8	0.0346	0.0003	115.333

## Sheet: Table S5
Table S5 – Number of unique and shared polymorphic sites for each species comparison, for each TE family.
		unique polymorphic sites within each TE family											shared polymorphic sites within each TE family
TE		dpse_dper	dpse_dmir	dpse_dlow	dpse_daff	dper_dmir	dper_dlow	dper_daff	dmir_dlow	dmir_daff	dlow_daff		dpse_dper	dpse_dmir	dpse_dlow	dpse_daff	dper_dmir	dper_dlow	dper_daff	dmir_dlow	dmir_daff	dlow_daff
BEL-1_DPer-I		940	1014	1053	1522	616	663	982	573	980	947		632	558	519	50	391	344	25	445	38	37
BEL-13_DP-I		467	536	536	531	564	558	558	589	600	651		258	189	189	194	191	197	197	219	208	223
BEL-14_DP-I		780	1002	1134	1284	876	1040	1165	959	1088	820		745	523	391	241	523	359	234	377	248	162
BEL-15_DP-I		76	134	113	119	297	273	280	143	128	94		61	3	24	18	10	34	27	1	16	9
BEL-2_DPer-I		582	725	854	1149	714	810	1101	833	1123	867		670	527	398	103	474	378	87	386	96	67
BEL-3_DPer-I		1210	1271	1674	1615	946	1342	1318	1469	1427	862		1102	1041	638	697	949	553	577	602	644	422
BEL-4_DPer-I		1009	1047	1386	1956	949	1267	1762	1465	2049	1561		1108	1070	731	161	962	644	149	760	176	102
BEL-4_DPse-I		133	185	202	263	175	184	252	221	291	253		131	79	62	1	77	68	0	71	1	3
BEL-5_DPer-I		562	698	773	845	755	830	879	550	647	385		369	233	158	86	225	150	101	172	75	48
BEL-6_DPe-I		359	377	406	514	283	321	414	455	584	820		193	175	146	38	169	131	38	179	50	70
BEL-6_DPer-I		243	314	369	432	409	461	525	456	593	448		189	118	63	0	116	64	0	137	0	0
BEL-7_DPe-I		81	114	179	199	242	303	333	154	185	206		129	96	31	11	105	44	14	47	16	13
BEL-7_DPer-I		106	169	177	184	177	200	209	255	266	135		78	15	7	0	32	9	0	11	0	0
BEL-8_DPe-I		948	1239	1373	1924	1112	1200	1712	750	1169	1108		1049	758	624	73	657	569	57	471	52	51
BEL3-I_Dpse		154	215	228	272	322	365	415	432	501	271		118	57	44	0	93	50	0	69	0	0
Copia-1_DPer-I		212	278	253	274	455	424	455	25	25	103		67	1	26	5	3	34	3	0	0	4
Copia-2_DPer-I		206	274	297	240	227	242	204	259	215	120		111	43	20	77	34	19	57	18	62	26
Copia-29_DP-I		258	267	240	285	95	85	107	131	150	290		28	19	46	1	13	23	1	19	0	1
Copia1-I_Dpse		111	125	127	128	48	49	50	65	65	5		17	3	1	0	2	1	0	0	0	0
Copia2-I_Dpse		419	450	509	538	232	272	284	183	200	102		125	94	35	6	59	19	7	17	0	1
CR1-1_DPer		1221	536	742	1391	300	433	907	765	1470	1267		1747	2432	2226	1577	1771	1638	1164	2605	1900	1867
CR1-2_DPer		431	633	465	873	425	318	626	218	482	1151		561	359	527	119	292	399	91	338	74	154
Gypsy-1_DPer-I		495	521	562	779	348	386	528	691	936	603		296	270	229	12	185	147	5	264	19	9
Gypsy-10_DPer-I		173	301	414	446	488	589	623	313	354	96		275	147	34	2	137	36	2	43	2	2
Gypsy-11_DPer-I		584	1092	979	1224	980	891	1110	177	233	480		640	132	245	0	130	219	0	56	0	0
Gypsy-12_DPer-I		506	833	860	1106	1126	1155	1404	343	527	611		609	282	255	9	295	266	17	197	13	15
Gypsy-2_DPer-I		110	281	290	305	226	236	252	109	120	63		195	24	15	0	26	16	0	11	0	0
Gypsy-25_DP-I		42	54	57	61	51	61	71	170	204	234		19	7	4	0	20	10	0	34	0	0
Gypsy-25_DPse-I		32	52	84	92	166	250	269	233	245	59		63	43	11	3	107	23	4	17	5	3
Gypsy-26_DP-I		27	31	37	45	117	142	165	107	142	192		19	15	9	1	55	30	7	40	5	8
Gypsy-26_DPse-I		452	632	606	623	341	316	328	89	111	120		223	43	69	52	30	55	43	36	14	41
Gypsy-27_DP-I		102	131	107	170	232	207	296	178	260	418		68	39	63	0	64	89	0	82	0	0
Gypsy-3_DPer-I		242	347	417	454	445	535	568	400	419	115		219	114	44	7	133	43	10	20	1	0
Gypsy-31_DP-I		90	80	80	107	83	76	87	72	105	180		17	27	27	0	4	11	0	33	0	0
Gypsy-4_DPer-I		65	84	84	85	75	75	76	10	13	39		20	1	1	0	1	1	0	3	0	0
Gypsy-5_DPer-I		226	302	323	360	317	318	363	165	215	376		173	97	76	39	86	85	40	71	21	42
Gypsy-6_DPer-I		170	258	262	262	167	167	168	100	100	2		92	4	0	0	1	1	0	0	0	0
Gypsy-7_DPer-I		1145	1533	1643	1882	907	1011	1219	445	621	486		745	357	247	8	323	219	11	183	7	5
Gypsy-8_DPer-I		131	179	194	198	339	350	357	120	131	57		67	19	4	0	18	7	0	12	1	0
Gypsy-9_DPer-I		390	613	681	773	445	508	594	429	539	439		385	162	94	2	152	89	3	113	3	0
Gypsy1-I_Dpse		21	44	50	50	158	174	177	40	40	30		29	6	0	0	19	3	0	0	0	0
Gypsy10-I_Dpse		315	451	509	570	888	920	1047	316	395	527		257	121	63	2	163	131	4	79	0	3
Gypsy11-I_Dpse		143	321	278	326	503	416	504	8	9	196		183	5	48	0	1	88	0	1	0	0
Gypsy12-I_Dpse		378	424	373	487	208	222	279	411	521	1006		134	88	139	25	86	72	15	130	20	24
Gypsy13-I_Dpse		187	224	205	227	89	82	90	152	158	143		40	3	22	0	1	8	0	6	0	0
Gypsy14-I_Dpse		194	267	220	276	167	138	174	23	34	307		82	9	56	0	7	36	0	11	0	0
Gypsy15-I_Dpse		164	166	169	221	70	50	82	138	158	180		58	56	53	1	12	32	0	21	1	0
Gypsy16-I_Dpse		202	119	176	230	48	51	75	238	327	415		28	111	54	0	27	24	0	89	0	0
Gypsy17-I_Dpse		833	711	914	1307	544	742	1023	1149	1664	1086		521	643	440	47	509	311	30	562	47	53
Gypsy18-I_Dpse		849	704	1501	1779	379	1015	1243	1230	1489	548		936	1081	284	6	866	230	2	260	1	5
Gypsy19-I_Dpse		224	267	274	326	137	137	176	150	196	259		102	59	52	0	39	39	0	46	0	0
Gypsy2-I_Dpse		115	135	133	133	134	125	134	0	0	28		20	0	2	2	0	9	0	0	0	0
Gypsy20-I_Dpse		364	464	449	478	230	228	243	103	111	235		114	14	29	0	13	15	0	8	0	0
Gypsy21-I_Dpse		566	693	635	737	304	293	325	212	280	455		207	80	138	36	45	56	24	86	18	23
Gypsy22-I_Dpse		355	354	405	469	212	245	299	314	410	493		116	117	66	2	88	55	1	97	1	2
Gypsy23-I_Dpse		199	210	248	290	127	148	176	297	351	228		91	80	42	0	49	28	0	54	0	0
Gypsy24-I_Dpse		401	399	616	639	249	397	408	735	754	75		252	254	37	14	172	24	13	42	23	2
Gypsy3-I_Dpse		296	349	389	435	198	222	256	409	453	226		139	86	46	0	58	34	0	44	0	0
Gypsy4-I_Dpse		178	209	204	272	116	125	167	129	161	166		94	63	68	0	51	42	0	32	0	0
Gypsy5-I_Dpse		45	99	125	130	325	424	437	289	298	74		85	31	5	0	114	15	2	10	1	0
Gypsy6-I_Dpse		110	142	136	129	43	41	37	0	0	17		32	0	6	13	0	2	6	0	0	0
Gypsy7-I_Dpse		145	145	221	247	141	230	254	324	361	90		105	105	29	3	116	27	3	42	5	1
Gypsy8-I_Dpse		491	713	915	915	401	528	528	494	492	0		424	202	0	0	127	0	0	0	2	0
Gypsy9-I_Dpse		63	110	127	130	181	198	205	59	62	52		67	20	3	0	24	7	0	3	0	0
Harbinger-N1_DPe		48	26	17	48	2	2	2	4	22	113		2	24	33	2	0	0	0	20	2	10
hAT-1_DP		98	122	125	129	37	38	39	17	20	51		31	7	4	0	2	1	0	3	0	0
Helitron-1_DPe		407	686	675	533	876	864	638	185	137	303		386	107	118	260	115	127	353	39	87	204
I-1_DPe		124	227	203	249	224	197	248	64	92	252		125	22	46	0	24	51	0	28	0	0
Jockey-1_DPer		61	168	175	175	827	833	833	22	22	0		114	7	0	0	6	0	0	0	0	0
Jockey-2_DPer		493	799	1324	1271	597	1059	988	720	686	5		835	529	4	57	467	5	76	3	37	1
Jockey-3_DPer		98	196	199	199	727	744	744	46	46	0		101	3	0	0	17	0	0	0	0	0
Jockey-4_DPer		151	233	258	275	219	248	267	225	240	178		124	42	17	0	48	19	0	15	0	0
Jockey-5_DPer		137	174	281	394	224	329	435	376	512	277		257	220	113	0	211	106	0	136	0	0
Jockey-6_DPer		582	810	832	836	506	525	528	53	57	17		254	26	4	0	22	3	0	4	0	0
Jockey-7_DPer		87	145	141	192	126	125	174	70	92	238		105	47	51	0	48	49	0	22	0	0
Jockey-8_DPer		52	138	124	147	627	591	647	43	47	171		97	11	25	2	22	58	2	5	1	1
Jockey-9_DPer		161	174	172	181	104	99	107	7	8	17		20	7	9	0	3	8	0	1	0	0
Kiri-1_DPer		565	570	589	743	205	220	320	322	442	550		178	173	154	0	115	100	0	120	0	0
Kiri-2_DPer		151	202	162	244	92	70	118	208	274	424		93	42	82	0	26	48	0	66	0	0
LOA-1_DPer		946	1070	1024	1205	780	727	894	719	867	1049		830	706	752	571	585	638	471	719	571	666
Loa-1_DPs		644	552	525	893	342	346	632	551	904	935		613	705	732	364	540	536	250	690	337	421
LOA-1B_DPer		798	822	850	1118	490	515	708	711	1018	926		657	633	605	337	459	434	241	623	316	332
LOA-2_DPer		959	860	937	1265	499	559	822	812	1087	892		1054	1153	1076	748	929	869	606	1082	807	800
LOA-3_DPer		1319	1033	1282	2592	508	647	1592	1070	2335	1998		1273	1559	1310	0	1084	945	0	1265	0	0
Mariner-1_DPe		102	109	141	191	68	101	138	108	157	132		89	82	50	0	70	37	0	49	0	0
Polinton-1_DPe		273	439	524	429	880	993	828	551	463	433		296	130	45	140	187	74	239	51	139	198
R1_DPe		85	141	167	172	203	235	236	468	477	68		94	38	12	7	42	10	9	27	18	6
R1_DPs		101	108	143	144	172	193	196	449	464	79		47	40	5	4	28	7	4	25	10	2
R1-1_DPer		65	96	145	146	160	221	217	300	299	24		82	51	2	1	62	1	5	3	4	1
R1-2_DPer		45	172	194	256	255	244	345	187	222	205		211	84	62	0	90	101	0	35	0	0
R1-3_DPer		53	95	89	133	104	114	155	163	213	125		80	38	44	0	51	41	0	50	0	0
R1-4_DPer		58	86	145	164	108	161	180	307	336	107		106	78	19	0	72	19	0	29	0	0
R1-5_DPer		73	114	126	146	108	144	151	215	220	20		73	32	20	0	43	7	0	5	0	0
R1-6_DPer		51	115	139	139	90	112	113	145	146	85		88	24	0	0	23	1	0	1	0	0
R1-7_DPer		78	113	156	185	104	164	183	343	394	129		107	72	29	0	79	19	0	51	0	0
R2_DPe		13	80	80	80	117	117	117	0	0	1		67	0	0	0	0	0	0	0	0	0
R2_DPs		21	83	83	83	94	94	94	0	0	6		62	0	0	0	0	0	0	0	0	0
SPOCK_DMi		731	802	881	914	164	221	234	297	313	155		184	113	34	1	71	14	1	17	1	0
Transib3_DP		155	141	70	245	65	33	114	74	210	813		90	104	175	0	49	81	0	136	0	0
Transib4_DP		0	0	0	0	0	0	0	0	0	6		0	0	0	0	0	0	0	0	0	0
