# Supplementary material for: Extensive exchange of transposable elements in the Drosophila pseudoobscura group
Source: Mob DNA. 2018 Jun 19;9:20. doi: 10.1186/s13100-018-0123-6 (PMC6006672; doi:10.1186/s13100-018-0123-6)
Supplement: Supplementary file 3 — TE insertion density per megabase (estimated from PopoolationTE2 output) for each TE order and each species analysed here. (TXT 166 kb) [file 13100_2018_123_MOESM3_ESM.txt]

index	contig	window_start	Order	Dpse	Dper	Dmir	Dlow	Daff
1	XL_group1a	0	DNA	9	5	5	9	1
1	XL_group1a	0	LINE	10	12	18	11	6
1	XL_group1a	0	LTR	6	12	10	8	6
1	XL_group1a	0	RC	24	47	70	19	8
2	XL_group1a	100000	DNA	10	4	5	13	1
2	XL_group1a	100000	LINE	13	9	15	10	7
2	XL_group1a	100000	LTR	6	12	8	10	6
2	XL_group1a	100000	RC	24	44	65	15	8
3	XL_group1a	200000	DNA	9	3	5	14	3
3	XL_group1a	200000	LINE	12	9	17	9	6
3	XL_group1a	200000	LTR	7	13	9	11	6
3	XL_group1a	200000	RC	24	44	63	17	7
4	XL_group1a	300000	DNA	9	3	7	13	4
4	XL_group1a	300000	LINE	12	13	17	9	7
4	XL_group1a	300000	LTR	8	13	11	12	7
4	XL_group1a	300000	RC	21	44	54	18	7
5	XL_group1a	400000	DNA	9	4	7	15	3
5	XL_group1a	400000	LINE	12	15	18	10	7
5	XL_group1a	400000	LTR	8	13	11	11	5
5	XL_group1a	400000	RC	21	42	54	20	2
6	XL_group1a	500000	DNA	8	2	6	19	4
6	XL_group1a	500000	LINE	13	12	20	10	6
6	XL_group1a	500000	LTR	7	13	10	15	3
6	XL_group1a	500000	RC	20	40	49	16	1
7	XL_group1a	600000	DNA	7	2	5	17	4
7	XL_group1a	600000	LINE	13	14	17	13	3
7	XL_group1a	600000	LTR	6	14	9	15	3
7	XL_group1a	600000	RC	19	33	39	15	2
8	XL_group1a	700000	DNA	10	3	6	17	4
8	XL_group1a	700000	LINE	12	16	15	10	3
8	XL_group1a	700000	LTR	14	15	14	17	3
8	XL_group1a	700000	RC	14	25	34	13	2
9	XL_group1a	800000	DNA	12	3	5	18	4
9	XL_group1a	800000	LINE	11	14	16	9	4
9	XL_group1a	800000	LTR	18	16	11	17	3
9	XL_group1a	800000	RC	13	27	36	18	4
10	XL_group1a	900000	DNA	11	5	6	19	4
10	XL_group1a	900000	LINE	11	14	16	12	4
10	XL_group1a	900000	LTR	19	17	14	19	3
10	XL_group1a	900000	RC	14	30	37	17	4
11	XL_group1a	1000000	DNA	12	5	5	17	4
11	XL_group1a	1000000	LINE	9	13	15	13	3
11	XL_group1a	1000000	LTR	19	17	13	19	3
11	XL_group1a	1000000	RC	16	31	36	18	4
12	XL_group1a	1100000	DNA	11	5	5	14	4
12	XL_group1a	1100000	LINE	6	13	17	13	2
12	XL_group1a	1100000	LTR	23	17	14	18	3
12	XL_group1a	1100000	RC	15	29	35	17	4
13	XL_group1a	1200000	DNA	12	5	5	13	2
13	XL_group1a	1200000	LINE	6	14	15	13	2
13	XL_group1a	1200000	LTR	27	18	15	17	2
13	XL_group1a	1200000	RC	14	28	35	15	3
14	XL_group1a	1300000	DNA	12	4	3	12	1
14	XL_group1a	1300000	LINE	10	16	15	13	1
14	XL_group1a	1300000	LTR	27	16	13	16	1
14	XL_group1a	1300000	RC	13	24	35	14	3
15	XL_group1a	1400000	DNA	13	3	3	10	1
15	XL_group1a	1400000	LINE	10	14	15	13	1
15	XL_group1a	1400000	LTR	29	16	13	17	1
15	XL_group1a	1400000	RC	13	23	32	14	3
16	XL_group1a	1500000	DNA	12	3	3	5	0
16	XL_group1a	1500000	LINE	10	15	14	12	1
16	XL_group1a	1500000	LTR	29	15	12	14	1
16	XL_group1a	1500000	RC	10	19	28	13	3
17	XL_group1a	1600000	DNA	11	3	3	4	0
17	XL_group1a	1600000	LINE	10	14	13	10	1
17	XL_group1a	1600000	LTR	28	13	12	12	0
17	XL_group1a	1600000	RC	9	17	30	15	2
18	XL_group1a	1700000	DNA	8	2	2	4	0
18	XL_group1a	1700000	LINE	10	12	12	13	1
18	XL_group1a	1700000	LTR	21	11	8	10	2
18	XL_group1a	1700000	RC	9	19	27	16	2
19	XL_group1a	1800000	DNA	6	2	2	3	0
19	XL_group1a	1800000	LINE	8	11	9	14	0
19	XL_group1a	1800000	LTR	15	6	9	8	3
19	XL_group1a	1800000	RC	11	17	22	11	2
20	XL_group1a	1900000	DNA	6	1	1	2	0
20	XL_group1a	1900000	LINE	9	14	11	11	0
20	XL_group1a	1900000	LTR	15	6	6	6	3
20	XL_group1a	1900000	RC	10	14	22	10	2
21	XL_group1a	2000000	DNA	5	1	1	3	0
21	XL_group1a	2000000	LINE	9	14	11	10	0
21	XL_group1a	2000000	LTR	15	6	5	6	3
21	XL_group1a	2000000	RC	9	13	24	8	3
22	XL_group1a	2100000	DNA	5	1	1	3	0
22	XL_group1a	2100000	LINE	9	13	9	8	2
22	XL_group1a	2100000	LTR	12	6	4	5	6
22	XL_group1a	2100000	RC	10	15	21	9	7
23	XL_group1a	2200000	DNA	5	1	1	4	1
23	XL_group1a	2200000	LINE	9	12	9	10	2
23	XL_group1a	2200000	LTR	7	4	2	5	6
23	XL_group1a	2200000	RC	12	16	16	10	7
24	XL_group1a	2300000	DNA	4	1	2	4	1
24	XL_group1a	2300000	LINE	6	6	8	9	2
24	XL_group1a	2300000	LTR	6	4	2	5	6
24	XL_group1a	2300000	RC	14	16	16	9	7
25	XL_group1a	2400000	DNA	4	2	3	4	1
25	XL_group1a	2400000	LINE	5	6	13	8	3
25	XL_group1a	2400000	LTR	4	3	3	6	6
25	XL_group1a	2400000	RC	14	15	20	8	8
26	XL_group1a	2500000	DNA	4	2	3	4	3
26	XL_group1a	2500000	LINE	3	4	11	8	4
26	XL_group1a	2500000	LTR	4	3	3	5	7
26	XL_group1a	2500000	RC	14	15	21	10	10
27	XL_group1a	2600000	DNA	4	2	3	4	3
27	XL_group1a	2600000	LINE	2	3	12	7	4
27	XL_group1a	2600000	LTR	5	3	3	8	7
27	XL_group1a	2600000	RC	13	15	19	10	12
28	XL_group1a	2700000	DNA	5	3	4	3	3
28	XL_group1a	2700000	LINE	2	4	13	4	4
28	XL_group1a	2700000	LTR	5	4	2	7	5
28	XL_group1a	2700000	RC	13	13	19	9	12
29	XL_group1a	2800000	DNA	4	3	3	4	3
29	XL_group1a	2800000	LINE	2	4	13	5	5
29	XL_group1a	2800000	LTR	5	4	1	7	5
29	XL_group1a	2800000	RC	11	9	19	9	12
30	XL_group1a	2900000	DNA	6	2	3	4	3
30	XL_group1a	2900000	LINE	2	1	13	5	5
30	XL_group1a	2900000	LTR	4	3	1	9	5
30	XL_group1a	2900000	RC	9	8	19	11	12
31	XL_group1a	3000000	DNA	6	2	3	3	4
31	XL_group1a	3000000	LINE	3	2	15	5	5
31	XL_group1a	3000000	LTR	4	4	1	8	5
31	XL_group1a	3000000	RC	9	8	20	11	12
32	XL_group1a	3100000	DNA	6	2	3	2	7
32	XL_group1a	3100000	LINE	3	2	15	6	6
32	XL_group1a	3100000	LTR	4	5	1	8	7
32	XL_group1a	3100000	RC	8	7	19	10	10
33	XL_group1a	3200000	DNA	6	2	3	1	8
33	XL_group1a	3200000	LINE	3	2	15	6	8
33	XL_group1a	3200000	LTR	4	5	2	9	9
33	XL_group1a	3200000	RC	7	7	19	8	14
34	XL_group1a	3300000	DNA	6	2	2	2	9
34	XL_group1a	3300000	LINE	3	2	16	6	9
34	XL_group1a	3300000	LTR	8	9	5	10	13
34	XL_group1a	3300000	RC	7	10	22	10	18
35	XL_group1a	3400000	DNA	5	1	1	2	10
35	XL_group1a	3400000	LINE	3	2	11	7	9
35	XL_group1a	3400000	LTR	8	9	4	8	16
35	XL_group1a	3400000	RC	7	12	17	10	23
36	XL_group1a	3500000	DNA	5	1	1	3	8
36	XL_group1a	3500000	LINE	3	2	10	8	9
36	XL_group1a	3500000	LTR	8	9	4	10	19
36	XL_group1a	3500000	RC	8	13	16	8	25
37	XL_group1a	3600000	DNA	5	1	1	4	8
37	XL_group1a	3600000	LINE	3	2	9	8	9
37	XL_group1a	3600000	LTR	9	11	7	7	19
37	XL_group1a	3600000	RC	8	12	15	7	24
38	XL_group1a	3700000	DNA	5	0	0	4	9
38	XL_group1a	3700000	LINE	3	1	7	9	9
38	XL_group1a	3700000	LTR	7	9	9	7	19
38	XL_group1a	3700000	RC	8	11	14	9	25
39	XL_group1a	3800000	DNA	6	0	0	4	9
39	XL_group1a	3800000	LINE	4	1	9	8	10
39	XL_group1a	3800000	LTR	7	9	9	8	20
39	XL_group1a	3800000	RC	10	13	16	10	26
40	XL_group1a	3900000	DNA	5	0	1	5	10
40	XL_group1a	3900000	LINE	3	1	8	9	11
40	XL_group1a	3900000	LTR	7	9	9	5	20
40	XL_group1a	3900000	RC	10	13	15	9	27
41	XL_group1a	4000000	DNA	5	0	1	6	9
41	XL_group1a	4000000	LINE	2	0	6	9	11
41	XL_group1a	4000000	LTR	7	8	9	6	21
41	XL_group1a	4000000	RC	9	13	14	9	26
42	XL_group1a	4100000	DNA	5	0	1	8	6
42	XL_group1a	4100000	LINE	3	1	7	9	9
42	XL_group1a	4100000	LTR	6	8	9	7	16
42	XL_group1a	4100000	RC	8	14	16	10	24
43	XL_group1a	4200000	DNA	4	0	1	8	4
43	XL_group1a	4200000	LINE	4	1	9	7	7
43	XL_group1a	4200000	LTR	6	8	9	7	15
43	XL_group1a	4200000	RC	8	13	17	11	20
44	XL_group1a	4300000	DNA	4	0	1	7	3
44	XL_group1a	4300000	LINE	4	3	9	10	6
44	XL_group1a	4300000	LTR	3	4	6	7	11
44	XL_group1a	4300000	RC	8	11	13	10	16
45	XL_group1a	4400000	DNA	4	0	1	7	2
45	XL_group1a	4400000	LINE	7	6	11	9	8
45	XL_group1a	4400000	LTR	3	4	7	7	10
45	XL_group1a	4400000	RC	8	13	16	10	10
46	XL_group1a	4500000	DNA	4	0	1	6	2
46	XL_group1a	4500000	LINE	7	6	11	8	9
46	XL_group1a	4500000	LTR	3	4	7	5	7
46	XL_group1a	4500000	RC	7	12	16	10	7
47	XL_group1a	4600000	DNA	4	0	1	6	2
47	XL_group1a	4600000	LINE	7	6	11	7	9
47	XL_group1a	4600000	LTR	2	2	4	5	9
47	XL_group1a	4600000	RC	8	12	16	8	7
48	XL_group1a	4700000	DNA	3	2	2	6	1
48	XL_group1a	4700000	LINE	7	6	11	6	9
48	XL_group1a	4700000	LTR	2	2	2	5	9
48	XL_group1a	4700000	RC	7	12	17	6	7
49	XL_group1a	4800000	DNA	2	3	2	5	1
49	XL_group1a	4800000	LINE	6	6	9	5	7
49	XL_group1a	4800000	LTR	2	3	2	4	7
49	XL_group1a	4800000	RC	5	10	14	5	4
50	XL_group1a	4900000	DNA	1	3	1	5	0
50	XL_group1a	4900000	LINE	6	6	8	5	6
50	XL_group1a	4900000	LTR	2	3	2	4	7
50	XL_group1a	4900000	RC	5	10	16	5	4
51	XL_group1a	5000000	DNA	3	3	1	4	0
51	XL_group1a	5000000	LINE	6	6	10	5	6
51	XL_group1a	5000000	LTR	2	3	2	4	6
51	XL_group1a	5000000	RC	5	10	15	5	4
52	XL_group1a	5100000	DNA	3	3	1	2	2
52	XL_group1a	5100000	LINE	5	5	9	4	6
52	XL_group1a	5100000	LTR	2	2	2	3	6
52	XL_group1a	5100000	RC	6	8	13	4	4
53	XL_group1a	5200000	DNA	3	3	1	2	2
53	XL_group1a	5200000	LINE	5	5	7	5	6
53	XL_group1a	5200000	LTR	2	2	1	2	5
53	XL_group1a	5200000	RC	5	7	12	3	4
54	XL_group1a	5300000	DNA	2	3	1	2	2
54	XL_group1a	5300000	LINE	4	3	6	3	6
54	XL_group1a	5300000	LTR	1	1	1	1	5
54	XL_group1a	5300000	RC	3	4	12	2	4
55	XL_group1a	5400000	DNA	2	3	1	2	2
55	XL_group1a	5400000	LINE	1	0	3	3	3
55	XL_group1a	5400000	LTR	1	1	0	1	3
55	XL_group1a	5400000	RC	2	0	7	2	4
56	XL_group1a	5500000	DNA	3	3	2	2	2
56	XL_group1a	5500000	LINE	1	0	5	3	1
56	XL_group1a	5500000	LTR	2	1	0	1	2
56	XL_group1a	5500000	RC	2	1	8	2	3
57	XL_group1a	5600000	DNA	4	3	2	1	2
57	XL_group1a	5600000	LINE	1	0	5	3	2
57	XL_group1a	5600000	LTR	1	1	0	2	0
57	XL_group1a	5600000	RC	1	2	10	2	2
58	XL_group1a	5700000	DNA	4	1	1	1	3
58	XL_group1a	5700000	LINE	1	0	5	3	2
58	XL_group1a	5700000	LTR	1	1	1	2	0
58	XL_group1a	5700000	RC	1	2	8	2	2
59	XL_group1a	5800000	DNA	4	0	1	1	3
59	XL_group1a	5800000	LINE	1	0	5	3	2
59	XL_group1a	5800000	LTR	1	0	1	3	0
59	XL_group1a	5800000	RC	1	2	10	2	2
60	XL_group1a	5900000	DNA	4	2	2	1	3
60	XL_group1a	5900000	LINE	1	1	7	2	2
60	XL_group1a	5900000	LTR	1	0	1	3	0
60	XL_group1a	5900000	RC	2	5	7	2	1
61	XL_group1a	6000000	DNA	3	2	2	1	3
61	XL_group1a	6000000	LINE	1	1	5	2	2
61	XL_group1a	6000000	LTR	1	0	1	3	0
61	XL_group1a	6000000	RC	2	5	6	4	1
62	XL_group1a	6100000	DNA	3	2	2	2	1
62	XL_group1a	6100000	LINE	1	1	6	2	1
62	XL_group1a	6100000	LTR	1	0	1	3	0
62	XL_group1a	6100000	RC	1	5	6	5	1
63	XL_group1a	6200000	DNA	3	2	2	2	2
63	XL_group1a	6200000	LINE	0	1	7	2	1
63	XL_group1a	6200000	LTR	2	0	1	3	0
63	XL_group1a	6200000	RC	2	8	8	5	1
64	XL_group1a	6300000	DNA	3	2	2	2	2
64	XL_group1a	6300000	LINE	0	1	6	1	1
64	XL_group1a	6300000	LTR	3	0	1	3	0
64	XL_group1a	6300000	RC	3	11	7	5	1
65	XL_group1a	6400000	DNA	3	2	2	2	2
65	XL_group1a	6400000	LINE	1	2	7	2	1
65	XL_group1a	6400000	LTR	3	0	1	3	0
65	XL_group1a	6400000	RC	3	12	10	4	1
66	XL_group1a	6500000	DNA	2	2	1	2	2
66	XL_group1a	6500000	LINE	1	2	5	2	1
66	XL_group1a	6500000	LTR	2	0	1	3	0
66	XL_group1a	6500000	RC	3	11	9	4	1
67	XL_group1a	6600000	DNA	1	2	2	2	2
67	XL_group1a	6600000	LINE	2	2	7	3	0
67	XL_group1a	6600000	LTR	2	2	1	2	0
67	XL_group1a	6600000	RC	3	11	7	4	1
68	XL_group1a	6700000	DNA	1	2	2	2	1
68	XL_group1a	6700000	LINE	2	2	7	3	0
68	XL_group1a	6700000	LTR	2	3	0	2	0
68	XL_group1a	6700000	RC	4	11	7	5	0
69	XL_group1a	6800000	DNA	1	2	2	2	1
69	XL_group1a	6800000	LINE	2	2	7	3	0
69	XL_group1a	6800000	LTR	2	3	0	1	0
69	XL_group1a	6800000	RC	4	11	5	7	0
70	XL_group1a	6900000	DNA	1	0	1	1	1
70	XL_group1a	6900000	LINE	2	1	5	4	0
70	XL_group1a	6900000	LTR	2	3	0	1	0
70	XL_group1a	6900000	RC	3	8	5	6	0
71	XL_group1a	7000000	DNA	0	0	2	1	1
71	XL_group1a	7000000	LINE	3	2	6	4	0
71	XL_group1a	7000000	LTR	2	3	0	0	0
71	XL_group1a	7000000	RC	3	9	5	4	0
72	XL_group1a	7100000	DNA	0	0	2	0	1
72	XL_group1a	7100000	LINE	4	3	5	4	0
72	XL_group1a	7100000	LTR	2	3	0	0	0
72	XL_group1a	7100000	RC	3	9	6	3	0
73	XL_group1a	7200000	DNA	0	0	2	0	0
73	XL_group1a	7200000	LINE	4	3	4	3	0
73	XL_group1a	7200000	LTR	1	3	0	0	0
73	XL_group1a	7200000	RC	2	6	4	3	0
74	XL_group1a	7300000	DNA	0	0	2	0	0
74	XL_group1a	7300000	LINE	4	3	4	3	0
74	XL_group1a	7300000	LTR	0	3	0	0	0
74	XL_group1a	7300000	RC	1	3	4	3	0
75	XL_group1a	7400000	DNA	0	0	2	0	0
75	XL_group1a	7400000	LINE	3	2	3	2	0
75	XL_group1a	7400000	LTR	0	3	0	1	0
75	XL_group1a	7400000	RC	1	2	1	3	0
76	XL_group1a	7500000	DNA	0	0	2	0	0
76	XL_group1a	7500000	LINE	3	2	4	2	0
76	XL_group1a	7500000	LTR	0	3	1	1	0
76	XL_group1a	7500000	RC	1	2	1	3	0
77	XL_group1a	7600000	DNA	0	0	1	0	0
77	XL_group1a	7600000	LINE	2	2	3	1	0
77	XL_group1a	7600000	LTR	0	1	1	1	0
77	XL_group1a	7600000	RC	1	1	1	3	0
78	XL_group1a	7700000	DNA	0	0	1	0	0
78	XL_group1a	7700000	LINE	2	3	3	1	0
78	XL_group1a	7700000	LTR	0	0	1	1	0
78	XL_group1a	7700000	RC	1	2	2	2	0
79	XL_group1a	7800000	DNA	0	0	1	0	0
79	XL_group1a	7800000	LINE	2	3	4	1	0
79	XL_group1a	7800000	LTR	0	0	1	1	0
79	XL_group1a	7800000	RC	1	2	2	0	0
80	XL_group1a	7900000	DNA	0	0	2	0	0
80	XL_group1a	7900000	LINE	2	3	4	0	0
80	XL_group1a	7900000	LTR	1	1	2	1	0
80	XL_group1a	7900000	RC	1	2	2	0	0
81	XL_group1a	8000000	DNA	0	0	1	0	0
81	XL_group1a	8000000	LINE	1	2	4	0	0
81	XL_group1a	8000000	LTR	1	1	2	1	0
81	XL_group1a	8000000	RC	2	2	2	0	0
82	XL_group1a	8100000	DNA	0	0	1	0	0
82	XL_group1a	8100000	LINE	0	1	4	0	0
82	XL_group1a	8100000	LTR	1	1	2	1	0
82	XL_group1a	8100000	RC	2	3	1	0	0
83	XL_group1a	8200000	DNA	0	0	1	0	0
83	XL_group1a	8200000	LINE	0	1	5	0	0
83	XL_group1a	8200000	LTR	1	1	2	1	0
83	XL_group1a	8200000	RC	2	5	1	0	0
84	XL_group1a	8300000	DNA	0	0	1	0	0
84	XL_group1a	8300000	LINE	0	1	5	0	0
84	XL_group1a	8300000	LTR	1	1	2	1	0
84	XL_group1a	8300000	RC	2	5	1	0	0
85	XL_group1a	8400000	DNA	0	0	1	0	0
85	XL_group1a	8400000	LINE	0	1	5	0	0
85	XL_group1a	8400000	LTR	1	1	2	0	0
85	XL_group1a	8400000	RC	2	5	1	0	0
86	XL_group1a	8500000	DNA	0	0	1	0	0
86	XL_group1a	8500000	LINE	0	1	4	0	0
86	XL_group1a	8500000	LTR	1	1	1	0	0
86	XL_group1a	8500000	RC	2	5	1	0	0
87	XL_group1a	8600000	DNA	0	0	1	0	0
87	XL_group1a	8600000	LINE	0	1	3	0	0
87	XL_group1a	8600000	LTR	1	1	1	0	0
87	XL_group1a	8600000	RC	2	5	1	0	0
88	XL_group1a	8700000	DNA	0	0	1	0	0
88	XL_group1a	8700000	LINE	0	0	3	0	0
88	XL_group1a	8700000	LTR	1	1	1	0	0
88	XL_group1a	8700000	RC	1	4	0	0	0
89	XL_group1a	8800000	DNA	0	0	1	0	0
89	XL_group1a	8800000	LINE	0	0	2	0	0
89	XL_group1a	8800000	LTR	1	1	1	0	0
89	XL_group1a	8800000	RC	1	4	0	0	0
90	XL_group1a	8900000	DNA	0	0	0	0	0
90	XL_group1a	8900000	LINE	0	0	2	0	0
90	XL_group1a	8900000	LTR	0	0	0	0	0
90	XL_group1a	8900000	RC	1	4	0	0	0
91	XL_group1a	9000000	DNA	0	0	0	0	0
91	XL_group1a	9000000	LINE	0	0	1	0	0
91	XL_group1a	9000000	LTR	0	0	0	0	0
91	XL_group1a	9000000	RC	0	3	0	0	0
92	XL_group1a	9100000	DNA	0	0	0	0	0
92	XL_group1a	9100000	LINE	0	0	1	0	0
92	XL_group1a	9100000	LTR	0	0	0	0	0
92	XL_group1a	9100000	RC	0	2	0	0	0
93	XL_group1e	0	DNA	2	0	3	4	7
93	XL_group1e	0	LINE	9	7	16	5	8
93	XL_group1e	0	LTR	6	9	3	7	21
93	XL_group1e	0	RC	8	15	39	3	16
94	XL_group1e	100000	DNA	2	0	3	5	8
94	XL_group1e	100000	LINE	9	7	15	5
94	XL_group1e	100000	LTR	6	9	3	8	21
94	XL_group1e	100000	RC	9	15	41	2	15
95	XL_group1e	200000	DNA	3	0	3	5	8
95	XL_group1e	200000	LINE	13	7	15	5	8
95	XL_group1e	200000	LTR	6	9	4	8	22
95	XL_group1e	200000	RC	9	14	41	3	16
96	XL_group1e	300000	DNA	3	0	3	4	7
96	XL_group1e	300000	LINE	11	7	15	5	8
96	XL_group1e	300000	LTR	6	9	4	8	22
96	XL_group1e	300000	RC	9	14	40	3	15
97	XL_group1e	400000	DNA	4	1	3	4	6
97	XL_group1e	400000	LINE	12	7	14	5	9
97	XL_group1e	400000	LTR	6	9	5	8	23
97	XL_group1e	400000	RC	8	14	40	4	15
98	XL_group1e	500000	DNA	4	1	3	2	4
98	XL_group1e	500000	LINE	10	6	9	4	7
98	XL_group1e	500000	LTR	4	3	4	8	19
98	XL_group1e	500000	RC	8	14	39	4	14
99	XL_group1e	600000	DNA	4	1	3	1	4
99	XL_group1e	600000	LINE	10	6	9	2	5
99	XL_group1e	600000	LTR	4	3	4	6	13
99	XL_group1e	600000	RC	8	12	36	4	9
100	XL_group1e	700000	DNA	4	1	3	2	2
100	XL_group1e	700000	LINE	9	6	8	2	5
100	XL_group1e	700000	LTR	2	1	4	4	6
100	XL_group1e	700000	RC	9	12	38	7	2
101	XL_group1e	800000	DNA	4	1	3	2	2
101	XL_group1e	800000	LINE	8	4	7	2	5
101	XL_group1e	800000	LTR	2	2	3	4	6
101	XL_group1e	800000	RC	9	13	29	6	2
102	XL_group1e	900000	DNA	5	1	1	2	1
102	XL_group1e	900000	LINE	6	3	3	2	3
102	XL_group1e	900000	LTR	0	1	5	5	4
102	XL_group1e	900000	RC	7	10	25	7	2
103	XL_group1e	1000000	DNA	4	1	1	4	1
103	XL_group1e	1000000	LINE	5	2	1	2	2
103	XL_group1e	1000000	LTR	1	1	5	5	3
103	XL_group1e	1000000	RC	6	7	19	7	2
104	XL_group1e	1100000	DNA	3	1	1	3	0
104	XL_group1e	1100000	LINE	5	2	1	2	2
104	XL_group1e	1100000	LTR	1	1	5	5	4
104	XL_group1e	1100000	RC	6	7	18	8	3
105	XL_group1e	1200000	DNA	2	1	1	3	1
105	XL_group1e	1200000	LINE	2	4	2	2	2
105	XL_group1e	1200000	LTR	1	1	4	5	3
105	XL_group1e	1200000	RC	6	7	16	8	2
106	XL_group1e	1300000	DNA	2	1	0	3	1
106	XL_group1e	1300000	LINE	2	4	1	3	2
106	XL_group1e	1300000	LTR	1	1	5	5	2
106	XL_group1e	1300000	RC	7	8	16	8	3
107	XL_group1e	1400000	DNA	1	0	0	3	2
107	XL_group1e	1400000	LINE	1	4	1	5	1
107	XL_group1e	1400000	LTR	1	1	3	5	1
107	XL_group1e	1400000	RC	9	11	14	7	2
108	XL_group1e	1500000	DNA	1	0	0	3	3
108	XL_group1e	1500000	LINE	1	4	1	5	2
108	XL_group1e	1500000	LTR	1	1	3	5	2
108	XL_group1e	1500000	RC	9	10	13	8	2
109	XL_group1e	1600000	DNA	1	0	0	3	3
109	XL_group1e	1600000	LINE	1	4	1	5	1
109	XL_group1e	1600000	LTR	1	1	3	5	2
109	XL_group1e	1600000	RC	9	10	13	7	3
110	XL_group1e	1700000	DNA	1	0	0	2	3
110	XL_group1e	1700000	LINE	1	3	1	6	1
110	XL_group1e	1700000	LTR	1	1	3	6	2
110	XL_group1e	1700000	RC	8	9	11	4	3
111	XL_group1e	1800000	DNA	1	0	0	2	3
111	XL_group1e	1800000	LINE	2	2	1	6	3
111	XL_group1e	1800000	LTR	1	0	3	6	3
111	XL_group1e	1800000	RC	6	7	6	6	4
112	XL_group1e	1900000	DNA	2	1	1	2	3
112	XL_group1e	1900000	LINE	2	3	1	5	3
112	XL_group1e	1900000	LTR	1	2	2	4	3
112	XL_group1e	1900000	RC	8	7	5	5	4
113	XL_group1e	2000000	DNA	2	1	1	0	4
113	XL_group1e	2000000	LINE	2	3	1	4	3
113	XL_group1e	2000000	LTR	1	2	2	3	4
113	XL_group1e	2000000	RC	8	7	5	5	4
114	XL_group1e	2100000	DNA	2	1	1	0	4
114	XL_group1e	2100000	LINE	2	3	1	4	5
114	XL_group1e	2100000	LTR	1	2	2	2	6
114	XL_group1e	2100000	RC	7	7	3	6	3
115	XL_group1e	2200000	DNA	2	1	1	0	5
115	XL_group1e	2200000	LINE	2	1	0	4	5
115	XL_group1e	2200000	LTR	2	2	2	2	6
115	XL_group1e	2200000	RC	6	6	2	5	3
116	XL_group1e	2300000	DNA	2	1	1	0	5
116	XL_group1e	2300000	LINE	2	1	0	3	5
116	XL_group1e	2300000	LTR	2	2	1	2	6
116	XL_group1e	2300000	RC	6	5	1	5	2
117	XL_group1e	2400000	DNA	2	1	2	0	4
117	XL_group1e	2400000	LINE	2	1	0	1	5
117	XL_group1e	2400000	LTR	2	2	1	3	6
117	XL_group1e	2400000	RC	5	2	3	6	3
118	XL_group1e	2500000	DNA	2	1	3	0	3
118	XL_group1e	2500000	LINE	2	1	0	1	4
118	XL_group1e	2500000	LTR	2	2	1	3	5
118	XL_group1e	2500000	RC	5	3	3	5	3
119	XL_group1e	2600000	DNA	3	1	3	0	3
119	XL_group1e	2600000	LINE	2	1	1	1	4
119	XL_group1e	2600000	LTR	2	2	1	4	5
119	XL_group1e	2600000	RC	5	5	3	6	2
120	XL_group1e	2700000	DNA	3	1	3	0	3
120	XL_group1e	2700000	LINE	2	1	1	0	5
120	XL_group1e	2700000	LTR	3	3	3	3	5
120	XL_group1e	2700000	RC	5	5	4	6	3
121	XL_group1e	2800000	DNA	3	1	3	0	3
121	XL_group1e	2800000	LINE	1	1	4	0	3
121	XL_group1e	2800000	LTR	7	6	6	3	4
121	XL_group1e	2800000	RC	5	5	5	4	2
122	XL_group1e	2900000	DNA	1	0	2	0	3
122	XL_group1e	2900000	LINE	1	0	4	0	3
122	XL_group1e	2900000	LTR	7	4	5	3	4
122	XL_group1e	2900000	RC	3	4	7	5	2
123	XL_group1e	3000000	DNA	1	0	2	0	2
123	XL_group1e	3000000	LINE	1	0	4	0	3
123	XL_group1e	3000000	LTR	6	4	5	2	3
123	XL_group1e	3000000	RC	3	4	7	6	2
124	XL_group1e	3100000	DNA	2	0	2	0	2
124	XL_group1e	3100000	LINE	1	0	4	0	1
124	XL_group1e	3100000	LTR	6	4	5	2	1
124	XL_group1e	3100000	RC	3	5	8	5	2
125	XL_group1e	3200000	DNA	2	0	2	0	0
125	XL_group1e	3200000	LINE	0	0	4	0	2
125	XL_group1e	3200000	LTR	6	5	7	2	1
125	XL_group1e	3200000	RC	3	4	8	5	2
126	XL_group1e	3300000	DNA	2	0	2	0	0
126	XL_group1e	3300000	LINE	0	0	4	0	2
126	XL_group1e	3300000	LTR	6	6	7	3	1
126	XL_group1e	3300000	RC	2	4	9	5	2
127	XL_group1e	3400000	DNA	2	0	1	0	0
127	XL_group1e	3400000	LINE	0	0	5	2	3
127	XL_group1e	3400000	LTR	6	6	7	3	1
127	XL_group1e	3400000	RC	1	4	7	4	1
128	XL_group1e	3500000	DNA	2	0	0	0	0
128	XL_group1e	3500000	LINE	0	1	5	2	3
128	XL_group1e	3500000	LTR	7	8	7	3	1
128	XL_group1e	3500000	RC	1	3	10	4	1
129	XL_group1e	3600000	DNA	1	0	1	0	1
129	XL_group1e	3600000	LINE	0	1	4	2	3
129	XL_group1e	3600000	LTR	7	8	7	3	2
129	XL_group1e	3600000	RC	0	2	11	5	1
130	XL_group1e	3700000	DNA	1	0	1	0	1
130	XL_group1e	3700000	LINE	0	1	5	2	2
130	XL_group1e	3700000	LTR	6	7	5	4	2
130	XL_group1e	3700000	RC	0	3	9	5	0
131	XL_group1e	3800000	DNA	1	0	1	0	2
131	XL_group1e	3800000	LINE	0	1	2	3	2
131	XL_group1e	3800000	LTR	2	4	2	5	2
131	XL_group1e	3800000	RC	0	3	8	7	1
132	XL_group1e	3900000	DNA	1	0	1	0	3
132	XL_group1e	3900000	LINE	0	1	2	3	2
132	XL_group1e	3900000	LTR	2	4	2	5	2
132	XL_group1e	3900000	RC	0	4	8	6	1
133	XL_group1e	4000000	DNA	1	0	2	0	3
133	XL_group1e	4000000	LINE	0	1	2	4	4
133	XL_group1e	4000000	LTR	4	4	2	5	2
133	XL_group1e	4000000	RC	0	4	8	5	1
134	XL_group1e	4100000	DNA	1	0	2	0	3
134	XL_group1e	4100000	LINE	2	1	2	4	5
134	XL_group1e	4100000	LTR	4	5	2	7	1
134	XL_group1e	4100000	RC	0	4	7	4	1
135	XL_group1e	4200000	DNA	1	0	2	0	3
135	XL_group1e	4200000	LINE	2	1	2	4	4
135	XL_group1e	4200000	LTR	3	4	0	7	2
135	XL_group1e	4200000	RC	0	4	7	5	2
136	XL_group1e	4300000	DNA	1	0	2	0	3
136	XL_group1e	4300000	LINE	2	1	2	4	4
136	XL_group1e	4300000	LTR	3	3	0	7	2
136	XL_group1e	4300000	RC	0	4	7	5	2
137	XL_group1e	4400000	DNA	1	0	2	0	3
137	XL_group1e	4400000	LINE	2	1	1	2	4
137	XL_group1e	4400000	LTR	3	3	0	6	2
137	XL_group1e	4400000	RC	0	4	7	7	2
138	XL_group1e	4500000	DNA	1	0	2	0	3
138	XL_group1e	4500000	LINE	2	0	2	2	5
138	XL_group1e	4500000	LTR	2	1	0	6	7
138	XL_group1e	4500000	RC	0	5	5	7	2
139	XL_group1e	4600000	DNA	1	0	1	0	2
139	XL_group1e	4600000	LINE	2	0	2	2	5
139	XL_group1e	4600000	LTR	2	1	1	5	6
139	XL_group1e	4600000	RC	0	6	5	5	2
140	XL_group1e	4700000	DNA	1	0	1	1	3
140	XL_group1e	4700000	LINE	2	0	1	2	6
140	XL_group1e	4700000	LTR	2	1	1	4	7
140	XL_group1e	4700000	RC	0	6	5	5	4
141	XL_group1e	4800000	DNA	1	0	1	2	3
141	XL_group1e	4800000	LINE	2	0	1	2	9
141	XL_group1e	4800000	LTR	2	1	2	3	8
141	XL_group1e	4800000	RC	0	8	6	4	3
142	XL_group1e	4900000	DNA	2	0	1	2	2
142	XL_group1e	4900000	LINE	2	2	4	2	9
142	XL_group1e	4900000	LTR	3	3	2	3	8
142	XL_group1e	4900000	RC	0	9	5	6	3
143	XL_group1e	5000000	DNA	2	0	0	2	2
143	XL_group1e	5000000	LINE	2	2	4	1	7
143	XL_group1e	5000000	LTR	1	3	3	3	8
143	XL_group1e	5000000	RC	1	10	6	6	3
144	XL_group1e	5100000	DNA	1	0	0	2	3
144	XL_group1e	5100000	LINE	0	2	4	1	7
144	XL_group1e	5100000	LTR	1	2	3	1	9
144	XL_group1e	5100000	RC	2	9	6	6	3
145	XL_group1e	5200000	DNA	1	0	0	3	3
145	XL_group1e	5200000	LINE	0	2	4	1	7
145	XL_group1e	5200000	LTR	1	2	3	1	8
145	XL_group1e	5200000	RC	2	10	7	5	2
146	XL_group1e	5300000	DNA	1	0	0	3	4
146	XL_group1e	5300000	LINE	0	2	4	1	8
146	XL_group1e	5300000	LTR	2	4	3	0	8
146	XL_group1e	5300000	RC	3	11	6	5	3
147	XL_group1e	5400000	DNA	1	0	0	3	4
147	XL_group1e	5400000	LINE	0	2	4	1	7
147	XL_group1e	5400000	LTR	2	4	3	0	8
147	XL_group1e	5400000	RC	3	11	7	3	3
148	XL_group1e	5500000	DNA	1	0	0	3	5
148	XL_group1e	5500000	LINE	0	2	3	1	6
148	XL_group1e	5500000	LTR	2	4	3	0	3
148	XL_group1e	5500000	RC	3	10	6	3	3
149	XL_group1e	5600000	DNA	1	0	0	3	5
149	XL_group1e	5600000	LINE	0	2	3	4	6
149	XL_group1e	5600000	LTR	2	5	2	1	3
149	XL_group1e	5600000	RC	3	8	5	4	3
150	XL_group1e	5700000	DNA	1	0	0	2	5
150	XL_group1e	5700000	LINE	0	2	3	4	6
150	XL_group1e	5700000	LTR	2	5	2	1	2
150	XL_group1e	5700000	RC	3	8	5	5	1
151	XL_group1e	5800000	DNA	1	0	0	1	4
151	XL_group1e	5800000	LINE	0	2	3	4	3
151	XL_group1e	5800000	LTR	2	5	1	1	1
151	XL_group1e	5800000	RC	3	7	7	5	1
152	XL_group1e	5900000	DNA	0	0	0	1	4
152	XL_group1e	5900000	LINE	0	0	0	4	3
152	XL_group1e	5900000	LTR	1	3	1	1	1
152	XL_group1e	5900000	RC	4	5	6	3	1
153	XL_group1e	6000000	DNA	0	0	0	1	5
153	XL_group1e	6000000	LINE	0	0	0	4	3
153	XL_group1e	6000000	LTR	1	3	0	1	1
153	XL_group1e	6000000	RC	5	4	7	3	1
154	XL_group1e	6100000	DNA	0	0	0	1	4
154	XL_group1e	6100000	LINE	0	0	0	4	3
154	XL_group1e	6100000	LTR	2	3	1	1	0
154	XL_group1e	6100000	RC	4	4	7	3	1
155	XL_group1e	6200000	DNA	0	0	0	0	4
155	XL_group1e	6200000	LINE	0	0	0	4	6
155	XL_group1e	6200000	LTR	2	3	2	1	1
155	XL_group1e	6200000	RC	4	4	6	3	2
156	XL_group1e	6300000	DNA	0	0	0	0	4
156	XL_group1e	6300000	LINE	0	0	0	4	5
156	XL_group1e	6300000	LTR	2	1	2	1	2
156	XL_group1e	6300000	RC	3	4	6	3	1
157	XL_group1e	6400000	DNA	1	0	0	0	5
157	XL_group1e	6400000	LINE	0	0	0	4	5
157	XL_group1e	6400000	LTR	2	1	2	1	6
157	XL_group1e	6400000	RC	4	5	6	3	1
158	XL_group1e	6500000	DNA	1	0	0	0	4
158	XL_group1e	6500000	LINE	0	0	0	4	5
158	XL_group1e	6500000	LTR	2	1	2	1	6
158	XL_group1e	6500000	RC	4	5	7	3	1
159	XL_group1e	6600000	DNA	1	0	0	0	4
159	XL_group1e	6600000	LINE	0	0	0	1	5
159	XL_group1e	6600000	LTR	2	0	2	0	6
159	XL_group1e	6600000	RC	4	5	7	2	1
160	XL_group1e	6700000	DNA	1	1	0	0	3
160	XL_group1e	6700000	LINE	0	1	4	1	4
160	XL_group1e	6700000	LTR	2	1	4	0	6
160	XL_group1e	6700000	RC	4	4	7	1	1
161	XL_group1e	6800000	DNA	1	1	0	0	3
161	XL_group1e	6800000	LINE	0	1	5	1	4
161	XL_group1e	6800000	LTR	2	1	4	1	6
161	XL_group1e	6800000	RC	4	3	6	1	1
162	XL_group1e	6900000	DNA	1	1	0	0	3
162	XL_group1e	6900000	LINE	0	2	5	1	4
162	XL_group1e	6900000	LTR	2	1	4	1	6
162	XL_group1e	6900000	RC	3	4	7	1	1
163	XL_group1e	7000000	DNA	1	1	0	0	2
163	XL_group1e	7000000	LINE	0	2	5	1	4
163	XL_group1e	7000000	LTR	2	1	4	1	6
163	XL_group1e	7000000	RC	1	4	6	2	1
164	XL_group1e	7100000	DNA	1	1	0	0	2
164	XL_group1e	7100000	LINE	0	2	6	1	4
164	XL_group1e	7100000	LTR	1	1	3	1	9
164	XL_group1e	7100000	RC	1	5	8	3	1
165	XL_group1e	7200000	DNA	1	1	0	0	2
165	XL_group1e	7200000	LINE	0	2	6	1	2
165	XL_group1e	7200000	LTR	1	1	2	1	8
165	XL_group1e	7200000	RC	1	4	8	4	0
166	XL_group1e	7300000	DNA	3	1	0	0	1
166	XL_group1e	7300000	LINE	0	2	7	1	2
166	XL_group1e	7300000	LTR	0	1	2	1	7
166	XL_group1e	7300000	RC	3	5	10	5	0
167	XL_group1e	7400000	DNA	2	2	0	1	0
167	XL_group1e	7400000	LINE	1	2	7	1	2
167	XL_group1e	7400000	LTR	0	1	2	1	3
167	XL_group1e	7400000	RC	3	4	9	5	0
168	XL_group1e	7500000	DNA	2	2	0	1	0
168	XL_group1e	7500000	LINE	1	2	7	1	2
168	XL_group1e	7500000	LTR	1	3	2	1	3
168	XL_group1e	7500000	RC	3	4	10	5	0
169	XL_group1e	7600000	DNA	2	2	0	1	1
169	XL_group1e	7600000	LINE	1	2	7	1	2
169	XL_group1e	7600000	LTR	2	3	2	1	3
169	XL_group1e	7600000	RC	3	5	10	5	0
170	XL_group1e	7700000	DNA	2	1	0	2	1
170	XL_group1e	7700000	LINE	1	1	3	1	2
170	XL_group1e	7700000	LTR	2	2	0	1	3
170	XL_group1e	7700000	RC	3	5	10	5	0
171	XL_group1e	7800000	DNA	2	1	0	2	1
171	XL_group1e	7800000	LINE	1	1	2	0	2
171	XL_group1e	7800000	LTR	2	2	0	0	4
171	XL_group1e	7800000	RC	3	6	8	4	1
172	XL_group1e	7900000	DNA	2	1	1	2	2
172	XL_group1e	7900000	LINE	1	0	2	0	6
172	XL_group1e	7900000	LTR	2	2	0	0	8
172	XL_group1e	7900000	RC	3	5	8	5	1
173	XL_group1e	8000000	DNA	2	1	1	2	2
173	XL_group1e	8000000	LINE	1	0	2	0	6
173	XL_group1e	8000000	LTR	2	2	0	0	8
173	XL_group1e	8000000	RC	3	5	8	4	1
174	XL_group1e	8100000	DNA	2	1	1	2	3
174	XL_group1e	8100000	LINE	1	0	1	1	6
174	XL_group1e	8100000	LTR	2	3	2	1	5
174	XL_group1e	8100000	RC	3	4	6	5	1
175	XL_group1e	8200000	DNA	2	1	1	2	3
175	XL_group1e	8200000	LINE	1	1	2	1	5
175	XL_group1e	8200000	LTR	2	3	2	1	5
175	XL_group1e	8200000	RC	3	4	8	4	1
176	XL_group1e	8300000	DNA	0	1	1	4	3
176	XL_group1e	8300000	LINE	1	1	1	1	5
176	XL_group1e	8300000	LTR	2	3	3	3	5
176	XL_group1e	8300000	RC	2	3	8	5	1
177	XL_group1e	8400000	DNA	2	0	1	3	3
177	XL_group1e	8400000	LINE	0	1	2	1	5
177	XL_group1e	8400000	LTR	2	3	3	3	5
177	XL_group1e	8400000	RC	2	4	10	5	1
178	XL_group1e	8500000	DNA	3	0	1	3	3
178	XL_group1e	8500000	LINE	0	1	2	1	5
178	XL_group1e	8500000	LTR	2	1	4	4	5
178	XL_group1e	8500000	RC	2	4	8	5	1
179	XL_group1e	8600000	DNA	4	0	1	3	3
179	XL_group1e	8600000	LINE	0	1	2	1	5
179	XL_group1e	8600000	LTR	1	2	6	4	5
179	XL_group1e	8600000	RC	2	5	8	5	2
180	XL_group1e	8700000	DNA	4	0	1	2	3
180	XL_group1e	8700000	LINE	0	1	2	1	5
180	XL_group1e	8700000	LTR	1	2	6	5	5
180	XL_group1e	8700000	RC	2	5	8	5	2
181	XL_group1e	8800000	DNA	5	0	1	2	3
181	XL_group1e	8800000	LINE	0	1	2	1	5
181	XL_group1e	8800000	LTR	1	2	6	5	4
181	XL_group1e	8800000	RC	4	4	10	5	1
182	XL_group1e	8900000	DNA	7	2	1	2	2
182	XL_group1e	8900000	LINE	0	2	2	1	1
182	XL_group1e	8900000	LTR	4	5	10	5	0
182	XL_group1e	8900000	RC	7	5	12	5	1
183	XL_group1e	9000000	DNA	7	2	1	2	2
183	XL_group1e	9000000	LINE	2	2	2	2	1
183	XL_group1e	9000000	LTR	4	5	10	5	0
183	XL_group1e	9000000	RC	7	5	12	6	1
184	XL_group1e	9100000	DNA	7	2	1	3	1
184	XL_group1e	9100000	LINE	3	2	3	1	1
184	XL_group1e	9100000	LTR	4	4	8	4	0
184	XL_group1e	9100000	RC	7	5	14	4	2
185	XL_group1e	9200000	DNA	9	3	2	3	1
185	XL_group1e	9200000	LINE	3	1	2	1	1
185	XL_group1e	9200000	LTR	4	4	8	5	4
185	XL_group1e	9200000	RC	7	5	12	4	6
186	XL_group1e	9300000	DNA	9	3	2	1	2
186	XL_group1e	9300000	LINE	3	1	3	1	1
186	XL_group1e	9300000	LTR	4	4	7	3	5
186	XL_group1e	9300000	RC	7	4	11	2	8
187	XL_group1e	9400000	DNA	7	3	2	1	2
187	XL_group1e	9400000	LINE	3	1	2	1	1
187	XL_group1e	9400000	LTR	4	4	10	3	5
187	XL_group1e	9400000	RC	6	4	9	3	8
188	XL_group1e	9500000	DNA	6	3	2	2	2
188	XL_group1e	9500000	LINE	3	1	3	1	2
188	XL_group1e	9500000	LTR	3	4	9	2	6
188	XL_group1e	9500000	RC	6	4	13	5	8
189	XL_group1e	9600000	DNA	5	3	2	2	1
189	XL_group1e	9600000	LINE	3	1	3	1	2
189	XL_group1e	9600000	LTR	4	3	7	2	6
189	XL_group1e	9600000	RC	6	2	13	5	7
190	XL_group1e	9700000	DNA	5	3	2	2	2
190	XL_group1e	9700000	LINE	3	1	3	3	2
190	XL_group1e	9700000	LTR	4	3	8	1	7
190	XL_group1e	9700000	RC	6	2	14	5	8
191	XL_group1e	9800000	DNA	4	3	2	2	4
191	XL_group1e	9800000	LINE	3	1	3	3	3
191	XL_group1e	9800000	LTR	5	3	8	2	8
191	XL_group1e	9800000	RC	4	3	14	5	9
192	XL_group1e	9900000	DNA	2	1	1	2	4
192	XL_group1e	9900000	LINE	3	0	3	4	3
192	XL_group1e	9900000	LTR	2	0	4	2	8
192	XL_group1e	9900000	RC	1	2	11	4	9
193	XL_group1e	10000000	DNA	2	1	1	2	4
193	XL_group1e	10000000	LINE	2	0	3	5	3
193	XL_group1e	10000000	LTR	2	0	4	3	8
193	XL_group1e	10000000	RC	1	2	10	4	9
194	XL_group1e	10100000	DNA	2	1	1	1	4
194	XL_group1e	10100000	LINE	1	0	2	7	2
194	XL_group1e	10100000	LTR	2	0	4	3	8
194	XL_group1e	10100000	RC	1	2	8	6	8
195	XL_group1e	10200000	DNA	0	0	0	2	4
195	XL_group1e	10200000	LINE	2	0	2	8	2
195	XL_group1e	10200000	LTR	2	0	4	4	4
195	XL_group1e	10200000	RC	2	2	8	7	4
196	XL_group1e	10300000	DNA	0	0	0	2	3
196	XL_group1e	10300000	LINE	2	0	2	8	2
196	XL_group1e	10300000	LTR	2	0	5	4	3
196	XL_group1e	10300000	RC	2	2	8	7	2
197	XL_group1e	10400000	DNA	0	0	0	2	3
197	XL_group1e	10400000	LINE	2	0	2	8	2
197	XL_group1e	10400000	LTR	2	0	2	4	3
197	XL_group1e	10400000	RC	2	1	8	6	2
198	XL_group1e	10500000	DNA	0	0	0	2	3
198	XL_group1e	10500000	LINE	2	0	1	8	1
198	XL_group1e	10500000	LTR	2	0	2	5	2
198	XL_group1e	10500000	RC	3	2	5	4	2
199	XL_group1e	10600000	DNA	0	0	0	2	3
199	XL_group1e	10600000	LINE	2	0	1	8	1
199	XL_group1e	10600000	LTR	1	0	2	6	2
199	XL_group1e	10600000	RC	3	2	5	4	2
200	XL_group1e	10700000	DNA	0	0	0	3	2
200	XL_group1e	10700000	LINE	2	0	1	6	1
200	XL_group1e	10700000	LTR	1	0	1	6	1
200	XL_group1e	10700000	RC	3	2	6	4	1
201	XL_group1e	10800000	DNA	0	0	0	3	0
201	XL_group1e	10800000	LINE	3	0	1	6	0
201	XL_group1e	10800000	LTR	1	0	1	5	0
201	XL_group1e	10800000	RC	3	1	6	4	0
202	XL_group1e	10900000	DNA	0	1	0	3	0
202	XL_group1e	10900000	LINE	3	0	3	5	0
202	XL_group1e	10900000	LTR	1	0	1	5	0
202	XL_group1e	10900000	RC	3	1	7	4	0
203	XL_group1e	11000000	DNA	0	1	0	3	0
203	XL_group1e	11000000	LINE	2	0	3	3	0
203	XL_group1e	11000000	LTR	1	0	3	4	0
203	XL_group1e	11000000	RC	3	1	7	3	0
204	XL_group1e	11100000	DNA	0	1	1	3	0
204	XL_group1e	11100000	LINE	2	0	3	1	0
204	XL_group1e	11100000	LTR	1	0	3	4	0
204	XL_group1e	11100000	RC	3	2	8	1	0
205	XL_group1e	11200000	DNA	0	1	1	2	0
205	XL_group1e	11200000	LINE	1	0	4	0	0
205	XL_group1e	11200000	LTR	1	0	3	2	0
205	XL_group1e	11200000	RC	2	3	9	0	0
206	XL_group1e	11300000	DNA	0	1	1	2	0
206	XL_group1e	11300000	LINE	1	0	3	0	0
206	XL_group1e	11300000	LTR	1	0	2	2	0
206	XL_group1e	11300000	RC	1	7	10	0	0
207	XL_group1e	11400000	DNA	0	1	1	2	0
207	XL_group1e	11400000	LINE	1	2	4	0	0
207	XL_group1e	11400000	LTR	1	1	5	2	0
207	XL_group1e	11400000	RC	2	9	11	0	0
208	XL_group1e	11500000	DNA	0	1	1	1	0
208	XL_group1e	11500000	LINE	1	2	6	0	0
208	XL_group1e	11500000	LTR	1	1	5	1	0
208	XL_group1e	11500000	RC	1	8	12	0	0
209	XL_group1e	11600000	DNA	0	1	1	1	0
209	XL_group1e	11600000	LINE	3	2	7	0	0
209	XL_group1e	11600000	LTR	1	1	5	0	0
209	XL_group1e	11600000	RC	3	8	14	0	0
210	XL_group1e	11700000	DNA	0	1	1	0	0
210	XL_group1e	11700000	LINE	3	2	7	0	0
210	XL_group1e	11700000	LTR	1	1	5	0	0
210	XL_group1e	11700000	RC	3	8	12	0	0
211	XL_group1e	11800000	DNA	0	1	1	0	0
211	XL_group1e	11800000	LINE	2	2	7	0	0
211	XL_group1e	11800000	LTR	0	1	5	0	0
211	XL_group1e	11800000	RC	3	8	10	0	0
212	XL_group1e	11900000	DNA	0	0	1	0	0
212	XL_group1e	11900000	LINE	2	2	5	0	0
212	XL_group1e	11900000	LTR	0	1	5	0	0
212	XL_group1e	11900000	RC	3	8	9	0	0
213	XL_group1e	12000000	DNA	0	0	1	0	0
213	XL_group1e	12000000	LINE	2	2	5	0	0
213	XL_group1e	12000000	LTR	0	1	3	0	0
213	XL_group1e	12000000	RC	3	8	9	0	0
214	XL_group1e	12100000	DNA	0	0	0	0	0
214	XL_group1e	12100000	LINE	2	2	5	0	0
214	XL_group1e	12100000	LTR	0	1	3	0	0
214	XL_group1e	12100000	RC	3	7	8	0	0
215	XL_group1e	12200000	DNA	0	0	0	0	0
215	XL_group1e	12200000	LINE	2	2	4	0	0
215	XL_group1e	12200000	LTR	0	1	3	0	0
215	XL_group1e	12200000	RC	3	6	7	0	0
216	XL_group1e	12300000	DNA	0	0	0	0	0
216	XL_group1e	12300000	LINE	2	2	4	0	0
216	XL_group1e	12300000	LTR	0	1	3	0	0
216	XL_group1e	12300000	RC	3	2	5	0	0
217	XL_group1e	12400000	DNA	0	0	0	0	0
217	XL_group1e	12400000	LINE	2	0	3	0	0
217	XL_group1e	12400000	LTR	0	0	0	0	0
217	XL_group1e	12400000	RC	2	0	4	0	0
218	XL_group1e	12500000	DNA	0	0	0	0	0
218	XL_group1e	12500000	LINE	2	0	1	0	0
218	XL_group1e	12500000	LTR	0	0	0	0	0
218	XL_group1e	12500000	RC	2	0	2	0	0
219	XL_group3a	0	DNA	2	0	0	2	1
219	XL_group3a	0	LINE	1	1	5	2	9
219	XL_group3a	0	LTR	5	5	1	6	5
219	XL_group3a	0	RC	17	20	23	11	6
220	XL_group3a	100000	DNA	3	0	0	1	0
220	XL_group3a	100000	LINE	0	1	2	2	9
220	XL_group3a	100000	LTR	4	3	0	4	5
220	XL_group3a	100000	RC	8	9	8	6	3
221	XL_group3a	200000	DNA	3	0	0	1	1
221	XL_group3a	200000	LINE	0	1	2	2	9
221	XL_group3a	200000	LTR	4	3	0	4	7
221	XL_group3a	200000	RC	5	7	4	5	3
222	XL_group3a	300000	DNA	3	0	1	1	1
222	XL_group3a	300000	LINE	0	0	3	1	11
222	XL_group3a	300000	LTR	3	2	0	4	12
222	XL_group3a	300000	RC	4	7	5	3	9
223	XL_group3a	400000	DNA	5	1	1	3	1
223	XL_group3a	400000	LINE	2	3	11	5	10
223	XL_group3a	400000	LTR	6	6	5	11	13
223	XL_group3a	400000	RC	5	13	18	3	13
224	XL_group3a	500000	DNA	5	1	1	3	1
224	XL_group3a	500000	LINE	3	6	15	6	10
224	XL_group3a	500000	LTR	8	6	7	13	15
224	XL_group3a	500000	RC	7	18	21	5	16
225	XL_group3a	600000	DNA	6	3	1	6	2
225	XL_group3a	600000	LINE	3	6	17	6	9
225	XL_group3a	600000	LTR	9	6	8	14	19
225	XL_group3a	600000	RC	11	23	26	8	18
226	XL_group3a	700000	DNA	7	4	1	6	2
226	XL_group3a	700000	LINE	5	6	18	9	9
226	XL_group3a	700000	LTR	9	7	9	17	22
226	XL_group3a	700000	RC	14	33	33	12	19
227	XL_group3a	800000	DNA	7	4	1	8	2
227	XL_group3a	800000	LINE	8	8	18	10	9
227	XL_group3a	800000	LTR	8	7	11	19	22
227	XL_group3a	800000	RC	15	39	43	13	20
228	XL_group3a	900000	DNA	6	4	2	8	2
228	XL_group3a	900000	LINE	11	9	18	9	9
228	XL_group3a	900000	LTR	8	6	11	20	23
228	XL_group3a	900000	RC	18	46	43	15	21
229	XL_group3a	1000000	DNA	6	4	2	8	2
229	XL_group3a	1000000	LINE	12	9	19	10	9
229	XL_group3a	1000000	LTR	8	6	11	21	24
229	XL_group3a	1000000	RC	19	53	49	20	21
230	XL_group3a	1100000	DNA	5	4	2	8	3
230	XL_group3a	1100000	LINE	12	9	20	11	6
230	XL_group3a	1100000	LTR	8	6	11	22	23
230	XL_group3a	1100000	RC	20	54	50	21	22
231	XL_group3a	1200000	DNA	5	4	2	9	3
231	XL_group3a	1200000	LINE	12	9	20	11	5
231	XL_group3a	1200000	LTR	8	6	11	25	22
231	XL_group3a	1200000	RC	20	60	53	26	25
232	XL_group3a	1300000	DNA	5	5	2	10	3
232	XL_group3a	1300000	LINE	14	10	21	11	3
232	XL_group3a	1300000	LTR	11	6	13	25	16
232	XL_group3a	1300000	RC	23	61	56	27	19
233	XL_group3a	1400000	DNA	3	4	2	9	3
233	XL_group3a	1400000	LINE	12	7	13	7	1
233	XL_group3a	1400000	LTR	8	4	8	18	13
233	XL_group3a	1400000	RC	22	58	46	27	15
234	XL_group3a	1500000	DNA	2	4	2	10	3
234	XL_group3a	1500000	LINE	11	4	9	8	0
234	XL_group3a	1500000	LTR	6	4	6	20	11
234	XL_group3a	1500000	RC	20	54	42	23	12
235	XL_group3a	1600000	DNA	1	2	2	7	2
235	XL_group3a	1600000	LINE	13	5	7	8	0
235	XL_group3a	1600000	LTR	6	3	5	18	7
235	XL_group3a	1600000	RC	16	50	39	20	10
236	XL_group3a	1700000	DNA	0	2	2	6	2
236	XL_group3a	1700000	LINE	12	6	9	5	0
236	XL_group3a	1700000	LTR	6	2	4	14	4
236	XL_group3a	1700000	RC	13	41	32	16	8
237	XL_group3a	1800000	DNA	0	2	2	4	2
237	XL_group3a	1800000	LINE	9	4	8	4	0
237	XL_group3a	1800000	LTR	6	2	2	12	4
237	XL_group3a	1800000	RC	12	34	21	15	7
238	XL_group3a	1900000	DNA	0	2	1	4	2
238	XL_group3a	1900000	LINE	6	3	8	4	0
238	XL_group3a	1900000	LTR	6	2	2	11	3
238	XL_group3a	1900000	RC	9	27	21	12	5
239	XL_group3a	2000000	DNA	0	2	1	4	2
239	XL_group3a	2000000	LINE	5	3	7	3	0
239	XL_group3a	2000000	LTR	6	2	2	10	2
239	XL_group3a	2000000	RC	6	20	15	7	5
240	XL_group3a	2100000	DNA	0	2	1	4	1
240	XL_group3a	2100000	LINE	5	3	6	2	0
240	XL_group3a	2100000	LTR	6	2	2	8	2
240	XL_group3a	2100000	RC	5	19	14	6	4
241	XL_group3a	2200000	DNA	0	2	1	3	0
241	XL_group3a	2200000	LINE	5	3	6	2	0
241	XL_group3a	2200000	LTR	6	2	2	5	0
241	XL_group3a	2200000	RC	5	13	11	1	0
242	XL_group3a	2300000	DNA	0	1	0	2	0
242	XL_group3a	2300000	LINE	3	2	4	2	0
242	XL_group3a	2300000	LTR	3	2	0	5	0
242	XL_group3a	2300000	RC	2	8	7	0	0
243	XL_group3a	2400000	DNA	0	1	0	1	0
243	XL_group3a	2400000	LINE	3	2	4	2	0
243	XL_group3a	2400000	LTR	2	0	0	4	0
243	XL_group3a	2400000	RC	1	5	3	0	0
244	XL_group3a	2500000	DNA	0	1	0	0	0
244	XL_group3a	2500000	LINE	3	2	4	0	0
244	XL_group3a	2500000	LTR	2	0	0	0	0
244	XL_group3a	2500000	RC	1	3	2	0	0
245	XL_group3a	2600000	DNA	0	1	0	0	0
245	XL_group3a	2600000	LINE	1	1	3	0	0
245	XL_group3a	2600000	LTR	0	0	0	0	0
245	XL_group3a	2600000	RC	1	2	0	0	0
246	XL_group3b	0	DNA	6	3	3	2	3
246	XL_group3b	0	LINE	7	8	11	1	1
246	XL_group3b	0	LTR	1	1	3	6	9
246	XL_group3b	0	RC	7	16	33	6	14
247	XL_group3b	100000	DNA	4	2	3	2	0
247	XL_group3b	100000	LINE	6	7	9	0	0
247	XL_group3b	100000	LTR	1	0	2	5	6
247	XL_group3b	100000	RC	4	12	24	4	9
248	XL_group3b	200000	DNA	0	0	0	1	0
248	XL_group3b	200000	LINE	3	3	7	0	0
248	XL_group3b	200000	LTR	0	0	1	5	4
248	XL_group3b	200000	RC	4	9	22	4	2
249	XL_group3b	300000	DNA	0	0	0	1	0
249	XL_group3b	300000	LINE	2	2	5	0	0
249	XL_group3b	300000	LTR	0	0	1	4	0
249	XL_group3b	300000	RC	2	5	7	3	0
250	XR_group3a	0	DNA	4	0	0	2	0
250	XR_group3a	0	LINE	0	4	3	1	1
250	XR_group3a	0	LTR	3	4	3	1	3
250	XR_group3a	0	RC	2	16	8	6	0
251	XR_group3a	100000	DNA	5	0	0	2	0
251	XR_group3a	100000	LINE	0	4	3	0	2
251	XR_group3a	100000	LTR	3	4	2	1	3
251	XR_group3a	100000	RC	2	13	8	4	0
252	XR_group3a	200000	DNA	6	0	0	0	0
252	XR_group3a	200000	LINE	0	4	4	0	2
252	XR_group3a	200000	LTR	6	6	3	1	2
252	XR_group3a	200000	RC	2	12	8	2	0
253	XR_group3a	300000	DNA	5	0	0	0	0
253	XR_group3a	300000	LINE	0	1	3	0	2
253	XR_group3a	300000	LTR	6	4	2	3	2
253	XR_group3a	300000	RC	2	10	5	2	0
254	XR_group3a	400000	DNA	4	0	0	0	0
254	XR_group3a	400000	LINE	1	0	1	0	2
254	XR_group3a	400000	LTR	6	4	2	3	1
254	XR_group3a	400000	RC	2	9	4	2	0
255	XR_group3a	500000	DNA	3	0	0	0	0
255	XR_group3a	500000	LINE	1	0	1	0	2
255	XR_group3a	500000	LTR	6	4	2	3	1
255	XR_group3a	500000	RC	2	6	2	2	0
256	XR_group3a	600000	DNA	3	0	0	0	0
256	XR_group3a	600000	LINE	1	0	1	0	2
256	XR_group3a	600000	LTR	6	3	2	3	0
256	XR_group3a	600000	RC	2	5	2	2	0
257	XR_group3a	700000	DNA	3	0	0	0	0
257	XR_group3a	700000	LINE	1	0	1	0	2
257	XR_group3a	700000	LTR	6	3	2	3	0
257	XR_group3a	700000	RC	1	5	2	2	0
258	XR_group3a	800000	DNA	3	0	0	0	0
258	XR_group3a	800000	LINE	1	0	1	0	2
258	XR_group3a	800000	LTR	5	3	2	2	0
258	XR_group3a	800000	RC	1	4	2	1	0
259	XR_group3a	900000	DNA	3	0	0	0	0
259	XR_group3a	900000	LINE	1	0	1	0	2
259	XR_group3a	900000	LTR	3	2	1	2	0
259	XR_group3a	900000	RC	0	3	2	0	0
260	XR_group3a	1000000	DNA	2	0	0	0	0
260	XR_group3a	1000000	LINE	1	0	1	0	2
260	XR_group3a	1000000	LTR	3	2	1	2	0
260	XR_group3a	1000000	RC	0	3	2	0	0
261	XR_group3a	1100000	DNA	1	0	0	0	0
261	XR_group3a	1100000	LINE	1	0	1	0	1
261	XR_group3a	1100000	LTR	3	2	1	2	0
261	XR_group3a	1100000	RC	0	2	1	0	0
262	XR_group3a	1200000	DNA	0	0	0	0	0
262	XR_group3a	1200000	LINE	1	0	0	0	0
262	XR_group3a	1200000	LTR	0	0	0	2	0
262	XR_group3a	1200000	RC	0	2	0	0	0
263	XR_group3a	1300000	DNA	0	0	0	0	0
263	XR_group3a	1300000	LINE	1	0	0	0	0
263	XR_group3a	1300000	LTR	0	0	0	0	0
263	XR_group3a	1300000	RC	0	2	0	0	0
264	XR_group3a	1400000	DNA	0	0	0	0	0
264	XR_group3a	1400000	LINE	0	0	0	0	0
264	XR_group3a	1400000	LTR	0	0	0	0	0
264	XR_group3a	1400000	RC	0	0	0	0	0
265	XR_group5	0	DNA	3	0	0	1	1
265	XR_group5	0	LINE	10	15	9	4	2
265	XR_group5	0	LTR	3	10	3	5	0
265	XR_group5	0	RC	8	26	34	5	0
266	XR_group5	100000	DNA	3	0	0	0	0
266	XR_group5	100000	LINE	2	5	5	1	0
266	XR_group5	100000	LTR	2	5	2	2	0
266	XR_group5	100000	RC	5	15	24	2	0
267	XR_group5	200000	DNA	3	0	0	0	0
267	XR_group5	200000	LINE	2	4	1	1	0
267	XR_group5	200000	LTR	2	4	1	0	0
267	XR_group5	200000	RC	3	10	16	1	0
268	XR_group5	300000	DNA	2	0	0	0	0
268	XR_group5	300000	LINE	0	2	0	0	0
268	XR_group5	300000	LTR	2	2	1	0	0
268	XR_group5	300000	RC	1	6	8	1	0
269	XR_group5	400000	DNA	1	0	0	0	0
269	XR_group5	400000	LINE	0	2	0	0	0
269	XR_group5	400000	LTR	2	2	1	0	0
269	XR_group5	400000	RC	1	4	5	0	0
270	XR_group5	500000	DNA	0	0	0	0	0
270	XR_group5	500000	LINE	0	2	0	0	0
270	XR_group5	500000	LTR	2	2	0	0	0
270	XR_group5	500000	RC	0	3	4	0	0
271	XR_group5	600000	DNA	0	0	0	0	0
271	XR_group5	600000	LINE	0	1	0	0	0
271	XR_group5	600000	LTR	0	0	0	0	0
271	XR_group5	600000	RC	0	3	4	0	0
272	XR_group5	700000	DNA	0	0	0	0	0
272	XR_group5	700000	LINE	0	0	0	0	0
272	XR_group5	700000	LTR	0	0	0	0	0
272	XR_group5	700000	RC	0	1	2	0	0
273	XR_group6	0	DNA	5	0	0	4	2
273	XR_group6	0	LINE	1	0	3	5	1
273	XR_group6	0	LTR	1	2	2	4	2
273	XR_group6	0	RC	7	9	12	3	1
274	XR_group6	100000	DNA	6	1	0	4	2
274	XR_group6	100000	LINE	1	1	3	5	1
274	XR_group6	100000	LTR	1	3	2	5	2
274	XR_group6	100000	RC	7	12	12	4	1
275	XR_group6	200000	DNA	5	1	0	4	2
275	XR_group6	200000	LINE	1	1	3	5	1
275	XR_group6	200000	LTR	1	4	2	5	2
275	XR_group6	200000	RC	7	13	12	4	0
276	XR_group6	300000	DNA	4	1	0	4	3
276	XR_group6	300000	LINE	1	2	3	5	1
276	XR_group6	300000	LTR	1	4	2	5	4
276	XR_group6	300000	RC	7	13	10	4	0
277	XR_group6	400000	DNA	4	1	0	3	3
277	XR_group6	400000	LINE	1	2	3	3	1
277	XR_group6	400000	LTR	1	4	2	5	4
277	XR_group6	400000	RC	5	9	5	4	0
278	XR_group6	500000	DNA	3	1	0	2	3
278	XR_group6	500000	LINE	0	2	2	2	1
278	XR_group6	500000	LTR	1	4	2	5	5
278	XR_group6	500000	RC	5	10	5	4	0
279	XR_group6	600000	DNA	4	1	0	2	2
279	XR_group6	600000	LINE	0	3	2	2	0
279	XR_group6	600000	LTR	1	4	2	5	5
279	XR_group6	600000	RC	4	11	5	3	0
280	XR_group6	700000	DNA	3	1	0	1	2
280	XR_group6	700000	LINE	0	3	2	2	0
280	XR_group6	700000	LTR	0	3	2	5	5
280	XR_group6	700000	RC	3	10	2	3	0
281	XR_group6	800000	DNA	3	2	0	0	3
281	XR_group6	800000	LINE	0	3	1	1	0
281	XR_group6	800000	LTR	0	2	2	5	5
281	XR_group6	800000	RC	2	8	2	2	0
282	XR_group6	900000	DNA	5	2	0	0	3
282	XR_group6	900000	LINE	0	3	2	1	0
282	XR_group6	900000	LTR	0	3	2	5	5
282	XR_group6	900000	RC	4	11	2	3	1
283	XR_group6	1000000	DNA	4	2	0	0	3
283	XR_group6	1000000	LINE	0	3	4	0	2
283	XR_group6	1000000	LTR	0	3	0	1	5
283	XR_group6	1000000	RC	3	11	4	4	1
284	XR_group6	1100000	DNA	3	1	0	0	2
284	XR_group6	1100000	LINE	0	2	4	0	2
284	XR_group6	1100000	LTR	0	2	0	0	4
284	XR_group6	1100000	RC	2	8	5	3	1
285	XR_group6	1200000	DNA	3	1	0	0	2
285	XR_group6	1200000	LINE	0	2	4	0	2
285	XR_group6	1200000	LTR	0	1	1	2	4
285	XR_group6	1200000	RC	2	9	6	3	1
286	XR_group6	1300000	DNA	3	1	0	0	1
286	XR_group6	1300000	LINE	0	1	3	0	2
286	XR_group6	1300000	LTR	0	1	1	2	4
286	XR_group6	1300000	RC	2	9	7	3	2
287	XR_group6	1400000	DNA	4	1	0	0	1
287	XR_group6	1400000	LINE	0	1	3	0	2
287	XR_group6	1400000	LTR	1	1	1	2	4
287	XR_group6	1400000	RC	3	10	7	3	2
288	XR_group6	1500000	DNA	4	1	0	1	1
288	XR_group6	1500000	LINE	1	1	3	0	2
288	XR_group6	1500000	LTR	1	1	1	2	3
288	XR_group6	1500000	RC	4	10	8	3	2
289	XR_group6	1600000	DNA	3	1	0	1	1
289	XR_group6	1600000	LINE	1	0	3	0	3
289	XR_group6	1600000	LTR	1	1	1	2	4
289	XR_group6	1600000	RC	4	9	8	3	2
290	XR_group6	1700000	DNA	3	1	0	1	1
290	XR_group6	1700000	LINE	1	0	3	3	3
290	XR_group6	1700000	LTR	1	1	1	5	4
290	XR_group6	1700000	RC	6	9	8	4	2
291	XR_group6	1800000	DNA	3	0	0	1	0
291	XR_group6	1800000	LINE	1	0	4	3	3
291	XR_group6	1800000	LTR	1	1	1	5	4
291	XR_group6	1800000	RC	6	10	8	4	2
292	XR_group6	1900000	DNA	1	0	0	1	0
292	XR_group6	1900000	LINE	1	0	3	3	3
292	XR_group6	1900000	LTR	1	0	1	6	6
292	XR_group6	1900000	RC	4	7	8	3	3
293	XR_group6	2000000	DNA	1	0	0	1	0
293	XR_group6	2000000	LINE	1	0	1	3	1
293	XR_group6	2000000	LTR	1	0	2	6	5
293	XR_group6	2000000	RC	4	6	6	2	3
294	XR_group6	2100000	DNA	3	0	0	1	0
294	XR_group6	2100000	LINE	1	0	1	3	1
294	XR_group6	2100000	LTR	1	0	2	6	5
294	XR_group6	2100000	RC	4	7	5	3	3
295	XR_group6	2200000	DNA	3	0	0	1	0
295	XR_group6	2200000	LINE	1	0	1	3	1
295	XR_group6	2200000	LTR	1	0	1	4	5
295	XR_group6	2200000	RC	4	5	5	3	3
296	XR_group6	2300000	DNA	3	0	0	1	0
296	XR_group6	2300000	LINE	1	0	1	3	1
296	XR_group6	2300000	LTR	1	0	1	4	4
296	XR_group6	2300000	RC	5	6	4	2	3
297	XR_group6	2400000	DNA	2	0	0	1	0
297	XR_group6	2400000	LINE	1	0	1	4	2
297	XR_group6	2400000	LTR	0	1	2	4	9
297	XR_group6	2400000	RC	5	6	5	3	3
298	XR_group6	2500000	DNA	2	0	0	0	0
298	XR_group6	2500000	LINE	0	0	1	4	2
298	XR_group6	2500000	LTR	0	1	2	4	9
298	XR_group6	2500000	RC	4	5	4	3	3
299	XR_group6	2600000	DNA	2	0	0	0	0
299	XR_group6	2600000	LINE	0	0	1	5	2
299	XR_group6	2600000	LTR	2	1	2	4	8
299	XR_group6	2600000	RC	4	6	4	3	3
300	XR_group6	2700000	DNA	2	0	0	2	0
300	XR_group6	2700000	LINE	0	0	1	2	2
300	XR_group6	2700000	LTR	3	1	2	2	8
300	XR_group6	2700000	RC	2	11	3	2	3
301	XR_group6	2800000	DNA	2	0	0	2	0
301	XR_group6	2800000	LINE	0	2	1	2	2
301	XR_group6	2800000	LTR	6	1	4	3	8
301	XR_group6	2800000	RC	2	11	3	3	3
302	XR_group6	2900000	DNA	2	0	0	2	0
302	XR_group6	2900000	LINE	2	3	2	2	4
302	XR_group6	2900000	LTR	6	2	4	2	6
302	XR_group6	2900000	RC	2	15	3	4	1
303	XR_group6	3000000	DNA	2	0	0	2	0
303	XR_group6	3000000	LINE	2	3	2	3	4
303	XR_group6	3000000	LTR	6	4	4	4	6
303	XR_group6	3000000	RC	2	15	5	4	1
304	XR_group6	3100000	DNA	1	0	0	2	1
304	XR_group6	3100000	LINE	2	3	2	3	4
304	XR_group6	3100000	LTR	6	4	4	4	6
304	XR_group6	3100000	RC	2	15	5	3	1
305	XR_group6	3200000	DNA	1	0	0	3	1
305	XR_group6	3200000	LINE	2	3	2	3	4
305	XR_group6	3200000	LTR	6	4	4	5	6
305	XR_group6	3200000	RC	2	16	4	3	1
306	XR_group6	3300000	DNA	1	0	0	3	1
306	XR_group6	3300000	LINE	2	3	3	3	4
306	XR_group6	3300000	LTR	10	9	4	5	5
306	XR_group6	3300000	RC	2	15	6	3	0
307	XR_group6	3400000	DNA	3	0	0	3	1
307	XR_group6	3400000	LINE	4	4	3	3	3
307	XR_group6	3400000	LTR	10	8	3	5	0
307	XR_group6	3400000	RC	2	15	6	2	0
308	XR_group6	3500000	DNA	3	0	0	3	1
308	XR_group6	3500000	LINE	4	4	3	4	4
308	XR_group6	3500000	LTR	10	9	3	5	0
308	XR_group6	3500000	RC	2	17	6	2	0
309	XR_group6	3600000	DNA	3	0	0	3	1
309	XR_group6	3600000	LINE	4	4	3	3	3
309	XR_group6	3600000	LTR	8	9	4	5	0
309	XR_group6	3600000	RC	4	19	7	2	0
310	XR_group6	3700000	DNA	3	0	0	1	1
310	XR_group6	3700000	LINE	5	6	3	3	3
310	XR_group6	3700000	LTR	7	9	4	4	2
310	XR_group6	3700000	RC	5	15	9	2	0
311	XR_group6	3800000	DNA	3	0	0	1	1
311	XR_group6	3800000	LINE	5	4	2	3	4
311	XR_group6	3800000	LTR	4	9	2	3	2
311	XR_group6	3800000	RC	5	15	11	1	0
312	XR_group6	3900000	DNA	3	0	0	1	1
312	XR_group6	3900000	LINE	3	3	1	3	2
312	XR_group6	3900000	LTR	4	8	2	3	2
312	XR_group6	3900000	RC	5	11	12	0	0
313	XR_group6	4000000	DNA	3	0	0	1	1
313	XR_group6	4000000	LINE	3	3	1	2	2
313	XR_group6	4000000	LTR	4	6	1	1	2
313	XR_group6	4000000	RC	6	12	10	0	0
314	XR_group6	4100000	DNA	2	0	0	1	0
314	XR_group6	4100000	LINE	3	3	1	2	2
314	XR_group6	4100000	LTR	4	6	1	1	2
314	XR_group6	4100000	RC	7	11	9	0	0
315	XR_group6	4200000	DNA	2	0	0	0	0
315	XR_group6	4200000	LINE	3	3	2	2	2
315	XR_group6	4200000	LTR	4	6	1	0	2
315	XR_group6	4200000	RC	7	11	10	0	0
316	XR_group6	4300000	DNA	2	0	1	0	0
316	XR_group6	4300000	LINE	3	3	1	2	3
316	XR_group6	4300000	LTR	0	1	1	0	3
316	XR_group6	4300000	RC	6	11	8	1	0
317	XR_group6	4400000	DNA	0	0	1	0	0
317	XR_group6	4400000	LINE	1	2	1	1	3
317	XR_group6	4400000	LTR	0	1	2	0	3
317	XR_group6	4400000	RC	5	10	8	1	0
318	XR_group6	4500000	DNA	0	0	1	0	0
318	XR_group6	4500000	LINE	1	2	1	0	2
318	XR_group6	4500000	LTR	0	0	2	0	3
318	XR_group6	4500000	RC	5	9	8	4	0
319	XR_group6	4600000	DNA	1	0	1	0	2
319	XR_group6	4600000	LINE	2	2	2	0	3
319	XR_group6	4600000	LTR	3	0	1	0	4
319	XR_group6	4600000	RC	3	6	7	4	0
320	XR_group6	4700000	DNA	1	0	1	0	2
320	XR_group6	4700000	LINE	1	1	2	0	3
320	XR_group6	4700000	LTR	13	9	1	2	2
320	XR_group6	4700000	RC	2	7	5	4	0
321	XR_group6	4800000	DNA	1	0	1	0	2
321	XR_group6	4800000	LINE	1	1	2	0	2
321	XR_group6	4800000	LTR	13	9	1	2	2
321	XR_group6	4800000	RC	2	6	4	4	0
322	XR_group6	4900000	DNA	1	0	1	0	2
322	XR_group6	4900000	LINE	1	1	4	0	2
322	XR_group6	4900000	LTR	13	9	3	2	2
322	XR_group6	4900000	RC	2	7	3	4	0
323	XR_group6	5000000	DNA	1	1	1	0	4
323	XR_group6	5000000	LINE	1	1	4	0	4
323	XR_group6	5000000	LTR	13	10	3	2	4
323	XR_group6	5000000	RC	1	6	5	5	0
324	XR_group6	5100000	DNA	1	1	1	0	4
324	XR_group6	5100000	LINE	1	1	4	0	4
324	XR_group6	5100000	LTR	14	10	3	2	4
324	XR_group6	5100000	RC	0	6	6	5	0
325	XR_group6	5200000	DNA	1	1	1	1	4
325	XR_group6	5200000	LINE	1	1	4	0	4
325	XR_group6	5200000	LTR	14	10	3	2	4
325	XR_group6	5200000	RC	0	5	5	5	0
326	XR_group6	5300000	DNA	1	1	0	1	4
326	XR_group6	5300000	LINE	1	1	4	0	3
326	XR_group6	5300000	LTR	14	11	3	2	4
326	XR_group6	5300000	RC	0	4	5	5	0
327	XR_group6	5400000	DNA	2	1	0	1	4
327	XR_group6	5400000	LINE	2	1	4	2	3
327	XR_group6	5400000	LTR	14	13	2	2	4
327	XR_group6	5400000	RC	1	5	6	5	0
328	XR_group6	5500000	DNA	3	1	0	1	4
328	XR_group6	5500000	LINE	2	2	4	2	3
328	XR_group6	5500000	LTR	14	14	3	3	4
328	XR_group6	5500000	RC	1	5	7	2	0
329	XR_group6	5600000	DNA	3	1	0	1	2
329	XR_group6	5600000	LINE	2	2	3	2	2
329	XR_group6	5600000	LTR	11	14	3	6	4
329	XR_group6	5600000	RC	1	5	7	3	0
330	XR_group6	5700000	DNA	3	1	0	1	2
330	XR_group6	5700000	LINE	3	2	4	3	2
330	XR_group6	5700000	LTR	1	5	3	4	4
330	XR_group6	5700000	RC	1	3	7	4	0
331	XR_group6	5800000	DNA	3	1	0	1	2
331	XR_group6	5800000	LINE	3	3	4	3	2
331	XR_group6	5800000	LTR	1	5	3	6	4
331	XR_group6	5800000	RC	1	3	6	4	0
332	XR_group6	5900000	DNA	4	2	0	1	2
332	XR_group6	5900000	LINE	3	5	3	3	2
332	XR_group6	5900000	LTR	1	5	1	6	4
332	XR_group6	5900000	RC	2	5	6	6	0
333	XR_group6	6000000	DNA	4	1	0	2	0
333	XR_group6	6000000	LINE	3	5	3	4	0
333	XR_group6	6000000	LTR	1	4	1	6	2
333	XR_group6	6000000	RC	2	5	5	5	0
334	XR_group6	6100000	DNA	4	2	0	2	0
334	XR_group6	6100000	LINE	3	5	3	4	0
334	XR_group6	6100000	LTR	1	4	1	6	3
334	XR_group6	6100000	RC	3	6	4	5	0
335	XR_group6	6200000	DNA	4	2	0	1	0
335	XR_group6	6200000	LINE	3	5	2	4	0
335	XR_group6	6200000	LTR	1	4	1	6	3
335	XR_group6	6200000	RC	3	7	5	5	0
336	XR_group6	6300000	DNA	4	2	0	1	0
336	XR_group6	6300000	LINE	3	5	2	4	0
336	XR_group6	6300000	LTR	1	3	1	7	3
336	XR_group6	6300000	RC	3	11	7	4	0
337	XR_group6	6400000	DNA	6	2	1	1	0
337	XR_group6	6400000	LINE	2	8	2	2	0
337	XR_group6	6400000	LTR	1	2	1	7	4
337	XR_group6	6400000	RC	2	10	5	4	1
338	XR_group6	6500000	DNA	5	2	1	1	0
338	XR_group6	6500000	LINE	2	7	3	2	0
338	XR_group6	6500000	LTR	1	1	0	6	5
338	XR_group6	6500000	RC	2	10	4	4	2
339	XR_group6	6600000	DNA	4	2	1	1	0
339	XR_group6	6600000	LINE	2	7	3	2	0
339	XR_group6	6600000	LTR	1	1	0	3	4
339	XR_group6	6600000	RC	3	12	5	3	2
340	XR_group6	6700000	DNA	4	2	1	1	1
340	XR_group6	6700000	LINE	1	6	2	1	0
340	XR_group6	6700000	LTR	2	1	1	3	4
340	XR_group6	6700000	RC	4	13	6	2	2
341	XR_group6	6800000	DNA	4	3	1	2	1
341	XR_group6	6800000	LINE	1	5	2	1	0
341	XR_group6	6800000	LTR	2	1	1	1	4
341	XR_group6	6800000	RC	4	13	6	2	2
342	XR_group6	6900000	DNA	3	2	1	3	1
342	XR_group6	6900000	LINE	3	3	1	1	0
342	XR_group6	6900000	LTR	2	1	1	1	6
342	XR_group6	6900000	RC	4	10	6	0	2
343	XR_group6	7000000	DNA	3	2	1	2	1
343	XR_group6	7000000	LINE	3	3	1	0	0
343	XR_group6	7000000	LTR	2	1	1	1	6
343	XR_group6	7000000	RC	4	10	5	0	2
344	XR_group6	7100000	DNA	3	1	1	2	1
344	XR_group6	7100000	LINE	3	3	1	0	0
344	XR_group6	7100000	LTR	1	1	1	1	5
344	XR_group6	7100000	RC	4	9	5	0	2
345	XR_group6	7200000	DNA	4	1	1	2	1
345	XR_group6	7200000	LINE	3	3	1	1	0
345	XR_group6	7200000	LTR	1	2	2	1	5
345	XR_group6	7200000	RC	6	9	6	0	2
346	XR_group6	7300000	DNA	4	1	1	2	1
346	XR_group6	7300000	LINE	3	3	1	1	0
346	XR_group6	7300000	LTR	1	2	2	1	4
346	XR_group6	7300000	RC	6	5	4	0	2
347	XR_group6	7400000	DNA	1	1	0	2	1
347	XR_group6	7400000	LINE	3	0	1	1	1
347	XR_group6	7400000	LTR	1	1	2	1	3
347	XR_group6	7400000	RC	6	5	8	0	1
348	XR_group6	7500000	DNA	1	1	0	2	1
348	XR_group6	7500000	LINE	3	0	0	1	1
348	XR_group6	7500000	LTR	1	1	3	1	2
348	XR_group6	7500000	RC	7	5	8	0	0
349	XR_group6	7600000	DNA	1	1	0	2	1
349	XR_group6	7600000	LINE	2	0	0	1	1
349	XR_group6	7600000	LTR	1	1	3	1	2
349	XR_group6	7600000	RC	6	3	7	0	0
350	XR_group6	7700000	DNA	1	1	0	2	0
350	XR_group6	7700000	LINE	2	0	0	1	1
350	XR_group6	7700000	LTR	0	1	2	1	2
350	XR_group6	7700000	RC	5	2	6	0	0
351	XR_group6	7800000	DNA	1	0	0	1	1
351	XR_group6	7800000	LINE	2	0	0	2	1
351	XR_group6	7800000	LTR	0	1	2	1	2
351	XR_group6	7800000	RC	7	2	6	0	0
352	XR_group6	7900000	DNA	1	0	0	0	1
352	XR_group6	7900000	LINE	0	1	0	2	1
352	XR_group6	7900000	LTR	0	2	2	1	2
352	XR_group6	7900000	RC	6	2	6	0	0
353	XR_group6	8000000	DNA	3	1	0	0	1
353	XR_group6	8000000	LINE	1	1	0	2	2
353	XR_group6	8000000	LTR	0	2	2	1	3
353	XR_group6	8000000	RC	6	4	6	1	0
354	XR_group6	8100000	DNA	3	1	0	0	1
354	XR_group6	8100000	LINE	1	1	0	2	2
354	XR_group6	8100000	LTR	0	2	2	1	3
354	XR_group6	8100000	RC	5	5	7	1	0
355	XR_group6	8200000	DNA	2	1	0	0	1
355	XR_group6	8200000	LINE	1	1	0	5	2
355	XR_group6	8200000	LTR	0	1	1	7	5
355	XR_group6	8200000	RC	3	4	5	2	0
356	XR_group6	8300000	DNA	2	1	0	0	1
356	XR_group6	8300000	LINE	1	1	0	5	2
356	XR_group6	8300000	LTR	0	1	1	6	5
356	XR_group6	8300000	RC	4	13	7	2	0
357	XR_group6	8400000	DNA	3	1	0	0	1
357	XR_group6	8400000	LINE	1	1	0	6	1
357	XR_group6	8400000	LTR	0	2	1	6	5
357	XR_group6	8400000	RC	5	15	6	2	0
358	XR_group6	8500000	DNA	3	2	0	0	1
358	XR_group6	8500000	LINE	1	1	0	6	1
358	XR_group6	8500000	LTR	0	2	0	6	5
358	XR_group6	8500000	RC	4	14	6	3	0
359	XR_group6	8600000	DNA	3	2	0	0	1
359	XR_group6	8600000	LINE	1	1	0	6	1
359	XR_group6	8600000	LTR	1	2	0	6	5
359	XR_group6	8600000	RC	4	14	6	3	0
360	XR_group6	8700000	DNA	3	2	0	0	1
360	XR_group6	8700000	LINE	1	1	0	6	1
360	XR_group6	8700000	LTR	1	2	0	6	6
360	XR_group6	8700000	RC	4	14	6	4	0
361	XR_group6	8800000	DNA	3	3	0	2	0
361	XR_group6	8800000	LINE	1	1	0	6	1
361	XR_group6	8800000	LTR	1	2	0	7	6
361	XR_group6	8800000	RC	2	14	6	4	0
362	XR_group6	8900000	DNA	3	3	0	2	0
362	XR_group6	8900000	LINE	1	0	0	7	1
362	XR_group6	8900000	LTR	1	3	0	7	4
362	XR_group6	8900000	RC	3	15	7	4	0
363	XR_group6	9000000	DNA	1	2	0	2	0
363	XR_group6	9000000	LINE	0	0	0	7	0
363	XR_group6	9000000	LTR	1	3	0	7	3
363	XR_group6	9000000	RC	3	13	7	3	0
364	XR_group6	9100000	DNA	2	2	0	2	0
364	XR_group6	9100000	LINE	0	1	0	7	0
364	XR_group6	9100000	LTR	1	3	0	7	5
364	XR_group6	9100000	RC	3	12	6	4	1
365	XR_group6	9200000	DNA	2	2	0	4	0
365	XR_group6	9200000	LINE	0	1	0	3	0
365	XR_group6	9200000	LTR	1	3	0	1	3
365	XR_group6	9200000	RC	3	12	6	3	1
366	XR_group6	9300000	DNA	2	3	1	4	0
366	XR_group6	9300000	LINE	0	1	2	3	0
366	XR_group6	9300000	LTR	1	3	0	1	3
366	XR_group6	9300000	RC	4	7	6	3	1
367	XR_group6	9400000	DNA	1	4	1	5	1
367	XR_group6	9400000	LINE	0	1	2	2	0
367	XR_group6	9400000	LTR	1	2	0	2	3
367	XR_group6	9400000	RC	4	7	4	3	1
368	XR_group6	9500000	DNA	1	3	1	5	1
368	XR_group6	9500000	LINE	0	1	2	2	0
368	XR_group6	9500000	LTR	2	3	0	2	3
368	XR_group6	9500000	RC	4	8	4	4	2
369	XR_group6	9600000	DNA	1	3	1	5	1
369	XR_group6	9600000	LINE	0	1	2	4	0
369	XR_group6	9600000	LTR	1	3	0	2	3
369	XR_group6	9600000	RC	4	8	4	5	3
370	XR_group6	9700000	DNA	1	3	1	5	1
370	XR_group6	9700000	LINE	0	2	2	4	0
370	XR_group6	9700000	LTR	1	3	0	2	2
370	XR_group6	9700000	RC	4	10	4	4	3
371	XR_group6	9800000	DNA	1	2	1	3	1
371	XR_group6	9800000	LINE	0	2	2	3	0
371	XR_group6	9800000	LTR	1	3	0	2	2
371	XR_group6	9800000	RC	4	12	6	4	3
372	XR_group6	9900000	DNA	1	2	1	3	1
372	XR_group6	9900000	LINE	0	2	4	2	0
372	XR_group6	9900000	LTR	1	1	2	3	3
372	XR_group6	9900000	RC	3	14	7	4	4
373	XR_group6	10000000	DNA	2	2	2	3	1
373	XR_group6	10000000	LINE	0	2	4	2	0
373	XR_group6	10000000	LTR	1	2	2	3	3
373	XR_group6	10000000	RC	3	15	7	4	4
374	XR_group6	10100000	DNA	2	2	2	3	1
374	XR_group6	10100000	LINE	0	1	4	2	0
374	XR_group6	10100000	LTR	1	2	2	3	1
374	XR_group6	10100000	RC	3	15	8	3	3
375	XR_group6	10200000	DNA	2	2	2	2	1
375	XR_group6	10200000	LINE	0	1	4	2	0
375	XR_group6	10200000	LTR	1	3	2	3	1
375	XR_group6	10200000	RC	3	16	8	3	3
376	XR_group6	10300000	DNA	2	1	1	2	1
376	XR_group6	10300000	LINE	0	1	2	2	0
376	XR_group6	10300000	LTR	2	3	3	3	1
376	XR_group6	10300000	RC	1	13	6	3	3
377	XR_group6	10400000	DNA	2	0	1	1	0
377	XR_group6	10400000	LINE	0	1	2	3	0
377	XR_group6	10400000	LTR	2	3	3	2	1
377	XR_group6	10400000	RC	0	11	5	3	3
378	XR_group6	10500000	DNA	2	0	1	1	0
378	XR_group6	10500000	LINE	0	1	4	3	0
378	XR_group6	10500000	LTR	1	2	3	2	1
378	XR_group6	10500000	RC	0	11	8	2	2
379	XR_group6	10600000	DNA	2	0	1	1	0
379	XR_group6	10600000	LINE	1	1	5	2	0
379	XR_group6	10600000	LTR	1	2	3	2	1
379	XR_group6	10600000	RC	1	11	8	1	1
380	XR_group6	10700000	DNA	2	0	1	1	0
380	XR_group6	10700000	LINE	1	0	6	2	1
380	XR_group6	10700000	LTR	1	2	3	2	2
380	XR_group6	10700000	RC	1	11	10	1	1
381	XR_group6	10800000	DNA	2	0	1	1	0
381	XR_group6	10800000	LINE	1	1	6	2	2
381	XR_group6	10800000	LTR	1	2	3	1	2
381	XR_group6	10800000	RC	1	9	10	1	1
382	XR_group6	10900000	DNA	2	1	1	1	0
382	XR_group6	10900000	LINE	1	1	4	2	4
382	XR_group6	10900000	LTR	1	2	1	0	2
382	XR_group6	10900000	RC	2	7	8	2	2
383	XR_group6	11000000	DNA	1	1	0	1	0
383	XR_group6	11000000	LINE	1	1	4	2	5
383	XR_group6	11000000	LTR	1	1	1	0	4
383	XR_group6	11000000	RC	2	6	9	2	2
384	XR_group6	11100000	DNA	0	1	0	1	0
384	XR_group6	11100000	LINE	1	1	4	2	6
384	XR_group6	11100000	LTR	1	1	1	1	5
384	XR_group6	11100000	RC	3	7	8	2	2
385	XR_group6	11200000	DNA	0	1	0	0	0
385	XR_group6	11200000	LINE	1	2	4	2	6
385	XR_group6	11200000	LTR	1	0	1	1	5
385	XR_group6	11200000	RC	3	7	8	2	2
386	XR_group6	11300000	DNA	0	1	0	0	0
386	XR_group6	11300000	LINE	1	2	4	3	6
386	XR_group6	11300000	LTR	0	0	0	2	5
386	XR_group6	11300000	RC	4	6	8	3	2
387	XR_group6	11400000	DNA	0	1	0	0	0
387	XR_group6	11400000	LINE	1	2	4	2	6
387	XR_group6	11400000	LTR	0	0	0	2	5
387	XR_group6	11400000	RC	4	6	8	3	2
388	XR_group6	11500000	DNA	0	1	0	0	0
388	XR_group6	11500000	LINE	1	2	2	2	6
388	XR_group6	11500000	LTR	0	0	0	2	5
388	XR_group6	11500000	RC	4	7	6	2	2
389	XR_group6	11600000	DNA	0	1	0	0	0
389	XR_group6	11600000	LINE	0	2	1	1	6
389	XR_group6	11600000	LTR	0	0	0	2	5
389	XR_group6	11600000	RC	4	8	6	2	2
390	XR_group6	11700000	DNA	0	1	0	0	0
390	XR_group6	11700000	LINE	0	2	0	1	5
390	XR_group6	11700000	LTR	0	0	0	2	4
390	XR_group6	11700000	RC	5	7	4	2	2
391	XR_group6	11800000	DNA	0	2	0	0	0
391	XR_group6	11800000	LINE	1	1	1	1	4
391	XR_group6	11800000	LTR	0	0	0	2	4
391	XR_group6	11800000	RC	5	9	2	2	2
392	XR_group6	11900000	DNA	0	1	0	0	0
392	XR_group6	11900000	LINE	1	2	1	1	2
392	XR_group6	11900000	LTR	0	0	0	2	3
392	XR_group6	11900000	RC	4	8	2	1	0
393	XR_group6	12000000	DNA	0	1	0	0	0
393	XR_group6	12000000	LINE	1	2	1	1	1
393	XR_group6	12000000	LTR	0	0	0	2	1
393	XR_group6	12000000	RC	4	8	1	1	0
394	XR_group6	12100000	DNA	0	1	0	0	0
394	XR_group6	12100000	LINE	1	2	1	1	0
394	XR_group6	12100000	LTR	0	0	0	1	0
394	XR_group6	12100000	RC	3	8	1	1	0
395	XR_group6	12200000	DNA	0	1	0	0	0
395	XR_group6	12200000	LINE	1	1	1	1	0
395	XR_group6	12200000	LTR	0	8	0	1	0
395	XR_group6	12200000	RC	3	8	1	1	0
396	XR_group6	12300000	DNA	0	1	0	0	0
396	XR_group6	12300000	LINE	1	1	1	0	0
396	XR_group6	12300000	LTR	0	8	0	0	0
396	XR_group6	12300000	RC	2	8	1	0	0
397	XR_group6	12400000	DNA	0	1	0	0	0
397	XR_group6	12400000	LINE	1	1	1	0	0
397	XR_group6	12400000	LTR	0	8	0	0	0
397	XR_group6	12400000	RC	2	8	1	0	0
398	XR_group6	12500000	DNA	0	1	0	0	0
398	XR_group6	12500000	LINE	1	1	1	0	0
398	XR_group6	12500000	LTR	0	8	0	0	0
398	XR_group6	12500000	RC	2	6	0	0	0
399	XR_group6	12600000	DNA	0	1	0	0	0
399	XR_group6	12600000	LINE	1	1	1	0	0
399	XR_group6	12600000	LTR	0	8	0	0	0
399	XR_group6	12600000	RC	1	5	0	0	0
400	XR_group6	12700000	DNA	0	1	0	0	0
400	XR_group6	12700000	LINE	1	1	1	0	0
400	XR_group6	12700000	LTR	0	8	0	0	0
400	XR_group6	12700000	RC	0	4	0	0	0
401	XR_group6	12800000	DNA	0	0	0	0	0
401	XR_group6	12800000	LINE	0	1	0	0	0
401	XR_group6	12800000	LTR	0	8	0	0	0
401	XR_group6	12800000	RC	0	2	0	0	0
402	XR_group6	12900000	DNA	0	0	0	0	0
402	XR_group6	12900000	LINE	0	0	0	0	0
402	XR_group6	12900000	LTR	0	8	0	0	0
402	XR_group6	12900000	RC	0	2	0	0	0
403	XR_group6	13000000	DNA	0	0	0	0	0
403	XR_group6	13000000	LINE	0	0	0	0	0
403	XR_group6	13000000	LTR	0	8	0	0	0
403	XR_group6	13000000	RC	0	2	0	0	0
404	XR_group6	13100000	DNA	0	0	0	0	0
404	XR_group6	13100000	LINE	0	0	0	0	0
404	XR_group6	13100000	LTR	0	8	0	0	0
404	XR_group6	13100000	RC	0	1	0	0	0
405	XR_group6	13200000	DNA	0	0	0	0	0
405	XR_group6	13200000	LINE	0	0	0	0	0
405	XR_group6	13200000	LTR	0	0	0	0	0
405	XR_group6	13200000	RC	0	0	0	0	0
406	XR_group6	13300000	DNA	0	0	0	0	0
406	XR_group6	13300000	LINE	0	0	0	0	0
406	XR_group6	13300000	LTR	0	0	0	0	0
406	XR_group6	13300000	RC	0	0	0	0	0
407	XR_group8	0	DNA	3	0	0	1	0
407	XR_group8	0	LINE	1	1	3	0	1
407	XR_group8	0	LTR	1	2	1	0	3
407	XR_group8	0	RC	3	3	0	3	1
408	XR_group8	100000	DNA	4	0	0	1	0
408	XR_group8	100000	LINE	1	1	3	0	1
408	XR_group8	100000	LTR	1	2	1	0	3
408	XR_group8	100000	RC	3	2	0	3	1
409	XR_group8	200000	DNA	3	0	0	2	1
409	XR_group8	200000	LINE	1	1	4	0	2
409	XR_group8	200000	LTR	1	2	1	0	5
409	XR_group8	200000	RC	3	3	0	3	2
410	XR_group8	300000	DNA	4	0	0	2	1
410	XR_group8	300000	LINE	1	1	5	0	3
410	XR_group8	300000	LTR	1	2	1	0	5
410	XR_group8	300000	RC	2	3	0	3	2
411	XR_group8	400000	DNA	4	0	0	2	1
411	XR_group8	400000	LINE	1	1	5	0	3
411	XR_group8	400000	LTR	1	2	2	0	4
411	XR_group8	400000	RC	2	3	0	2	2
412	XR_group8	500000	DNA	3	0	0	2	1
412	XR_group8	500000	LINE	2	1	5	0	3
412	XR_group8	500000	LTR	1	2	2	0	6
412	XR_group8	500000	RC	2	3	0	2	2
413	XR_group8	600000	DNA	2	0	0	2	1
413	XR_group8	600000	LINE	2	1	5	0	3
413	XR_group8	600000	LTR	1	2	2	0	5
413	XR_group8	600000	RC	2	3	1	1	2
414	XR_group8	700000	DNA	2	1	0	4	1
414	XR_group8	700000	LINE	2	1	5	0	3
414	XR_group8	700000	LTR	1	2	2	3	5
414	XR_group8	700000	RC	4	3	1	1	2
415	XR_group8	800000	DNA	2	1	0	4	1
415	XR_group8	800000	LINE	3	1	5	0	3
415	XR_group8	800000	LTR	0	1	1	3	5
415	XR_group8	800000	RC	4	2	1	1	1
416	XR_group8	900000	DNA	2	2	0	6	1
416	XR_group8	900000	LINE	3	1	3	0	3
416	XR_group8	900000	LTR	0	1	1	5	5
416	XR_group8	900000	RC	4	2	2	0	1
417	XR_group8	1000000	DNA	2	2	0	6	1
417	XR_group8	1000000	LINE	3	1	3	0	3
417	XR_group8	1000000	LTR	0	1	1	5	5
417	XR_group8	1000000	RC	4	3	4	0	1
418	XR_group8	1100000	DNA	1	2	0	6	1
418	XR_group8	1100000	LINE	3	1	3	1	3
418	XR_group8	1100000	LTR	0	1	1	5	5
418	XR_group8	1100000	RC	4	4	4	2	1
419	XR_group8	1200000	DNA	1	2	0	5	0
419	XR_group8	1200000	LINE	3	1	2	1	1
419	XR_group8	1200000	LTR	0	1	1	5	3
419	XR_group8	1200000	RC	4	3	4	2	0
420	XR_group8	1300000	DNA	0	2	0	5	0
420	XR_group8	1300000	LINE	3	1	2	1	0
420	XR_group8	1300000	LTR	0	1	1	6	2
420	XR_group8	1300000	RC	4	4	7	2	0
421	XR_group8	1400000	DNA	0	2	0	5	0
421	XR_group8	1400000	LINE	2	1	2	1	0
421	XR_group8	1400000	LTR	0	3	0	7	2
421	XR_group8	1400000	RC	4	5	8	3	0
422	XR_group8	1500000	DNA	2	3	0	5	0
422	XR_group8	1500000	LINE	2	2	2	1	0
422	XR_group8	1500000	LTR	0	4	0	7	0
422	XR_group8	1500000	RC	5	5	8	3	0
423	XR_group8	1600000	DNA	2	3	0	4	0
423	XR_group8	1600000	LINE	2	2	2	1	0
423	XR_group8	1600000	LTR	0	4	0	7	0
423	XR_group8	1600000	RC	5	5	8	3	0
424	XR_group8	1700000	DNA	2	2	0	3	0
424	XR_group8	1700000	LINE	2	2	2	1	0
424	XR_group8	1700000	LTR	0	4	0	4	0
424	XR_group8	1700000	RC	3	5	10	4	0
425	XR_group8	1800000	DNA	2	2	0	4	0
425	XR_group8	1800000	LINE	1	5	3	1	0
425	XR_group8	1800000	LTR	1	6	0	4	0
425	XR_group8	1800000	RC	4	6	10	4	0
426	XR_group8	1900000	DNA	2	1	0	2	0
426	XR_group8	1900000	LINE	1	5	3	1	0
426	XR_group8	1900000	LTR	1	5	0	2	0
426	XR_group8	1900000	RC	5	5	9	4	0
427	XR_group8	2000000	DNA	2	1	0	2	0
427	XR_group8	2000000	LINE	1	5	3	1	0
427	XR_group8	2000000	LTR	1	5	0	2	0
427	XR_group8	2000000	RC	5	4	7	4	0
428	XR_group8	2100000	DNA	2	1	0	2	0
428	XR_group8	2100000	LINE	1	5	3	0	0
428	XR_group8	2100000	LTR	1	6	0	2	1
428	XR_group8	2100000	RC	5	4	7	3	0
429	XR_group8	2200000	DNA	3	1	0	2	0
429	XR_group8	2200000	LINE	1	5	3	0	1
429	XR_group8	2200000	LTR	1	6	0	2	2
429	XR_group8	2200000	RC	5	4	7	3	0
430	XR_group8	2300000	DNA	3	1	0	2	0
430	XR_group8	2300000	LINE	1	5	2	0	1
430	XR_group8	2300000	LTR	1	6	0	1	2
430	XR_group8	2300000	RC	5	4	4	3	0
431	XR_group8	2400000	DNA	3	1	0	2	1
431	XR_group8	2400000	LINE	1	4	2	0	1
431	XR_group8	2400000	LTR	1	4	0	0	3
431	XR_group8	2400000	RC	4	3	3	2	0
432	XR_group8	2500000	DNA	1	0	0	2	1
432	XR_group8	2500000	LINE	0	3	2	0	1
432	XR_group8	2500000	LTR	1	3	0	0	3
432	XR_group8	2500000	RC	3	4	3	2	0
433	XR_group8	2600000	DNA	2	0	0	2	2
433	XR_group8	2600000	LINE	0	3	2	1	1
433	XR_group8	2600000	LTR	1	3	0	1	3
433	XR_group8	2600000	RC	3	5	3	2	0
434	XR_group8	2700000	DNA	2	0	0	1	3
434	XR_group8	2700000	LINE	0	3	2	1	2
434	XR_group8	2700000	LTR	1	3	0	1	3
434	XR_group8	2700000	RC	4	6	1	1	1
435	XR_group8	2800000	DNA	2	0	0	0	3
435	XR_group8	2800000	LINE	0	0	1	1	2
435	XR_group8	2800000	LTR	0	1	0	2	4
435	XR_group8	2800000	RC	3	6	2	1	1
436	XR_group8	2900000	DNA	2	0	0	0	3
436	XR_group8	2900000	LINE	0	0	1	1	2
436	XR_group8	2900000	LTR	0	3	1	2	4
436	XR_group8	2900000	RC	2	9	2	1	1
437	XR_group8	3000000	DNA	2	0	0	0	3
437	XR_group8	3000000	LINE	0	0	1	1	3
437	XR_group8	3000000	LTR	0	5	1	2	7
437	XR_group8	3000000	RC	2	9	2	1	3
438	XR_group8	3100000	DNA	3	1	0	1	3
438	XR_group8	3100000	LINE	0	0	4	1	3
438	XR_group8	3100000	LTR	1	4	2	3	6
438	XR_group8	3100000	RC	2	8	4	0	3
439	XR_group8	3200000	DNA	2	1	0	1	3
439	XR_group8	3200000	LINE	4	1	4	1	3
439	XR_group8	3200000	LTR	2	5	4	3	5
439	XR_group8	3200000	RC	2	8	4	0	4
440	XR_group8	3300000	DNA	2	1	0	1	3
440	XR_group8	3300000	LINE	4	1	4	1	3
440	XR_group8	3300000	LTR	2	5	4	3	5
440	XR_group8	3300000	RC	2	8	6	0	4
441	XR_group8	3400000	DNA	2	1	0	1	3
441	XR_group8	3400000	LINE	4	1	3	1	4
441	XR_group8	3400000	LTR	4	7	4	3	4
441	XR_group8	3400000	RC	2	8	9	0	4
442	XR_group8	3500000	DNA	2	1	0	1	3
442	XR_group8	3500000	LINE	4	1	3	1	4
442	XR_group8	3500000	LTR	4	7	4	4	4
442	XR_group8	3500000	RC	2	7	9	0	4
443	XR_group8	3600000	DNA	1	1	0	1	2
443	XR_group8	3600000	LINE	4	1	3	0	6
443	XR_group8	3600000	LTR	4	7	4	3	4
443	XR_group8	3600000	RC	1	8	8	0	4
444	XR_group8	3700000	DNA	1	1	0	1	1
444	XR_group8	3700000	LINE	5	1	3	1	5
444	XR_group8	3700000	LTR	4	7	4	4	4
444	XR_group8	3700000	RC	0	7	9	1	3
445	XR_group8	3800000	DNA	1	1	0	1	1
445	XR_group8	3800000	LINE	5	1	3	1	5
445	XR_group8	3800000	LTR	4	7	4	3	3
445	XR_group8	3800000	RC	0	7	9	1	3
446	XR_group8	3900000	DNA	1	1	0	1	1
446	XR_group8	3900000	LINE	5	1	3	1	6
446	XR_group8	3900000	LTR	4	5	3	3	3
446	XR_group8	3900000	RC	0	5	10	1	3
447	XR_group8	4000000	DNA	2	1	0	1	1
447	XR_group8	4000000	LINE	5	2	4	1	5
447	XR_group8	4000000	LTR	5	5	3	3	0
447	XR_group8	4000000	RC	1	5	10	1	1
448	XR_group8	4100000	DNA	1	0	0	0	2
448	XR_group8	4100000	LINE	5	2	1	1	5
448	XR_group8	4100000	LTR	4	5	2	2	0
448	XR_group8	4100000	RC	2	5	8	1	1
449	XR_group8	4200000	DNA	1	0	0	0	2
449	XR_group8	4200000	LINE	1	1	2	1	4
449	XR_group8	4200000	LTR	3	4	0	3	1
449	XR_group8	4200000	RC	2	5	8	1	0
450	XR_group8	4300000	DNA	1	0	0	0	2
450	XR_group8	4300000	LINE	1	1	2	1	4
450	XR_group8	4300000	LTR	3	4	0	3	1
450	XR_group8	4300000	RC	2	4	6	1	0
451	XR_group8	4400000	DNA	1	0	0	0	1
451	XR_group8	4400000	LINE	1	1	2	1	3
451	XR_group8	4400000	LTR	1	2	0	3	1
451	XR_group8	4400000	RC	3	5	3	2	0
452	XR_group8	4500000	DNA	1	0	0	0	1
452	XR_group8	4500000	LINE	1	1	2	1	3
452	XR_group8	4500000	LTR	2	2	0	2	1
452	XR_group8	4500000	RC	4	6	8	2	0
453	XR_group8	4600000	DNA	1	0	0	0	1
453	XR_group8	4600000	LINE	1	1	2	1	1
453	XR_group8	4600000	LTR	2	2	0	2	1
453	XR_group8	4600000	RC	4	4	8	3	0
454	XR_group8	4700000	DNA	1	2	0	0	1
454	XR_group8	4700000	LINE	0	1	2	0	1
454	XR_group8	4700000	LTR	2	2	0	1	1
454	XR_group8	4700000	RC	5	6	8	2	0
455	XR_group8	4800000	DNA	1	2	0	0	1
455	XR_group8	4800000	LINE	0	1	2	0	1
455	XR_group8	4800000	LTR	2	2	0	2	2
455	XR_group8	4800000	RC	5	8	8	3	0
456	XR_group8	4900000	DNA	1	2	0	0	1
456	XR_group8	4900000	LINE	1	1	2	1	0
456	XR_group8	4900000	LTR	2	2	0	3	2
456	XR_group8	4900000	RC	5	7	7	3	0
457	XR_group8	5000000	DNA	1	2	0	0	1
457	XR_group8	5000000	LINE	1	0	1	1	1
457	XR_group8	5000000	LTR	1	8	0	3	3
457	XR_group8	5000000	RC	4	11	8	3	0
458	XR_group8	5100000	DNA	1	2	0	0	0
458	XR_group8	5100000	LINE	1	0	1	1	1
458	XR_group8	5100000	LTR	1	8	0	3	3
458	XR_group8	5100000	RC	3	11	8	3	0
459	XR_group8	5200000	DNA	1	2	0	0	0
459	XR_group8	5200000	LINE	2	1	1	2	1
459	XR_group8	5200000	LTR	2	9	0	2	2
459	XR_group8	5200000	RC	3	11	8	4	0
460	XR_group8	5300000	DNA	1	2	0	0	0
460	XR_group8	5300000	LINE	2	1	1	2	1
460	XR_group8	5300000	LTR	3	9	0	2	2
460	XR_group8	5300000	RC	3	11	8	4	0
461	XR_group8	5400000	DNA	2	2	0	0	0
461	XR_group8	5400000	LINE	2	1	1	2	1
461	XR_group8	5400000	LTR	5	9	0	2	2
461	XR_group8	5400000	RC	2	11	8	3	0
462	XR_group8	5500000	DNA	2	2	0	0	0
462	XR_group8	5500000	LINE	2	1	1	2	1
462	XR_group8	5500000	LTR	4	10	0	2	2
462	XR_group8	5500000	RC	2	14	4	3	0
463	XR_group8	5600000	DNA	2	2	0	0	0
463	XR_group8	5600000	LINE	2	1	1	2	1
463	XR_group8	5600000	LTR	5	10	0	2	2
463	XR_group8	5600000	RC	2	15	5	2	0
464	XR_group8	5700000	DNA	2	0	0	0	0
464	XR_group8	5700000	LINE	2	1	1	2	1
464	XR_group8	5700000	LTR	5	12	0	2	2
464	XR_group8	5700000	RC	4	16	6	2	0
465	XR_group8	5800000	DNA	3	0	0	0	0
465	XR_group8	5800000	LINE	2	1	1	2	1
465	XR_group8	5800000	LTR	5	12	0	1	1
465	XR_group8	5800000	RC	4	13	5	2	0
466	XR_group8	5900000	DNA	3	0	0	0	0
466	XR_group8	5900000	LINE	1	2	1	1	1
466	XR_group8	5900000	LTR	5	12	0	0	1
466	XR_group8	5900000	RC	4	13	5	2	0
467	XR_group8	6000000	DNA	2	0	0	0	0
467	XR_group8	6000000	LINE	1	2	1	1	0
467	XR_group8	6000000	LTR	6	4	0	0	0
467	XR_group8	6000000	RC	4	9	4	2	0
468	XR_group8	6100000	DNA	2	0	0	0	0
468	XR_group8	6100000	LINE	2	3	1	1	1
468	XR_group8	6100000	LTR	6	4	0	0	2
468	XR_group8	6100000	RC	4	10	4	2	1
469	XR_group8	6200000	DNA	2	0	0	0	0
469	XR_group8	6200000	LINE	1	2	0	0	1
469	XR_group8	6200000	LTR	6	3	0	0	3
469	XR_group8	6200000	RC	4	13	6	1	1
470	XR_group8	6300000	DNA	2	0	0	0	0
470	XR_group8	6300000	LINE	1	2	0	0	1
470	XR_group8	6300000	LTR	5	3	0	0	3
470	XR_group8	6300000	RC	5	14	6	1	1
471	XR_group8	6400000	DNA	2	0	0	0	0
471	XR_group8	6400000	LINE	1	2	0	0	1
471	XR_group8	6400000	LTR	3	3	0	0	3
471	XR_group8	6400000	RC	5	13	6	1	1
472	XR_group8	6500000	DNA	2	0	0	1	0
472	XR_group8	6500000	LINE	1	2	0	0	1
472	XR_group8	6500000	LTR	4	2	0	0	3
472	XR_group8	6500000	RC	4	9	5	1	1
473	XR_group8	6600000	DNA	2	0	0	1	0
473	XR_group8	6600000	LINE	1	2	0	0	1
473	XR_group8	6600000	LTR	3	2	0	0	3
473	XR_group8	6600000	RC	4	8	4	1	1
474	XR_group8	6700000	DNA	2	0	0	1	0
474	XR_group8	6700000	LINE	1	2	0	0	1
474	XR_group8	6700000	LTR	3	0	0	0	3
474	XR_group8	6700000	RC	1	6	2	1	1
475	XR_group8	6800000	DNA	2	0	0	1	1
475	XR_group8	6800000	LINE	1	2	0	0	2
475	XR_group8	6800000	LTR	3	0	0	0	4
475	XR_group8	6800000	RC	2	6	2	0	1
476	XR_group8	6900000	DNA	2	0	1	1	1
476	XR_group8	6900000	LINE	1	2	0	0	4
476	XR_group8	6900000	LTR	4	1	1	1	4
476	XR_group8	6900000	RC	2	7	2	0	1
477	XR_group8	7000000	DNA	2	0	1	1	1
477	XR_group8	7000000	LINE	1	2	0	0	4
477	XR_group8	7000000	LTR	3	2	1	2	4
477	XR_group8	7000000	RC	2	7	3	1	1
478	XR_group8	7100000	DNA	2	0	1	2	1
478	XR_group8	7100000	LINE	0	1	0	0	3
478	XR_group8	7100000	LTR	3	2	1	2	2
478	XR_group8	7100000	RC	2	6	3	1	0
479	XR_group8	7200000	DNA	2	0	1	2	1
479	XR_group8	7200000	LINE	0	1	0	0	3
479	XR_group8	7200000	LTR	2	2	1	2	1
479	XR_group8	7200000	RC	3	4	1	1	0
480	XR_group8	7300000	DNA	2	0	1	3	1
480	XR_group8	7300000	LINE	0	1	0	0	3
480	XR_group8	7300000	LTR	2	2	2	2	1
480	XR_group8	7300000	RC	2	3	1	1	0
481	XR_group8	7400000	DNA	1	0	1	3	1
481	XR_group8	7400000	LINE	0	1	0	0	3
481	XR_group8	7400000	LTR	2	2	2	3	1
481	XR_group8	7400000	RC	2	4	1	1	0
482	XR_group8	7500000	DNA	2	0	1	2	1
482	XR_group8	7500000	LINE	0	1	0	0	3
482	XR_group8	7500000	LTR	1	5	2	3	1
482	XR_group8	7500000	RC	2	5	3	2	0
483	XR_group8	7600000	DNA	2	0	1	2	1
483	XR_group8	7600000	LINE	0	1	0	0	3
483	XR_group8	7600000	LTR	1	6	2	3	1
483	XR_group8	7600000	RC	3	7	6	2	0
484	XR_group8	7700000	DNA	2	0	1	2	1
484	XR_group8	7700000	LINE	0	1	0	0	3
484	XR_group8	7700000	LTR	1	6	2	3	1
484	XR_group8	7700000	RC	3	8	6	2	0
485	XR_group8	7800000	DNA	1	0	1	2	0
485	XR_group8	7800000	LINE	0	1	0	0	2
485	XR_group8	7800000	LTR	1	6	2	3	0
485	XR_group8	7800000	RC	3	9	6	2	0
486	XR_group8	7900000	DNA	2	0	0	2	0
486	XR_group8	7900000	LINE	0	0	1	0	0
486	XR_group8	7900000	LTR	0	5	1	2	0
486	XR_group8	7900000	RC	3	8	6	2	0
487	XR_group8	8000000	DNA	2	0	0	2	0
487	XR_group8	8000000	LINE	0	0	1	0	0
487	XR_group8	8000000	LTR	0	8	1	1	0
487	XR_group8	8000000	RC	3	8	5	1	0
488	XR_group8	8100000	DNA	2	0	0	1	0
488	XR_group8	8100000	LINE	0	1	1	0	0
488	XR_group8	8100000	LTR	1	8	1	1	0
488	XR_group8	8100000	RC	3	8	5	1	0
489	XR_group8	8200000	DNA	2	0	0	1	0
489	XR_group8	8200000	LINE	0	1	1	0	0
489	XR_group8	8200000	LTR	1	8	1	1	0
489	XR_group8	8200000	RC	2	8	5	1	0
490	XR_group8	8300000	DNA	2	0	0	0	0
490	XR_group8	8300000	LINE	0	1	1	0	0
490	XR_group8	8300000	LTR	1	8	0	1	0
490	XR_group8	8300000	RC	2	8	5	1	0
491	XR_group8	8400000	DNA	2	0	0	0	0
491	XR_group8	8400000	LINE	0	1	1	0	0
491	XR_group8	8400000	LTR	1	8	0	0	0
491	XR_group8	8400000	RC	2	7	5	1	0
492	XR_group8	8500000	DNA	1	0	0	0	0
492	XR_group8	8500000	LINE	0	1	1	0	0
492	XR_group8	8500000	LTR	1	5	0	0	0
492	XR_group8	8500000	RC	2	6	3	0	0
493	XR_group8	8600000	DNA	1	0	0	0	0
493	XR_group8	8600000	LINE	0	1	1	0	0
493	XR_group8	8600000	LTR	1	4	0	0	0
493	XR_group8	8600000	RC	1	4	0	0	0
494	XR_group8	8700000	DNA	1	0	0	0	0
494	XR_group8	8700000	LINE	0	1	1	0	0
494	XR_group8	8700000	LTR	1	4	0	0	0
494	XR_group8	8700000	RC	1	2	0	0	0
495	XR_group8	8800000	DNA	1	0	0	0	0
495	XR_group8	8800000	LINE	0	1	1	0	0
495	XR_group8	8800000	LTR	1	4	0	0	0
495	XR_group8	8800000	RC	0	1	0	0	0
496	XR_group8	8900000	DNA	0	0	0	0	0
496	XR_group8	8900000	LINE	0	1	0	0	0
496	XR_group8	8900000	LTR	1	4	0	0	0
496	XR_group8	8900000	RC	0	1	0	0	0
497	XR_group8	9000000	DNA	0	0	0	0	0
497	XR_group8	9000000	LINE	0	1	0	0	0
497	XR_group8	9000000	LTR	1	0	0	0	0
497	XR_group8	9000000	RC	0	1	0	0	0
498	XR_group8	9100000	DNA	0	0	0	0	0
498	XR_group8	9100000	LINE	0	0	0	0	0
498	XR_group8	9100000	LTR	0	0	0	0	0
498	XR_group8	9100000	RC	0	1	0	0	0
499	2	0	DNA	1	0	0	1	1
499	2	0	LINE	0	1	2	2	6
499	2	0	LTR	5	2	2	2	5
499	2	0	RC	1	5	2	3	0
500	2	100000	DNA	2	0	0	0	0
500	2	100000	LINE	0	1	2	2	4
500	2	100000	LTR	5	3	0	2	5
[truncated: 3,117 more rows]
