# Supplementary material for: Extensive exchange of transposable elements in the Drosophila pseudoobscura group
Source: Mob DNA. 2018 Jun 19;9:20. doi: 10.1186/s13100-018-0123-6 (PMC6006672; doi:10.1186/s13100-018-0123-6)
Supplement: Supplementary file 4 — Fasta file of TE sequences generated in the TE annotation, with basic description of each TE sequence. (TXT 892 kb) [file 13100_2018_123_MOESM4_ESM.txt]

>Transib3_DP	Transib3_DP	Transib	DNA	Repbase	2783
cacagtggcgatttcgacgaaaagaggtggcaaaagtcggagattttttttagcgctttggatacaatgaatacacgcatctaatagagaattttccagagctttttggnatctataccgattaaactgtcacaacctcgcacgaaaaacggtcaaaaacggctatcacagctcttaaatcccatacaaaatcatattttgaccgtttttcgtgcgaggttgtggcaggtaaatcggtatagaagccaaacggctttgtaacctgctttttattatgtcaaagggtggtacctacatatgtgtatatattgaattcatttttagcgcagctctatagtcttattttgacttttaaaggattcagttgcgtataagcaaacatcagtgaatataatttttatatataatttaagaattgaattttcgttaaaatggctatgaaaaataccaagttgttcgagatatttagaaattcaagcacctcaaacgaatttgtggaaactgttcttaatgaattaaatttagtatcggatagcccagagcagcatacaagtataagaaagaaaattatgtgtatacattttagtattaaaaataagtggttgacctcacaccgtaaggtagaatcgtttaatagcaaatacgcaagctggctaattggaaacagcttgctatatgatggaccctccacgtccacgggacgagcaataggaagaccaacaaaaaccctggataagtgttcagattatactagaaagcgaaaacttgtagatgcaacatgtcatatagatacggatcatttatcggaggcactgtcaattaaatatacgaacaacaaggaaaacaaaaaggcgcatataacaaaagctgtatctaaggcaagcccggtgagacttgacaggataaagaaaagcatcctcaagccaccaaaattacaaccgaagtcgtataccgatgaagaggccttgtcgctgttttcagacttaggaatgtctaaagagaagtattcaatacttcggtattccttacagcagcatcaagtctatgttcttcctgaatacaaacatattacagatgccaaattgatggcaaggccggaagaaaacttggtgacggttgaatcagcagtagtaaaacttcaagacctggtgcaacatactacgaaacggctcattaaaagcttacctcaccatcaaattgagagcctgccacaaaatctcacactgatcagcaaatggggctgtgatggatcttctgggcaaagtgaatataagcaagcaatatctacagacgataaaactattacagattctaacatgcttatggcttctcttgtaccactgtggcttaagtcggatacatcggaatattggagaaatcctcgaccttcgtctgctcattattgccgtcctatattattcaaatacgccaaggaatcttcggaactaataaaatccactgtaagtgatattaagaatcagatttcaaatataagaccgtctgtacataaagtcaacgaagaaaaatccattagtgtcaattttgaatttttccttactactgatggaaaagttcttaacgaacttactaatacaaaatcgaccttgaaatgcgcattttgcaaaaaaaaaacacagaaggaatttaaaaatttggatgattccataattgaagaggaaaatttagaatatgacatttccccattacatgcaagaattagatgtatggagtttattttaaagcttgcatataccattccgcgagagggggaatcttttgacaacagcacgccagccaacgaaatacaaaagactaggaaaaaaatgattcaagaaaaaatcctagacaaactatcactgaaggtggactgccccaaacaaggatttggaaacacaaatgatggaaactcttcactcattgagaaaaacgaaattactgcagaaataactggggtggatattgacattatcaaaagattgggtgtcattttaaatattttaaattgcaaagaaaaaataaatacccgcaagtttggtgaatatgcctcgaagactgcagagctgttactggaaaaatatcctgaaaagaagctaactcccacgcttcataaaattctggcacatggtcaaattttaattgaacatcagagcctaccaattggagagatgtcagaggaagcccaggaaacgagaaacaaagattacaaaaaatacaggaatatgaatacgtgcaagacatcacgaattaagcaaaaccaagaccttttcaacatgttggcagcctcttcagatccatatatttcatccattagatatgtgagatcacaaattaaatcggcaagcagttattcttcagaaatgataagtttattagatattcctcccactaaacaggaagtggaggattattttacagaaacaaaaaaattcaaccaactttcnaaatatacaaaaaattgttttttcttattttaaatttttttaaattaggttaagttgaaaattaaatcaaaaataatattttatagtaaaaaacagcattaaaagtactttatcgataaaaaaaaaaaaaatagagcattttacataggaaaatatgcaccggcaacaaagttcaactttaacccattattgtgaagcttttagacactgtagcacaatttacttaagcagattaaattttgaaagctttttctttcaaatgcagtttgtttcatgaagatatctttatttgttcagaagttattaatttagcaagctgaaacggcggaattccccactgtg
>hAT-1N_DP	hAT-1N_DP	hAT	DNA	Repbase	557
tagtgttgtgttgctcatgagtgagtgaacaaaaaagagttgttcacttaagtgagcaactgaacatgttccttccaagctgttcttttttgttcacttgttctttgttgttcacttgttcttttttgctcacttgttctttgttgttcacttgttcatttttgctcacttgttctctactcactttttgcgcaattttgctcctcaaagggcattttgcgatctggcagttgttgctcatatttgcgtttacttcacactttttgtattaccggcaaagctgtttactcttttgaaaaattcagtatgtcgctaattcgaaagtatagtgaaatttggaatcatctgtgcatgaatagtgaacaactgagagagcaagtcagcaactgagcaagtgagcaactgagcaagtgagcaagtgagcaactgagcaagtgarcaagtgagtaactgagcaatctaagwgagcaagtgagcaatatgagtgagttgactcacttactaaaaaagaacaagtgaacatgttcaccaaaatgagcaatgtttacccaacacta
>hAT-1_DP	hAT-1_DP	hAT	DNA	Repbase	2699
tagtgttgtgttgctcatgagtgagtgaacaaaaaagagttgttcacttaagtgagcaactgaacatgttccttccaagttgttcttttttgttcacttgttctttgttgttcacttgttcttttttgttcacttgttcttttttgttcacttgctcttttttgttcacttgttctttgttgttcacttgttcttttttgttcacttgttctttgttgttcacttgttcttttttgctcacttgttctttgttgttcacttgttcatttttactcacttgttcatttttactcactttttgcgcaattttgctcctcaaagggcattttgcgatctggtagctttgctcatatttgcgtttacttcacactttttatattacgggcaaagctgtttacaattttgaaaaattcactatgtcgctaattcggaagtatagtgagatttggaaccatttcgaggaagttggaagccaggaagccaagtgcaagtattgcaaatcaattttgagttgcaaatctcaaagcaacttaagccgccatttaaagagcaagcacccggcgtctatggagcccgttatccggcaaaacaccgatggcccgatttttgtgcaaagtgcgcaaccaaaaataacaagctttgctgaaaggcctgtaccagcgagcaaagcgcagcagattgatctgcaacttgtacggatgatcgccaagggtcatcacgccttgcgcttggtcgaagaaccagaatttaaaaaatttattcacgatgtgtcgcacgccccaaactataagcttccgacgaggaaaacattaaccagctccttgattcccaaaattcgtgacgagtacactgggacgataatagaagaactacgtgcggccacagcggtgtgcttaactacagacggttggacatctataaccaacgaaagttatctggctgtcacagtacattttatcgatgaggaatcaacgatgctgacctcctatacaattgcttgtcaggcctttgaagcgtcgcacactgctgcgaatctgtgcagctttttggaaaaaattgtgaatgaatgggatctcaaaaacaaagtcgcagcaatagcatccgataatgcacacaacattgctcttgctattagaaccggcaattggagtcatatacggtgttttgctcataccctaaatctaattgtccaaaaagctctagataaaatgagcagtgtgcgcagaaaagctaaagctataagcgaatattttcatcgcagctcatcaggcttaaaaaagcttaaagatatgcaagcgctgcttaagttggctgacctcaaactaacacaggatgtgccaacacgttggaactcaacgtacaaaatgtttgaacggctgtctatcctgaaggaggcagtcgtggcagctctgtcaacaaggacagatttaattttgtcaccagaagactgggatgtcattgatggagtgcttcccgtattaaagccattttatgaagttacagaagagatctcttcagctgaaaaaaacgtaacattgtcaaaaataattgctttgactggattacttcaaagaaaaatggctcaaatatatccaacagttaaaaataacctagttgccgaagtaatcaatgaaatcataaacgagatggacggcaggtttaacgatttcgaggctaatattttgtatgcggagagcactgttctggatcccaggttcaaaggacgcgcatttaaatctgcggaggcctttaaaaagtcagtagcggatatcaacaaaaaattggctcaaacgatacggtcactccctgaacctccacaagaagctataagcaacaaaaaacaagaagaggacacaatatgggctgaatttgacaccacttttcagcaagtaagccaacccaccaacaatacggcagcatccataagagaaatggataagtacctggctgaggagtacatcagccgaaaagatgatccattggtatggtggaatcagcggaaagcgcaatacccgctactttatacctatatgctgaagcgcctctgcttagtcgccacctcagtgccatgcgagcgcatattttcaagtgcaggcgaaaccatacgtaaaaggcgatcccttttaaagtcaacaaccgttgaaaatttaatttttttgcataacaacatgcaaatcggaagtgagtacaacctaatttgtacttgattgcttgtttgcttgattaacatttttttctcttatagcgctaaaatgaagaaaacgaaaagtataagaattcctatgaaaggatctccttatttttatgttagtataagaattcctatgaaaggaaataaaaagtttgtttttttgttatatacattttttttttgtttttagttataaatctttgatgaatattgaaatgtaacgtattttatttgtktaaaagtctgtggtgcttagggttctgtgcatgaatagtgaacaactgagcaagtcagcaactgagcaagtgaacaactgagcaagtgaacaactgagcaagtgaacaagtgagtaactgagcaagtgaagaactgagcaagtgaacaagtgagtaactgagcaatctaagagagcaagtgagcaagtgagcaatatgagtgagttgactcacttactaaaaaagaacaagtgaacatgttcaccaaaatgagcaatgtttacccaacacta
>WORF_DMi	WORF_DMi	WORF	LINE	Repbase	4174
ttttcttttgtgtctctgctttggtgagtttaccgctcgttttctgcacttcgttggatcatctgctttgaattattgccgctgcagctgattgtctggctcgctctgctgtctgctctcctactttacctgcgatctcactccgttctcttattattcgtgcacagtgattctactgctgtcaataatggcaatcgtttgtagtgcaaagaaatgtgaattcggtggtgttatcattggtgattcatttcttagctgctggctgtgcgacaattttgcccacataaaatgtgctggtggtggaaattttggccggctgaatgatctgatctcgaaacgcatgggcctgtcttggtcatgtctggcttgtcgggagattgaggccgaaatgcgcacatttatgagacagactcgaactgggtttctggatgtccggaaacaatttgtggctctcaacgagaaatttcttgcccttgaatcacagtttcttgggctcaaactcttgagcgaatcgcctagacggaaaattccgcataatgataccaatctcttgcaacctaatccgattggtacgcctgcctcccaccttcatccatcggaagcatttccgtgtaggcatgccacgccgttgtctgtaaatccgccaacggtggctccggagttctttacaccgagcaatgtgcttccttcgagcacccaactccccaacagcatcaatcccatccctgcagtttctgtggccgtcacttctgacgcggtgagtgctcctagtgcgggtgtgctggttgctgacgacgtcttgccaattcctgctccaattcctgctccaattcctgctgcaattcctactccaattcctgctacagccattgctgccaattcctctgcccttgtaccgagatctcttttaggtgtggctccaccatctcgatctcgctcgggacttcaacttaaagcagtggtccctcggaaagcaatatttgtttctcgtcttattcctgaggctacaacggaggatgttaaacaacatcttgccactaaacttaacacttcgcctgttgatatagttgtgactaaattttcatttaaacataagcgcaacatatcatcatttaaaattcttctccctgattctttactatcctgttctctagaaccgtcaatatggcctgagcatacaattgtgcatgagttccttctcaaagattcgaactcgaatccaagaattaccgaacatgctccaaaaaactaatgtactatttttccatgcactatcagaacgttcgcagtttgctgggaaagttgcgtcaaattcatactaatagcgcgtcctttgatttcgatgccatcgcgtttaccgaaacctggcttaactcctctgtcaatgatcacgaaattttcattgatagttacactatttatagaatggaccgcccatcttttgcaggtggggttctgattgcagttaaatctgttttctcatctgagttattcccattcaataacattcatggaattgaatttgttgcagtcaaagttcgtgttggctccgcatttttctatttaacctgctcttacattcctcccaggtctgatgctgagctttacttacaccacctttcagcaattaataatgttgtttctacattagggtgcaatgatcgaattattgtcatgggggactttaacctcccatttctttcttggctgccttgtaatgacgctaacctgttgtttcccaattgccataatgactttatcaatgggctaacggatatttcccttgtccaaattaatgccgttaaaaacattagggacagacttcttgacctcgtttttgttaacgatggttctcttactactgtatctagagcaagcccaatatctctccctgaagatccttaccatccaactttgttgatatcactggagtgtacacaatctggaggtgctgacagttccatggctccttgtcacataaagtgttttcgcaaaacaaactttattgatttagatctacatctctcgcgtgttgattggtcgtttctttattcattaccgaacatagatgcaactgttaactcgttttatagttctatttactccgcccttaatacgtttgttccagatatcactgtacctgtatcgtccaagcctccctggttctccaagtatttgtcatacttaaaaaataataaatcccggctctataaaaagtaccagaagtcgggctccacgttggccttagctctatactcctccgctcgctctctgttccttgccgtcaatagtcagtgttataatcattacctttcacaatgtagtagtaattttcgtagtgatcctaaaaaattctattcgttcgttaattctaagcgcaagtcaaacgtttttcctccgtcccttcattaccagaacaaaacagaagcttctgctgttggtattgcaaatttattcgctaactttttccaaacaacgtactcgtctcatatttacaacgcatccactccgtatccgtaccagctacctcaagctaacagtatttttctgccctttttcgaggaaagcgttgttcttgaaggtttgtcatctatggacatatcgttttctgcgggtccagataaggtaccaagttgcatcttaaaacactgtgcccagtccctttgcaagcccttgacctttctcttcaacctctccttggaacagtcttgtctcccagtaatttggaatgagtcctacatcattccgcttcacaaaaaaggttcaagatcaaacattgaaaactatcgtggtatcgcaaagctttccgccatcccgaagcttcttgagttcctggtcacccggcaactgcaacatctttgttgcagcttgatatctccgtcgcaacacggttttttcagacatcgttcaacatcgactaaccttcttgagttttctaacctaatccaccgtggttttcaaattggtttgcagacggatgtagtttttacggacttcagcaaggcattcgattctgtgaaccatgctctgcttattcaaaagctctccttattagggttcccaacgaatcttctagattggattttgtcctatctctctaaccgtactcaacgtgttttgttttctaacgtgttgtcaaatactgttaatgttacttcaggtgtgccacagggaagtcatctgggcccgcttctgtttattttatttgtgaacgaccttcctcaagttataacatactctactacactaatgtatgctgatgatgtcaaaatctgtctttcttactctgattggtatttgcacacacgccttcaacttgatctaagtgaactactattgtggtgttcaactaatcttctttttctgaacctttccaaatgcaaacttatgacattttaccgtcgcgctcctcattttgtctcatatgttctaggaaatcatgtccttgagcgaatttcgagttcaaatgacctcggagtcctttttgatcataagatgtgtttcaacacccatatagctgcaactgtaaataaagctaagggtgttttagcgttcatcaagcgttggtccaaggagtttgacgacccgtacgttacgaaacaattgtacatctcgttagtacgtcctatattggagtattgttcttgtgtgtggagcccgcagtataaagagcagcaggctgttattgaatccgtgcaaaagcaatttttaatttttgcccttcggaactttaactgggactcgggtagaatcttgccaccctaccggtctaggctaaatcttattgacctgccgtcgttgcaccatcgcagaatatgcaatggcgtaatgttcgtgcacaagctccttcttgggactgttgactcccaaactctcttgggtcagattgacttggccgttccatccagacctacccgtacttttaggcctatccgtctacccatatgtaggtctaattatgctgatcatgaaccttttagggttttatgccataattataactccctctgtctaaccctatcccctgaactgtctcttaaactaattgcatgcaatatttataatcatttaaatttagctaacttttaacttatctttttctgcctttagtaactaagtaccattattaacagataatttgttaatttaataaataaataaataaataaataaa
>SPOCK_DMi	SPOCK_DMi	Outcast	LINE	Repbase	4952
caaaaaacgttgttcaacactggtatggcgcgtacctaaaattgtttgcggaaggaaaaaattaacatatttcaagacgttcgctgatagttttaatcaaaaagactttttccgaagcttctgggggtgcctcacacgcctacgaagacggcgcgaagaaattcccaaagcttaatcaattaagtcgaaaaacctggaatttactgcatggcgtcccggaataactcttaaaacggctcttggaactccgtctggaccctgagaagcatggcaagcataggaaagacaaggatggccacggagaaggcgacgggagttaaaatttgcatggaaacgctgaaaaaaagggaaggagaagctaaatccgccatgcgggtaggagtaaagatggcggcaaaaacggctccgcagcttttggcttctaaactgctgtgcaagaaaccaaacttgtcgacgaacgtgtcgacaaacatgtccacgaacacgacaacaagcatgacatcaaacatttctacgacgaaagagagagagaagactgacgcggtttggtggcttccgtgagtacgaaaaacggaagtaaccgcaaaatcatcgttaacaagtattatgaggggcataaaggcccatacattgtttgtatcgacaaaatgagtgcgaataatgccagaattgctataaaccagtttgatctatccgatctgctgctgaaacagggcattagcgatatcgaggaggttgctagaatgggctatggcaggtgcaagattgtgtgcgggtcggcgggaatatgcaaacgggctagtggaaaagagtgttttcgctgctcaagggtactcaacccgaatctttaggcacttcgtccaaaaagcagggttaatttttgggttccccgtgcactactcggaggaacagctagcggagcttgtaacctcggatatcccaattgaggagatagttcggattacgcgaagggatagagcatcgggggaacgtgtacctactggcagggtgaaactctggttcagaggagagcagttaccaaccaaaatcaattttctatattctaaagtagaagtgaaaccttttgttcagcttattcaatgtttcaggtgttttaggtttggccatctggcgcaacattgcaagagtggagcgaaatgtttcaaatgcggacaagatcgcagcaaagatattatctgctcagggctggtctgtgctaactgcaagggggaacatgctgccacccacccgcagtgtgaggccaggaaaaaagcgtacgccattcaaaagtgtatgacactggaaaacctaactagagctgaggtcaaggctagatatccgatcctttttgatagaacttcccccaacctaagggatcaaggggaatttcctagacccagttggcaatctaaccgctcttagagtccgccagggaaattcattctgtcacctctttcgcggaagtgaccaaatccaatagggttgccgcccggaacgcagaggcggccaaggcagcagccaacatggcagagtggaagaactcaataaactcagactgcgtccaaatgagcgagaaatttgttagatcttcatccgtggcatcttctctggcccaggataagctaaacgcactaggagccaaactcacagcgttcctgattgatccaaacaacatcattaaaggggattctttagcaaataaatttattaaggaaattagagaatttgtcaatgcttccaacgcagaactagataggcgtcagattgcccaagggatggcagttggttctcaaaacatccaacaatgaagattcttcagctaaatattcaaagtctgacacacaacaacaacaaacagctactctcaatgttcctagaccagaacgcaatagatattgccatcctctcagagatttgggtgttgaacaacgcggactgcagcattttagactataactttttctgcatgcccagagaggacggctacggcggggttggcatctacgtcaggaaaaacattcaattcagcattttaaaaatagagaacgacttggaaattttaggaataaaaacattaaacctcaagagcaatttcaatatttttagcatatatgcaccgccatcaacaacagtttcacagtttaaatcgggcacaaaaaagtttttggaattcgcggcttcgcttgacataccctcaatagtgggcggggacttcaacgctaggtcttctatctggggaagtccgatctgtgatcgcaatggtcgcagcattgagaattccacccgggaggccggatttatctgcctaaacgacggttcgccaaccttctccaggagcccatctcaattctccgttcttgacctttctttttcgaactacagaaatggaactattaactggcaagtcctcaaaacaaaaattacgaacagcaaccacttcccaattgtattatcagtgcaaggcctaaatgcccccctccaaggcaagaagatccttcacaacagaatagcccggattctgggtgcaagtgatttctcaaatctggaggagctcaatgaaaaagtgaaatccctgaccttaaaaaacacggtcacattcccacgcaagaacaagtacgttgctaagaaatggtggaacgaggaaacggaaaaactttttcgcgtgagaaacgcttgcaggcaaaaattctacctcaccaaaaaattggctgatgccagagcaaccttagaagctgacaaaaatctacaaaatcacgtaaaaaatcttcgaaagcgcaacttttccaagtttatagaagaggtctcctcatctccctctatgtggagcagggtgaagaacatcaaaaaatacggtcaaatcaaaaatgtagggaacaaatggacgaacgaagatgacaaaaactttctcaatatggttaaagtaaccccatccacgtcaaacagtaggccccctaagaaaattcctgcccctttgtaaggaccagacgacccggaacccctggaactggaagaattcctggccttcctaaaaaccaggaaccccaattcggctagaggccctgatggcatctcgttcaggatgcttcaaaagctaccaagtgggaaaaacaagacatttttgaaattataaataaagtatggctgagtggcgtcatccctgaagtctggcgcaggataaaagtggtacccatccccaagaagaatgcagaccctacttccttccaaaaccataggccgatttgtttgattaacacgctgtttaaatccatagaggggttgataaagttgaagttggacgagcacatagcaaactgtgaccagctgccggtcaggtcctatgccttaaggagaaacaggtccacggctctttgcatcaacgaccttatcaacaaagttctggcgctgaaggcgaggggttgtcaggttgtcgcagcttgctggatctccagcttccttaacagacgaattctcataaagggcaaaagcgaggtagaggtgaacagaggtgttagccagggtagctgtctcagcccaaccctttttaacctttacacagccgaactacatgatattaacagtcataactgcttactgtttcagtatgctgatgactttttcatagtttgttttcataaagacgtatccattgcgaaaggtgttctggaagacagtatagataagttcgaagaaaaatgcaataggctaaacctgtcattcaatccggtgaagtctaagtgatttacttcaacaatcgtagagctgcgctaaatatctcgcatcaaggagttgagatcagacaagtagagcagatcaaatacctaggcaggactatctcagcaaacaactcagcctctggtcacattgatctggccatctcggaatcgaacagaaactgtgcgtttctcagtgggtgtcactatggtatcagccccaaaagagggcttatattttacaaggcatttgtcagaagtaggctagagtacgcgtgctcatcattctgcaacctgtccaaatctgccttggccaaaatcaaatcccactgcaaccatcacctcagaaagtcgctgggtctgataatctgcactctcgttcctatcatatatcacatggcaggagaacttcccccggactacaggatgagattcctggcggcgaaagagttggttaaggtgtttgcatttaatctcccagcaagtgaaacagtgtcagcaaatagggatttaaacacgggctacgctaaggcatatcgggagtttggcagcataatagatagagttgaggttttcgagaacacagcttcattttgcactaaaattagctccgacttagaatttttcaagggttctgcacccaacaagcacgctatagaccaggcaggtatcatgctgctcctcggggaaaagaaggatcagctgacaaagggtggttttgaaatctattacacggatgggtcagtcgcagatgggcattccagcgccgctttcctgcacgataggacaggttttttagatagctattacacgcacaaaaccctttcctcgttgtccgccgagctccttgctatcgagaaggcatgagaccatgctattttgtacaattttcctcgtgtcgcgctcctgacagacagcagaaacggggccctcattctggcgaagaacattcaggataactctatcgcctacaaaatcagagaaaagatccaacaaaatccacatctaagaactgtagaggttcactacattcccggacacgctaccaaacaaacgctgcgtaccaaacactaattgacttcatcgacgaaattgatgtaaagctataaacagtactccaacatcttctattctttgacttggcaatttccaccttcaaaaggcgggcggccaaataatcccacgctactcacgggtagtttggtaacttaaatcctaaaaaaaaaaaaaaaaaaaaggttt
>TRIM	TRIM	TRIM	LINE	Repbase	3111
attctcggaccacaggtacgtggaaactgtcttctccttctcagtaccgaagccagtccgattccggaacatcaggcggacaaactggactcggtactctgattacctctgtcgtgttctccctgagcccccatctgaggaggagttctccacggaggccacgactcgtcttcttaagatctttaccgacgcctgcaataaggcgctcgacaaagcatgcctctctggcaagaacagaggccggaggaaacctgaatggtggaatccgaaactgggtgaactccggaaagcctcccggagactcttcaataaagctaaggctgaaaacgttgagcaaaactgggccgaatacaaggccagtctgtcaacctacaacaaagaacttagaaaagctaaacgcgcctcctggcgtaagttctgcagcgaaatcgagagtaactcagaagcctcacgcttgcgcagagttctctcgaagacaacacccaccctgggctacttgaagaacaccgaccagtcgtggactacgtccagcgaggagtcgctaaatcttctcctaaatacccacttccctggctgcgatgaaaacagacccaactacctcgcgcctccttctgtcgcctcaaatgccatcctgagactgctaagccaggagaacatttcctgggcgatcagaagctttaaaccctacaagtccgcggggccagacggcatttttcctgcccaactgattcacgcgggatataaagccattaactggctcaaaataatttacgagggaatcttctcctgacacctggcttcagaccaaagtcgtattcatacccaaggcaggcaagccctcgcacactgccccaaaagatttcagacccataagtctatcgtcttttcttctaaaggcgatggagctgctcctggggctgcatctaacggcgtgcattccgtccagtctgatctcagactcccagcatgcctatcggaagggaagatccaccgaaacggccctacactcaatcacatcgatcatcgaagcgtcccttaattttaaggagtacaccctagtagccttcctcgacattaaaggcgcctttaacaacatccttccgaccgccatcacgggcgcactgacggatctgggcgttgactccaggacggtgagcctgatcgatcagatgctacaatgcaggacggttgaggcatcactggggacgctaacgtgtaccagatttgtcagcagaggcacaccgcagggcgagtcctctcgcccctcctatggaacgtggcagtgaacacactgctgcgggagatagaggggggtggctgccgtgtggtggcgtacgcggacgatgttgccatagcattctccggaaaatttccgcagacgttgtgtgagtgcattacaagtactctcacgaaaatgtcgaatgggcagacaaatgcgggttaggcgtcaacccgtctaaaacggaactggtgcttttcactaggaagtacaaagttccggtactgattccgccaagactatgtggggaaacgctagtcttcagcaacaacgccaagtatcttggcctaatcctcgatagaaagctcgattggaaattgagcatagaggatagagtaaagaaggccacagtggccctctatacttgcaggaaagccatcggactaaaatggggaatgaccccctatatagttcggtggctctacaccgccatcatacgaccaatcatgctctatggagtggtggtatggtggccagccttggacagaaggacatgcctcaataaactcagcagagttcaacgcatggcagagctatgcataactggcgggctacgcactactccaggggaagccctggatactgtgctggacctcctgcctgtggatctcatgggaaagaaggtggcaacacttgccgccctcagaatgagagaagccagactgtggaaagcatccgcggttgggcactcgggaatcctgatgagactcccgcaattaccagagaggacagattactgtatccccagtgatcacctctcgacgcccttccaggtatcaatcccatctagggaggactgggagatgggcgaaccaggacctgcaaatgcggtccacttctacactgatggctcaaagctagacggccgcgtgggaggcggagtctactgcagcgagctggaaatcagtcattgcttcaggctcccggaccactgtagtgtgttccaagcggagattgaagccatcaaggaggccatttctatagtctccaaactacgtctagacacgcacttagtgtgcgttttctcggacagccaagcggctattaaagctctaggctcaatatcgtcgaactcagcgactgttaaagactgccgcagatctctgcacgagatcgcagagcagttggatctcttccttatatgggtccccggccacagggacatcgaggggaacgacgccgccgacgagctagccaggcagggtactacgatccctctcctatcggagagggagcaggtagcgatgcccttagctacgtgcaggctcctaacgcacgaattgttcgagcaaaatgccaatagaagatggcagcaaaccgtctcctgtaaagtctcaagattgatatgctcatatcgatcgaagaagcgctcagcagagctgtacagactcagcagagcacagtgttttgcagttactcgagccattacgggacactggcagatcggcactcatgcctccagactgtcaatccctcataacgacttctgcaggagttgtcgcgacgaggaggaggaggaatcggtcctccacttcttctgccattgcccagcccttggaaatcgtcgtcttcgtattctcggggccgctttccttgcggacatttcgggcctgtccgaaatcaaaccagggaccttgtccaaatacatccaagccaccggatgggactgcccttaatcctgcagtagtctgctctcacggttcaggcaacgagaaggggcacatgcccatgcggcaacacaacggaccttctataggtccaagtgagcttgggggcgggaggctcttatcccccccctcggcctaccgccttaacctaacctaacctagtcc
>Transib4_DP	Transib4_DP	Transib	DNA	Repbase	1334
gtaaagtttttgactgcagatttgactttgagttatggtttcgatggtagctctggacaatcaaattacaaccaaggttattctggagatgaagcatttgatatggactccagcattttagccacaactgttacaccattaaggctagtagattcatccggaaacatactgtggaacaaccgaacacctcaatctattagattttgtcggcccttaagactagcctttatgaaagagaccaaggagtgcatattaaaagaaaattcagacttaaaagaagagataaaacacttgcgaccctgcaaaatgattatggaagacggaaaatttgtttatataagtttcaatttacaactaacagcaatcgatggcaaagtgcttaacgccttgacaggcacaaagtcaacacacgcctgtccaatatgtggtgcattaccttccgattttattaataataaaaatttccaatgtgaaaagtttttgcccattttaagtaatttgaaatatggattaagccctctacactgctggattcgcatgtttgaatttattttacacgctggatacaagtgcaatattaaaaagtggaaaatatgcaatcaaagtgataaaatggaagtctatgaaagaaaaaggcatattcaagaattgttttgggaacaactttctctaaaagttgatagaccgaaaactggcggatttggcagtacaaatgatggaaatacagcccgccgtgcctttagtgacccaaatatattttcaaaaatcactggcattgatgaacagcttattagcaacttaaggattgtgttgatatgtctttcatgccaattgccaataaatgtttcaaaatttaaacagttctgctataaaactgcggaaataattattgacaaatacccttggttaccaatgactgcaacagttcacaaaattctggttcattcaagtgatattatggaaagcactgttcttcctgtaggatattttggagaggagggcgctgaatctagaaataaactatataaatctgatcggttacatcatgcacggaagtgcagccgaatgcataattttacagacgtgttccaccgagcaatggatacatcagatcctattatttcatcggtaaatctagatagacgtattcagagacaaaacagaataaaccttccaactgaagttttggaaatgttatcaagcgaaggtagcccattagaagaccacggtcggaatgaaactgattatgatgataattttggattgcaatggagtatggaagtggaaaacgaagagcatgaggcttaaaaacatgtaggtttgtataatctggt
>TransibN5_DP	TransibN5_DP	Transib	DNA	Repbase	1468
cactgtgggccagcgaccccatttttcgacgttaattcgaaaaaatgcatgtcaatgaaacttaattttaattttacatttaattagtatatacattaattaaaaaaaatcaaaaatcttttttgttttaatgcatctttggcctttttgcaatgttttaaagtcagctgtttgataacctgcaatcgatagtaaaaaacgctggaaactgtttgtttactttgagagcttaccaaattgaaactaagttcaaaaactgaaatcaaattaatggaaaagaaaggccagggtatgtagagtttttatattaaacacatttgtgctcatgtttttgaatatgtttttgtttttattaatttgtgtcgtccaaaggtagagaatacttaaccaatgtgcccgtctcttatggtcaataactaattttgtgcgcaattgtgcgagaaagtaattatgtaatattgtagtgcaaactgtgtataaaataatcctaaaactcgtttttgcgccattttgcgccggtgtgcgtattttaatttatttgtaggtgaggtggagttcacttatgaaaagctgctcagtatttacattgagaataatcgaagcgccgcagcactttcgagttggattttcgaagaactgaaggcatacaaaataagcacggagaaaaagtatttggcaaaatgcgggagaagcatttaagaaaaagcataactcatcgcttttgtccaagatggttatcaaagttgaaagaacgtcgtcatcgaattccatgacttcaacatcaagatcagttggacgcccaccaattgaatatgtaaatgctggaccccgttgaaagacacatttcttactccgagaaaccccaatacggtaaagaaaaatctttttaccgtaaaaaatgagtcggtaacactaacggcggatgaggctttagcatatctgcttgaaaattcattaactaaaagccaatataacaactttcgcaatctcagcaatagcaaatcgtgtgatcttcttccagcttacaacaaagtaagagaaaatattttttataacaataatgcttccctagaaactgatacttattctggtatgtgtgaaagtgacgaatcggattacgataatgaaaattcattttcaatagaaatggatgtgggagaagattaattataaattcgttgtactttgaaaaacttcaacattcatccccctctaagtattaagtttaagtgtaaaaattttactttttaagaattttaataacatattctattataatggactacgtgttaaaaatcaatattagcgaatcttttcttttatgggcgtttggtgtgggcgtggtcggatcggtctaaaattaagatatatatatatacacgtcgataatattttgtgtacaaaatttgaagtctctagctttattattttaatttacgtcaaaaaatgggatcgctggcccacagtg
>Gypsy9-I_Dpse	Gypsy9_Dpse	Gypsy	LTR	Repbase	4981
gtggcgctcgagcagggacccaaaggaacgtcagcgagggtttgaagaagaccacaagagaacaacccaaagaaaaccccgacctcgcgcaatatcaacggcaagagttgcgcaacgagcagacgaaagcgcgacacagcgacagagaaacgcgaacagtgaagtcaccccgagaagaaattcgaagcgtcagccgcgaaggaaaatcgcaagcccatcgaaacagccaactcgagcaacaatcggagcgatggaatcccatacagaagaacagcccagtgggtattaccctggagaattcgtcgccgagacgagctggagtccttcgcggaggaattcggattcagccgagagggtaacgtggaagatttgcggagaaatttcgccgaactagtcgccgggccccgccagtacgagccagatcgccccagcccgacatctcagcactaccagagaagcagaagacggacgccaaactcagcctacaagttctaggagtcatggagggcaaagcaagcacctcactgacatcgataaccgtcgaagatctaccgaagcccctgcccccggagccaaggccttcgcccatgagaaggatcttgcaggaatagcaggaagggatggccccttagacggtcattactacagtcacgccgcacagatggcggaacggatccgaaagtggctcctcaccgaccgagccaaccgttggttctgcaccagccgactccagagcgcctcatgggccgatttccgccaggaattcctagcctttttcctgcctccccggtacttcgagcaattggaagaccagatcagggaccgcaaacaagcggtgggcgaaccattcaaggacttcgtcatcgagctccggttgctcatgcaccacgccgggtacgacgaagccaaggaacttagccggatctatgacaacaccctcccggcgtaccagctgtacgtgcgaagacacgaactgagaagtctgacgcaattaacaatattggccacagagttcgagagtatccaggaacgaaacgtaccagcgaccctcatccgccctcgacaaccccccaggtacacgcggccaacggcacaacaaaacgaaagcgggacgaatcgggcccaatcccgaaagcctcactggaacacctcggaacctgcaaggaagccgcaccaggccagcacaggaaacggcacatcgaatgatcaccacccccatcgccaacccgcacgcagcctgtcgacgctgcggagaagctccggagaagccccctcttctggtgggaatgtggcagaagcgtcatcaacgccgacctcgcccgcaaactcgacctacgagccgcatgcgtcccgatacgcctagctgacggctcagctcgcgaggtaactcagatcttgttagcgcgtcaaactagacgaaccagaagtacagatgccactcctggtactacccaatatggtagacacaagccatcatagggatggatttcctgtgcgccattgaaaccacaatacaatcgccacacgcctccatctccaaggctctcgacgccccaccccaaacatgccgatgatcaccgccgaagtacacgccccggacccacgaactcgccacgacacgagagaagagcacaaggaacaaggaacacagaacccttggccacgacgaggcacaccagccccaagcccactccgagaaacccaaaactaagcagagccacgaagaaagcgagccggtctcgcgagggcactgacgcggttctaccaacgaaggaaaaggaacccaggacgcacctctagaagataacccggccccagcaacgacggccgccacgcaacacccaggctctcgaggtaccacctccgatcgccaccatggcccacgaacgcgtcgacaccgccctcgacgcgaaaacgacccctacgacaccgaccgaccgctactcccgcgtcctctcaggcaggaaccgggaaaggcgatcactgccacacgaggcacccatcggaaccccgacgcacctggagccgacgcaccatcgatcgtcccagagatcatggaacgcctcccgagcaacacctcgtacggcgccggcatgcggcccagcaccacgcctggagccatgtcgttgaacgtcatcgcccaaactagccgttggtcaaacgctacgatcgccatcgagacccgcacgttcgtacatcacgctgggtacaacgtcgcgctagcaccccccaggacacacacgagccccctactcatgatcgaggcacccgccgtcgtcaaaccaccaagcgcattcgacacaacgatcctccccgagagccccgaccacacttgccacccaggaatcgacgacccaccttaggacggttcggaacgaatctccgacccatggccttccgacatcgcgccgaaaatacaggaatttctagacgaggaactgccaacactcgcgggcctccgagggacgacgggcctaacggaatacaccatcgtcatgagggacaaccgacccataaaacagcggtactacccgaaaaaatccagccatgcggcggatcatcgatgaacaggtcgaccaactgatagctgaggacctaatcgaaccatcccggagcccccacagcgcgccaatcgtcctggtctgcaaaaagaacaggagatggcgcatgtgtgtagattatcggcagctaatcgagcgttctatcccggacgcgtacccgctacccaggatcaactacatactagagcgactccgaaatgcccacttcatcacgaccctagacctgaaaaacgggtattggcagataccaatggcccgcgacagccgggaagccacggcattcacgatacccggccgaggattataccaatggaaagtagtgcctttcggtttacactccgcgggagccacgtttcaacggaccctcgacgacgttatcggcgcagacatggaaccattcgtgttcgcatatctcgacgacatcgtcatcgtcgggaaaagcttccaggaacacctgaacaacgtaaaagaagttttcgcacgactgcgaaaggcaaacctacgggtcgactgcaaccttggagtaggcgcggtcctcacccaagagatccaatcgcatacgccagtcgacgcctcaacaaggcagaagaaaattactcggccaccgacaaggaatgcctcgccgtcatctgggcgatccgaaaactgcgatgctatctcgaaggctaccgattcgacgtcataaccgatcatctcgagagcccttacggtagagtagcaagatgggcgctcgaactacagcaataccaatacgacgtgcactatcgggccggcaaccagaacgtagtcgctgacgcgctgtcaagacaaccattggagaccctctcccgcatcgaggaggaagacaacacagcatgcacctggcttaaacaaaggatccagcaagtccaagacgaaccccagaaatacccggactatacgcacgaaaacgggcagctataccgctatctaggacacggagccgacgacgacgaccacataccgtggaaactatgcgtgcctaaaaacggccgaacgagagtactccgcgaatgccatgacgaaccaacagctggacacctcggcgtccggaaaaccatcctgaggacaacacaaccatactactaaccaggactacacagagacgtgcgacggtacgtgcagggctgcgtaagctgtcagaaattcaaagccacgcagcgcaaggccgtgggcaggatgctcacacgtaaacccgaagaacccttcgccaccctgtgtgccgatttcgtcggaccattaccacggtccaagcacgggaacaccatcttactggtattcttcgacaatttttccaagtcggtcgaactggtacccctcaagaaaccgacaacagcaaacctcgaacgagccttcagagaacgaatactgagcagcttcggcgtgccgaaactattcgtctgcgacaacggaatccagttcaccagccgatcgttcaggacattcatgcgaagcgcaggcgtggagctgcaacacacagccccgtattggccccaagaaaacccgacggagagagccaatcggactgtgaaaacgatgatcacccagttcgtcgacgaccaccagaatacatgggacgagctcctacccgagatgacattggcgatcaactccagcgtctccgagacgaccggattcagccccgccttcctcctgcaaggaagagagccccgactccccgccgccgtctacgacgaagtcacgcccgggacagggagtacgccagagacagccaccagcaaagcgacgaggctgaaagaagaattcgccatcgtccggaataacatacagcgagccagtcaagagcaagggagacattacaacatccgccggcgactatggcgccccgccgtcggatcactagtactactacgccaacaccacctctcaaacgccgccgagggctttgcggcaaagttagccccgaagatcgacggcgcctaccgggtcaagagttttccatcgccaaacatcgccaattacaacattgcgaaagccggaaacacaaaaccgcaaatatcaacgacctgagagagttccacgaccacgagtccgaagaatccactgatctacctgagaatgctgacatcgacgaggaaagcaacgagacattaacccgacgccccaaccacggcaccacagagtcagcaaatcccgggatacccgaccaaaagacagcaacggcaaaaagcgagcccgatggcataataccaccgaaaatgcaagcgcagcgaaccgcgcgaccccacttaatcgaacagcgctgacgccacgaccgcgcgccccacaaatccgttgacgaggcgaagaaaacgcggaaaccccaacgcagaccacagaagaaaccacacgagcccggcccactagtcctcgtaactctcgccggggaagaaaggggaggg
>Gypsy9-LTR_Dpse	Gypsy9_Dpse	Gypsy	LTR	Repbase	762
tgtaaagaaccttaaaggtttcgatacaatccgtcccccgacttataatgagcgcatcgcaccacaccccacaaccaacgccccgtctccgcacgcaaccaccgatcaacacgcgtcaactccataacgctgaccaaagacatcagatcacgcggactttccccactccaggccaagccatcggccaattgcggtcttccgggtcttcatcaactgcggaaagatgacgccgcgaaaatctgcgacgatcaccaagaacggaaaagtgcactccgacgcggaagtgcattttcaaacctgcagacccagcaatacgggcctataaaaagacgacgacgagaaccaagaagcaacttacgcagaaacccggctcagagtacagacgttgtaccaaaacttacgcagaaaacctggttcggagtacagacgttgtacccgggacttacaagaaacaccggcgatcaattaaactaagttcatttaaagtgctaagaattataataaagtgtcgaatcatcaaagtaacacccgattgcgtaagttcactccaactagccgaggcaccgacactaccccaccccgagtccacgcacgccgtttcgtatgcacgacgagcgacgttcactccagccccgatccacctctctacgataggccgccccccgacgccgcccttaaggttccatccatttctacaaatttcttgtggattgacccctggacgtgactgagcttacctcagcctgaaataggtacatcaca
>Gypsy5-I_Dpse	Gypsy5_Dpse	Gypsy	LTR	Repbase	6846
agataatctggtgctagccgtggtcatgcgtgtgcatgtgtgtgtgctctctcttctcttcaaaacttacaggtattcccctcgccgaaagatcttttggacgtggccggaacatgaacgtacgtaagtgaacgaactcctagttaacgtttataaacttgtatcataaagtaacaaaagaaaaaaaccatacatgagcccggtcgcccgtattctttgatttttccctaatttatgttggagctttttttgttgtaaagaggccttaagcccacgaacagctcaagagctttagaagctttaagctttagcgtagatcagcggcagcaggtgcttcacccctatgcgacggttattagttactcttacttttgcattaataccaaatcaccgaaaatgaagaaatcttaaattacaaaagttcctacttaagtattcattattattgttattattcattcaattattcccagtaccctaccaccggttcttaagatcatatgttttattcctattatttaaaattattattccatagttataattcttttattaccctagcttatactccacccatacctatatatcattttccttctacccatgtatttagctttaggcactatcgataaaaataaatattgttaatgaattggaaatgaattgctagaagatttttgtttaggagccatgcagggatcgatgagggagagtgaggtatgacccccggcgggaaaagggatcatccataagacatattttcttcggaaataggatgatcaaggttgggagggccatggctgttgcatccaacaccagcacagctacccgtcgggtcggatatgcatggcggaagcccacttccctgtccccttaattcctttgtcccttctaattcccccagcctcctcatcctccttccccaaccccctaacaccagtcatacggtcatacgcagggtatcgcacgcgaaaaaataataagataaggcatcgacgcgagcacgtataggaaaggaccagtataggaacccccccatactaccgaccatacagccggagccagcgcgtgcaccagtcctgcccgatacacccccgaccagctcgagtggcaccgccacacacaacaatcgttgtatgtgatatgctacatttatcttattttggcgcccaacgtggggcccgatccggcttgccccatttaaagaaataacttggtcaaaagtaacacctgacttttatccttgctagaccgtttttttgtggtttttttgctcgcctttcctctgcaacttatccagtggatactgtggatccgtgtaagctcatcatggcctacagggcctagtatcgtacagggtatattggcgtgcagtagggccgatacactggaagtgttataacttatattggctataactccgtgggtcaagcttagcctatcaactagttgaagattgttataggagctaagcgagaacactactgcaggaaaggagaacgcattccaaatcgtttatgatgaaattctacgaagattgcccctaattaagtgggttttggctgtcctgaggaacccctgagaagattactgaggttgcaagcctcggtaagcctaggtgacatcggactcccatattacctgatgattagtggaactaatccagcaccttcatcagccccaatacttctgatctgaccttttagatttcgctggatgagggataatttatcctgccacggacctaacttgtgaggcagatttcagttataagtagattaccccattcctgttccttccctacccgaaaacaatgcaatccgctttactctattcgtacccaaaaaaacgattgcatggctcctaaactgttttgatatctacatatatatatctatatctattgactgtgacttttttgtattattttttttgcatttgctatatatatctaataaattcatacttggtggtgcccaaaccgaaatggtggtgtctcgtagtacggagaatttagccctctcagaagacacggggaaacattgccaaatttgctccgaagtaatcgtttaccaggtacaactattgtcgaccagttgtgggcacaccttccacagagtgtgcttcaccgctaaaagtggtaacaaacggaagtgtcccacttgtcagcaagacctaaacatcacatcggcctcagctgagaatcttagtcccattggtccgtctacgtctagagcacgaatgccatcggttactcagtcccttcagactagaagtcaaagtaaaagagtggaagcgttaagccctcttgagatggctaactcagagaatgccaacaggtctccaatctccgtcgaccctcaacagaatcaggccactatggcggaaactatacagcagtccatagtggacgcgattagagtagctatggtagagcaaacccgaattttggcgaccagcatggctgatcaaactaaccggctagttcgagccatttcagatggacttcaaagtacggcatctgtaccctccccgaacataaatgcagctcggatgcaaccggtagcagaactagaacagcaaacgatcgagcaactttttcggctgtccactagtgaacaggtaccagtgccgggaattaatcaatcgggaaatagttcgtcaccctcgaatttggggcaaacccgtaatgttggctcaggagtttccacaggttcctccgcttcatcccttcgggcagaccgtgttagccagataatgtctaactggaaactgcggtttacgggaaaggctggtatgtcgattgaggacttcatttaccgtattgaagcacttacaaaacaaactttggacggtaactttgaaataacagctcgatacgccagtaacctctttgatgggagcgccagcgagtggttttggcggtatcataaaagtgtccctgaagtccgttgggcagatctatgcctagcattgcgtggccaatttaaagacgatagaacagataggaatatcagaacagagatcgaattaaggaaacagcgaccaaacgagtcctttgatgatttttatggcgtaattgccgcattggcagataaactgtctgagcccatgtctgaggcagccttggttgagacactgcgagcaaaccttttggctgatatacagcatgaaattttatatgagtcggctgcgactgtgaaatctctacgtcacctggtccgaacgcgagaaatattcatgcagtccgtagctaaaaccaagcctcccctggcggccccccgaactttaccacgccgccaagtcaatgctatattagacgaatctattgccccagatagtgaagaagtaggtgaagaagaagatctggaagtatcagccgtagagttcgtctgttggaattgcggtggcaaaggccatcgataccaagagtgcatggccgaacgtagggtattttgctatggttgtggcagggccgatacttataagcctagttgcaggaagtgcaacccccacacggcaaaaaactcgttgtcgcgtgcaccgccgaaaagtgcacgcaaacaactggtcaaccaagcgaccaataccgagtgaccaattcttctccttccactgaccttattataccagacgtgtcaaacagcgtatacgctgaccaccttgctagccctccaaatcgatcccagcgccgaagaagcgattttaagaaacattgcaaacttgagaaaagactgctcttagcttctgtagttggaaaaccaaatgatttacgaccccatgctcagattatgctttttggtaaaccagtcataggactaatggatactggagcttcagttagctgcatagggggaagttgcgcgtccgacgttattcggaataaagtccaatataagccgctgtccctaaaagttagaactgccgacggaaagagccaaagtatagtcggcaaaatttccgcaaaagtcacgtatagaggggaatccaaggatccttccttgacgggtaatctctatttaggaatcgatttttggacggcttttgaacttttaccgttgcacttgatgacacaaaatttacgtattgaaaccttagaagaccccacaatgagggcgcttctgccttcacagcaagtattactacaggaggtaatagctctcttcccatcttactcaaagcaaggtctaggaaagacctctgtaatcactcacacgatagaggtagccgacgcaaagcccattaaacaacgccactatgcggtgtcaccggcaacggagaagctaatgtacgaggaattagaccgaatgctgaagcttggggttatacaagaatcggttagttcctggtcttcgcccgtagtgctggttaaaaagcctggcaaggttagattgtgtatcgattgtaggaaagtaaactcggtcacggtaaaggatgcatatcccatgccccttatagacggaatcctgagtagactaccgaaagcagagttcatcaccagcatcgatctaaaggacgcgttttggcaaattcctctcgatcaaaaatctcgtgataagacagcgtttaccgtgcctggccgtcccttatacgagtttgtcgtcatgccattcggcttaaccaacgcaccctgtaccttgtcgcgacttatggataaagtcataccagcccatctacggaatgaaatattcatatatcttgacgacctcttagttatatccgataattttgagcaccatctggaggtgttgtccctggtcgcatcccaactttccaaggccaatcttactataaatgtggagaaaagcaaattttgccggaaagaagttaaatatttaggccacgtgattggtggtgggaatattcgcactgatcctgacaaaatagccaccgttaaggactttccagctccccagtcgatcaaacaagttcgtcgatttcttggaatgacaggctggtaccacaagttcatccacaattatgcagctatcagttcacccattacagatactctgaaatctaagcgcaagtttatttggactgacgaggctcaacttgctttcgagtcattaaagtcccaaatgtgttccgcgccagttctacatagcccaaatttctccataccattttcaatacactgtgacgccagtcataccggcgtaggggcagttctaatgcaagaaaacaacgagggcgcagacgtgccaattgcttttatgtcgaaaaaacttaacaaatgccagaggcagtacactgtaactgaaaaagagtgttacgctgcggttttagccgtaaaaaagttcagggcctacattgagggccaagaattcacaatcattacagatcatgcctccttaaagtggctaatgtcgcaggctgatcttagctcccgattggctcgctggtccttaaagttgcagggatttgaatttaaaatcttacaccgaaaagggagtgataacatagtccccgatgccgtgtcccgtactcactcagaagacttgtccttcttggcaattgatagcatgttggtcgaccctgattctcctgagttcaaatcaccagaatatcagtcaattaaagagaagattaggttgaacagttcccgattgcctgatctgaaaatcaaagatgaacgcatctttcggcgtgcggaacatgccgatggaaccaagatcacagacgattcctgctggaaactttggatacccccatcccttgtaaaacccgtcctcaaagctgcccatgaggatcccttgtgtgcccacagtgggataaataaaacccttgaaagactcaggcgatcttattattggccaaacttagcggtggatgtcaaagaactcataaataattgccatatctgtaaaaccacgaagcatccaaatcaacccttaaagccaccaatgggaaatacaggattaccttctcgattctttcaaaaattatttgtagactttttaggaccttatccgagaagcaagtcaggaaatattggcatctttgtcgtgttagaccatctgtcaaaatttccatttttgaagcccgtacgaaaatttacagcagattccataaaacgcttcctggaagaagacctctttcactgtttcggggtccccgaaaccatcgtaagcgataatggggtccaatttaaatctcacacttttaactccttgcttgacaaatataatatctctcatgtctatactgccttttattctcctcaagccaatgcttcggagagagtaaatagatccgttctggcggccatcaaaagttatgttgacccggatcaacgtaattgggatgagaaattaagcagcatttgctgtgcacttcggtctagtcatcatttagccatgagcactaccccgtatcggcttgcttttggacagcatatggtaaccgacgccagtagctataaactgatgcgtaacctagacatgttagaagatcgcggtgtccaattttcgcgagaagattccttcgacataattcgcagcaaagcaaaaggctctatacaggcccagcacttccgaaatgccagatcctataacttacgaacgagacaaatttcctataaggatggacaggaagtatatagacgtaactttcagcaaagcaatttcgctaagggctttagcgcaaagttagcaccaacctttataaagtcccgagtgcgcaggaagctaggaaactgctattacgaacttgaagatcttcaaggccgccttgtaggcaaatttcataccaaggatataaaaccttgacatgaattgttacaagcgcggttcccactttgggtgtcccaccccaaacgtgatttaagtgggggggattatatag
>Gypsy5-LTR_Dpse	Gypsy5_Dpse	Gypsy	LTR	Repbase	1223
tgcgcttgttgtaagaaaaaaattggttgcatcgacgtcttaattttccctaaaattaggctacgcgaatgggctaagtcttctgttgggtccaagaaagctaagcttttaacacgccatctactgggggcgcttcgtcaccgtgggctacccatattattttgtttggctgacgttctaatcggcctcttcctcccactgtcattttgacaaatcgaaaagaaaaagggaagaacgaggggatgaggccttgatttccgggagaagcagctctctctctcctcgtggtatccgaacagtacagacgtgcttatccagatcaaaaaaaaaaaaatttaataaaaagttaaaaatcaaataaaagttcttcggagatcagcacgatccgccggcctttgggaagcaagaccccatccacccagacgagaaaccaatcaccgatccactgtgcagaggatggtgcgaattttctgacgatcgccccaaagcgggccaccgtagagttgggaagctccacccatcgccccaacgccctccgccaacgcggtccaccgtagagttgggaagctccacataaagccccaacgccatccaccacagcgagcccttcagcagttcccgagcatcagcgccgacagagagcggcccctcagccgtttccgagctttagcgccgccagcagcgagaccttcgccgccccagcgcgagccgtcgcgaccgagagtgggccatccagccaccgggccaagcgccgtaaacaaaagtgccaagtgatcttccttgccaggaataaccagactcgtcccagaaaaaaaaaagaccctgaccagaatttttttttgtcaccgtgcttcgccctaacctaaaagccaggtcatgacatgtgaaggttaaaggtgttaaataaaccccaacggaacgggcagaactcgtgagaacctcttgtggcccattgggcgtttattcccaaagatcttatgtgcgctgttaggccgttgacccctttgtgcatataaaacgaaaccagctgcttggagctttttccgtgcgccaacaccttggtctatggatcaagacctacctcaaagaaactaaataaacgaataaatattgaataaagtataaaatatagaagttaaagatggaataatttgatttaggaactatatatgctcaaaaaaaaaaaagccctaaacaaaaagaaaaagaaagaaagaagatca
>Gypsy2-I_Dpse	Gypsy2_Dpse	Gypsy	LTR	Repbase	4676
acaattattgcgagaaagtagcctcaaactcgatacaaccgggaggattatacgcgcatatgtataagtccccccacattaatgggggctcgtccagtaaaaaaaaaaaaagcaatagtgtacatcaatcattaaatcgtgtgtacattatcgccacaaaacataaaacacccaggagaagcagaattttgaacgtctagaaatttctgcaaaggagagaacgagacagcacattgagcagcacacacacagaaatggctatgtcacgacaggcctaaatttcacgagagcgagtgagacagagtatgacagcaaaggcaagcagaagagcagttacggcattatccgttaagttcgtgcatgtctgagcgacggtagaaccacagacgacaacgaaaattcgagaagaagcacataaatagtgcacaagagacgagaaaattatgtgaaactgtgagagaggcagtggaacagatggaaaagaggcacacagagagtgcataaaagagagttgaaaacttcgatgtcgaactgttagagagagatacagagaagcaaggagtaacaacaacaacagaatccagagagcggcattcacctacacaggcgacgacaatattcatcagatgtgtgtataagtgcagaacgcgacgaaaggggtccagaaagagcagagaacatcagaattcagagagcgggcttcacacacaacgacgacggcatcaaccagcagataggaacaaggcgtgacgagacgatcgagagcagaggaaaagaagaaaatcaaagtcccgagtgcggcagccacatacacagacgacggcgttatccatcagacgtgtgtatgggtgcagagcaaagaaacgacgtaagaaacaattagcgtaatagcgacagatgtcaaagagagacagcagagtaagagtaacagagataaagtataagaaatttaaagagtgagataaaacatattattcgtaaacattaatcaaaattcttaaacattattttaagtttatatcatattaattacaatactaatgttgcacaacgagatcacacaactcaccgtagtcgagctaaaagaaaagttaaaagagttgaagctgaaaactaaggggaacaaagcagagttacaagacagactaatatcatatttcaagtcggaggttaatgaagagtcaatgtatgaggatacaacagattttagtttgaatatccagagtgaacaattagaagctccaagtaaaatggcgtttacattgaaagatattcgtgattctttagttgagtttgatggcagccagcataaagatattaacgattggcttacagattttgagagcacagcagagacagtacagtggaacgcgctgcaaaagttcgtatatggtaggcaattgctgaaaggagctgcgaagttgtttgtaaacagtcaagatggtcttactaattgggatacacttaaagaagctttagaggaagagtttacagagaaactgtcggcaaagcaagtacacaagcaactcgagaataggaagaagaagccgaatgaaagtttggtagaatatttttatcaaatgaagagtctggccaaaaagagtaatttagatgaagatagcgtcatagaatacataatagaaggtatacctgcaaggcgcaagtgaaagaattagtgggaatcggaggaaaaagaattggtaccctcggatttttccttgttgatactgagctagatggcatcccgattgagatgtgttttcatgtggtcaaagatagagacactttgtatagcgcggtaatcggtagtgacgtattagaggtagtgagcgttacacttgggaaaaaaggagtagtttttcataaggttgaagaggtgagggataatgaaaagagatccgagatagaggatagcgctcaaaccagtattgctcattatagtgatattaagagctctatcgatgtttcaccggcgaatcgcgtagcagagttaaaagaagcattcgagcagataatgacgataaaagagatagaagatttttcgtcagaggtcgatctttcgcatttgagtgttatgacgaagggaatagtgaaggatatgattacccagtataatccagtaaagtcgactaattgtccagtggaaatgaagattatactcatggacgaagtgccagtatatcagagaccgagacggttgccttatgacgaccaagaaagggtagatcagcaaattaaggaatggttggagaaaggaatcattcgacacagtgtttcggaatactcttcgcctattgtgctagttccgaagaaagacggtaagaaaaggttatgttgtgactataggaagctcaaccagaagattatacgagataattttccgacagcagttatcgatgatgtgttacataaattgcaaagaggaaagatattcacaacactcgatttgtgtgacggatagtttcacgtcccagtagaggagaactcgaggaaatttacgtcgtttgtcacccagaacggccaatacgagtttaattttgtaccatttgggattaacaattcggcagcggtgttcacgcgctatatattcgcggtgctgaggccacttattagcgaaggcgttttgatattgtatatggatgacattattataccagctgagagtgagttagaaggaatcaataaactgaagagagttttgagcttggcagaggcgtcagggttgaaaatgaaatggagtaagtgtcagtttttacagcgcagagtcattttccttgggtacattatagaagacgggacgattataccgtcaagagagaaaacgggagcagttgagaattttccagttccacgagatagaaagggagtccaacgatatttgggtctcacatcatatttccgtaggttcgtgaaggatttcgccacgattgctaaaccacttacaaatctattgaaaaaggaggtttcttttaagatggggatggaagaactggcctcgtttgaacagctaaagcttcgattaaccaatccaccggttttgctacttttcaatccaaagagagttacagaaatccattgtgatgctagtaaatttggttatctagccattttgttgcaaagaagctcagaggatcaacagtttcacccagtagagtatatgagtaggaagactacgccaactgaagagaaatatcattcatatgagttggaggtcctggctataatccaagcattgaagaaatggagagtatacgtattggggatgaagataaagatcgttacagattgcaacgcttttgcaatgacgatgaaaaaacgagaagttcccttaagggtagcccgctgggcaatatttttgcaagattttgagtttgatattgaacatcggtcgggcgtcagaatgaaacacgtcgatgctttaagcagagtacattgtcttctattggaagatacgattaggattaaaatacaaactgcacaaaaactagatgaatggacaagcgtaatagttaaggtgttagaacaaggaacatacgatgacttttacgtgcagcatggtattttgcataaagatcctactaaggagctcattgtgataccatccagcatggaaagggaaattattctaatggcccatcgccaagggcattttggggtaaaaaagactactgatctagtacagagagattattatataccgagtttgccgagtaaagtagaagtaattgttaggtcgtgcttggaatgtattgtcagcgagtcgaaacatggtagaaaagaaggatttctgaatttaattgataagggtgacgaaccgttgaatacttttcatgttgatcatataggccctatggagttaacgaaaaaacggtacaatcatattttggtagtagtagatgctttctcgaaatatgtgtggttgtatccgacgaagagcactggtgcagaagaagtggttgacaagtttcaaaggcaatcagagttgtttggaaatccaaggcggatcgttactgaccgcggtactgcttttacttcaaacatctttaaggagtactgtgactcacaaaatatacagcatttgcttattgccacgggagtgccgaggggaaacgggcaagtggagcgtctaaatcggacgatcatctcgttgttaacaaaattgtgtgcggaagatcctaaggcatggtataagaatgtcggtagagtacagcaattcataaattcgtcacccccgagaagtacgaaagtgtcgccatttaagatcctgacaggcatcgatatgagaatagggtatgatattgagttgaaggacatgtggaagaagagttgctagccgagctacagagtgaaaaagaagagatacgaaaaacagtgaaaggaaacatagctaaaatgcaagaagaaaatagtagaacgtataacaggaataggagagaggagcgcgagtatgaggtggatgaattggttgccatcaaaagaacgcagtttggagcgggtttgaagttaaggaaaaaatatttaggaccttataaaatagtccgcatattgaggcatggtagatatttagtcgaaaaagtaggagaggaagagggacctaaccggactaacacagtggcagagcacatgaaaaagtggtatccatcattcgggacgaatgaggatgtcggatggccgaa
>Gypsy2-LTR_Dpse	Gypsy2_Dpse	Gypsy	LTR	Repbase	198
tgtaggaaaggcagtaacgggagtaccattaacatagagagaggaaataatcgaatagaaactaagatcgagtaatcgaaaagagaagagtttgagctacgagggagagaggttgtgttctcggtgcgcggattaaacgaaagcgagagaagagaaaattataaaacactgtgtaaattaaatataagacgaatgaca
>Gypsy20-I_Dpse	Gypsy20_Dpse	Gypsy	LTR	Repbase	5433
agcgaaatattgcaaagaagcagacagacaagaacggcggtagcagtggtaattaacatagtgttaagtttacattttcaataacataacattaagtttaaagagcggaatactgttaattattgtaaggtctgagaggaactggattctaaaactgtattttggcgagcgagcggcatagatccatttcttattctattatatttcatacaagtttgtaaaaatgaatagagatgagattttggcactgttggtggcagatttgcgagataaattggccgagataggtttaaatagaaccggaagaaaagttgaattgcaaaacagactgctggctcactatggttttcaaaccgatcaaaacgatgaagaagttagggatgagggagagactgcagatgagattaatgaagaggtgtcatttagaacagtggcctcaaataatgaacaagcaaggggaaatgaaaggcgagatgaaaatccaattggatctggtcagaggcggcaagcagacagttctaattcaggaaggtcatggtttacgttgaaagatgtagaaggcagtgtgtcacagttttcgggtacaagttcaccagacatcaatcagtggatcgaagaactcgaggagtgtgcactcacggtggaatggaaccaattacaggtgttcatttatgccaagcaattgctcagtggggcagcgaagctttttattcgaagtcaacgcgatattcgtgattggaatgttttaaaggatgcattgatcgacgaatttggggtgaaggtgtcatcagctgagatacatcgtaggctagggaagcggcagaagaggaagaacgaaacgttgcacgagtatctgtacgctctgatggagttggcaaaaccaatcgagatggatgacgaaagtttaattgaatattttgtcagcgggattccagattctagtacaaacaaggctttactgtatcaagctaggaatatgaggcaattgaaggtgcaaattgaggcataccagaaaatgacagggtcggtgagatcacaagggaagtttgactcacacttcaataaaggagaaaaagagttagtgaaatcagcggaaaagtttaaaaagtattttaactgcggagatgagtcgcatattaagcgggattgtccaaaaagagataacaggtgtttcagatgcaaccagctaggacatagagctgctcaatgcaaggtcgacatggcaattaaacaggagaaagcaaccaatctagttctggagaatggtaggacaaaggacacttcgtcaggattagagttgaaatcggtaaactacggaaaagttgtgtttaaaggattggtcgatacaggtgcagatttgtgtcttctaagcagaaatgtgtttttgaagcttggtagaggaaaactggcaggacatagtaaatgtttaacgggaattggtgaaagccaaattatgactttcggtagtatcacaatacctgtgcagattgatgacattgacttaatggtagaatttcacgtaattgcggacgaggacatgggatttgatgctatattgggtagaactcttttagagagtgtggacataaaggtaacaagagatggaacagcacgagtcctcagatcaggaagtcaagtaagtactaggcgcaatgttccagaacatagagatgaaagggaaaatgttaattcatgtacggagttgctgaatgagtttcagagtttgtgtatggtgaacttagagcagagtgaagctataaatattgatttgtcacatttgccccattcagagagagatcaaaaaagtaagataattgaggaatacaagccgagtcgaaatgtgcattgccctatagagatgaaaattgtactaacggatgatttacctgtgtatcagcatcctaggcgtatggcttatagtgagcagaacatagtagacgagcaggtcaacgagtggttcgcacaaaagataataaagcccagtacatcagaatatgcctctccgattgtattagtaccaaagaagaatggacggaaacttctatgctgcgattatcgcaagttaaatgagaaaatagtgcgagataactttccgatggtacagctgcaggatgttattgagaaattgcaaggagctttgatttttacgacactagatttgactaacggttatttccacgtaccagttgaagttcagtcacaaaagtatacatcatttgtaacgcagaaaggacactatgagttcctatttgtaccgtttgggatttcgaattcgccagcaatcttcacacgtttcatagttgcggtaatgagagaattggttcagaagggtgacgctgtagtatatatggatgatatcattataccaagtaaggatgttaaggaaggcgtacagaagttgaaaagagtgctagaagtggcaggaaagaatggtttgaagataaactggagtaaaggtcaaattttgcaaagtaaggtagatttcttggggtatgttatacaaaatggtaccataacacccggtaaggaggaaacacagtgtgtagcaaactttccgatcccaaaggataaaaaagctatacaacgattcattgggctgacttcttatttcaggaaattcattgaaggatacgcagtcatagccaggccattgtcggatttgttgagaaaggattctaagttcgatttcaaggagttgcagcgattagcattcgagcaattgaaagccgcgctcgctaggaaaccagttttacgatggtacaatcctaaattatctacggagatacacacggatgcttctatgttaggttttggggatgtcttgttacaaaaggatccagaagatggtcaactgcacccagtgatgtatatgagtaagaaaacaaagccatgtgaggaaaactatcattcattcgaacttgaagtgctagcagtaataggagcattgactaaatggcgtgtgtatgttttcggactgaaatttaaaatcattacggactgtaacgcgtttgccatgacgataaaaaagaaagacgttccattaagagtagctaggtgggcaatgtatctgcaggactacgattacgaaatagaacatcgttcaggatcgaagatgctacacgtagactctctcagtcgagttgcttgttaattattaacagagatcttattcaaagatctaaaccgagagttaatagttgttccatctcaaatggaaaccgaaataatacagatcgcccacaggcagggacatttttcggtgaagaaaacacaggatctggtagagaaatcttactttatccctaaactaagaaataaagtagaaagagtggtaagcggttgcgtgcagtgtatcttggttaatacaaaagcgggcaggcaagaagggtacctaactcccattgacaagggtgataaaccattagttacctatcacttagaccacgtcgggccaatggagattacaaagaaaagatataatcacattttggtagttgttgatgaattttcaaaatccgtttggttgtaccccacacgtagtaccggagtagaggaggtgctgaactgtttagaaaggcaagcagtatcatttggtaacccattcagaattgtcactgatcgtggcgcagctttcacatcgcacttattcaaagagtactgtgacaagcagaagaataaacatttgttaatagctacaggcgtacctagaggcaatggacaggtcgatagaatgcacaaaatagtagtaccgatgctgtcaaagatgagcttagaaaatccaggaaattggtataggcacgtgggtagagtgcaacagataattaacaatgtagaacctaggagtaccaaagtcgccccatttaaactcctaacaggagtatacatgcgtataactgacatagctgaattgagagaattggtacagcagtctctcataggtgagctagacgaagatcatgagcagttaaggaaagaggctagggacaatattcagtcgttgcaggaagaaaataagcgagcctttgataaaaagagaaaggatgaaaagcagtacaagatcaatgacttagttgcaatcaggcggacccaatatggtgttggattgaagttgaggggaaagtttctagggccctataagatggtcaagattcacaagcacggccggtatgatgtagaaggagcgggagaaggagaaggcccttttaaaacatctacgggggccgagtttttgaaggagctcggggcgaactctatgtcaggagggccgaatgtgggatttggtgggagagcaacagagtctgtagagataacagaggaagtaacagagagagagactagaagcggccgtcgaacaatgagaggagagaacacagcctcaacgatcgacgccatttaattcggtgccaaagtctcactcagccacacgcaaattacgagagcaaatatctgtattaatcaaaatatacttaaagcacagcgaccgttgtattcataactaatcttaaataatattcataaataaagactaattataataaaacctggcgtcctggactaaagtacaactacggaaaatccggggccacaatttttgggggctcaaccgagatttgaacgattacaaacggaaagtcatcaaactaaagttgtgttttacaaatattgcgagaactcggtgaattgtagtggcgttgtttggaacattctggaagaaatctgcaaaaactctgctgcgcgaaaattcaaacaaaaggcaattggcaaagcagcgcgagagtgagcaagacggcagcaagcagctacggtaaaaaggagaagaaaaaccgaagcaaatcgaatcaagaggaacggcgtaagcagcagagacggcgataaagagaccctgtacccaatctgaaggcaacgcaagacttggtggatggtcagcaacgtgcaataggcaggatcgttggcggtgagcatcatctagacaaggagaaaggcgtggagcagagaaggtagctagtggttcgcaagtactgtacggcgaaaaaggcagctggtcaactcaaaaagtctgcagcaagaagacgttgagaaaattgacaaggcagtgagtgcgtggaaacgagacgcagcagtcagtaactgtaaaagcagaggaatagagaggaacggcgtaaacagcagagacggcgataaagagacccagtacccaatctgaaggcaacgtaagacttggtagatggtcagcaacgtgcaataggcaggatcgttggcggtggacatcatctggacaaggagaaaggcgtggagcagagaaggtagctagtggttcgcaagtactgtacggcgaaaaagacggctggtcacgacgaaaattctggagctgtgttagtgtgaagacgacagaaaattctggagctgtgttagtgtgacgacgacagaaaattc
>Gypsy20-LTR_Dpse	Gypsy20_Dpse	Gypsy	LTR	Repbase	168
tggagctgtgttggtgtgaagacgacagaaaattctggagctgtgttggtgtgacgacgacagaaaattctgtagctgtgttggtgtgacgacgacagaaaattctggagctgtgttggtgcgacgacaacgaaaacattttggaattggttgttgttggtgagtgca
>Gypsy24-I_Dpse	Gypsy24_Dpse	Gypsy	LTR	Repbase	6428
cggcgtccgagttcgaccgcatgagagaactgcgtctacggcttacgggtttattccttagaccaactgcgggatgagtgcgtggaaatagaggcacatctgaagaggaaggctcgatcttcgtggcgaggagcacccaaagccacaaactatggtcgcggggcgaatgcgaacgtcagcgaggtcgcgcaggatcggtcgattagcgatgaagaggcagaggtcattgaggaagcgcaagtgacacagcgtgttccacagaagttgatttgctggaactgcgggcagaccgatcatggctttagggattgtatggcatcggagaggcgaattttctgctaccggtgtggaaagtccgatgcatattgtccaacctgtccgaattgcgcgggaaacgtgaagaggggtgcgatccaagcaggcgaatcacgctcacagaaggggcctgcgcagagaaattagaagaaaataaaaatgaattagatagacgtaaattgcatgctaggttaaggaaatagaatattttctgaactacgagtggatggtatgcgagcactgtcggtgcgggtgagaaaggcgagatcccgttttaagcaaaggcgagctataaggaggcaggtgattgcttcagtaaagcgttggtgcaaggaagacccgagagttttcgcagaaatctctataatgggcgagtccgtgcgaggcctgttagattcaggcgctacacacagcatgctagggtgtaatggtcaggaattcctggagaagctgggcgtggaggctcgtcgatattcttctatagtgaaggtagcgaatggggaagatcgcgcaatcgttggccgagtggaattaccggtgaaatacaagggagaggtaaaaagattaacgtttttcgtatgccctttcttggaacaggaaatttacttgggggtagacttttggcgggtattctcattggctcctgaggtgatgggagaaggtccagtaggggcatctcacagattagtggaagaagtgctggctgatcaagtcgctcactatgtggaaggcccggagaaggagatagtgcaggaagaatgggagttgtcagaagagcaaaaagcagccttggatcaggtgaaggcagagtttctgactttcgaagccgtaggcctggggaggacgtcgagagagactcacaaaattcaattggtggagaaggccgagcctgtgaaggatcgacattacccgctgtcgccagcgatgcaggaagtggtgtgtggtgaggtggacaaaatgttggctttgggagtcatcgagtacagtgatagtccgtggagcaaccgtaccaccgtggtgcgaaggccgggcaaaaatcgtttctgtctcgatgcccgaaagctcaacaaagtaaccatcaaggacgcttacccacttcctagcatcgaggggattttgtcgcgtctcgatcagacgatatatatctccagcgtcgacttaaaattcgccttctggcaaatcgagctggacgagcagagtcgaccatatactgcgttcacggtgccgggacgccctctgtatcagttccgtatgatgccctttggcctctgcaacgccgcacaacgcctatgtagactggtcgataaggtaattccggttgagatgcgttcaaacgtctatgcgtatctcgacgacttgctgattatagctgaggacttccaaacgcacgtgaagattctgcgacaggttgccgagcgtctacgagaagcaaatttaacgatagggctgagcaaatctcatttttgctataaaaacattaaatacctgggatttatagtgggaggaggagcgctgaagatggatccggatcgtgtgtcggccattttgcgcattcccgagccgcgatctgttcgagaattgcgtagcttcctgggaactgcgggctggtaccggcgctttatgaaaaactatgctgagatggccggtccgctcacagacgccctgaaaaagtcgggaaatgggaagtttaaattgacggaggaggcaaaacgagccatggggaagctaaaagctgcactcacctcggcaccagtcctggtacacgcggatttcaagcggcacttctacatacagtgcgacgcctcacattatggggtaggagccgtactcttccaacgggatgacgagcagaacgagaggcccatagcgtttttctctgccaaactgaattgccaccaaaaaaactactcagtgacagagaaggagtgtctggcagccctcatggcgatccttaagttccgtccgtacgtagagcttatgccgtttacagtcataactgaccacgccagtctcaaatggctcatgaccatgaagaacctggatggtcgcttagctcgttggtcccttcaactgcaggccttcgattttggcatagaacaccggaaaggagcggacaatgtagtggcagatacattgtcacgcagtattgaagagctggaagtggatccgagtagtatcctgggttttgaaacggtggagtttgaatctgtagaatatcaggagttaaggaaggaaataacagagaaccaagaccgcttacctgatctccagattgttgacggcatgatattcaagcgcatgcgctttgaacgattggatgatcaactggagggcgccgtctggaaattgtgggttccgagttcgctgacggccgcgttgatagacaaagcacattcggaagagaagacagcgcacggaggaatcgcgaaaaccttgcacttattgcgtaggcagttttactggccgaacatggcgatagaggtacgggattatatccgacggtgcaccgtgtgcaaggagtcgaaagtgccgaattatcggatgcaggtcgggatggggcaagaagtggtcactgagcgcccgttccaaaaactttatattgattttttgggtaaatatccgcggtcaaagaacggtcaggcgtggatatttattgtagttgaccatttctcgaagttcacgttcctaaagactatgaccaaggccacggcaaaggaagttgtaagattcctcgttcacgaggtgttttacaagtttggagtgccggagatgattcactcggacaatggggctcagttcgtctcgaaaacttttaaggagatgaccgatgcattcggagtcactcatatgaggacgccagtgtattctccgcagagtaacgcagccgaacgcgtgaatcgcacagtactcagcgcgattcgagcgtatctggaagacgatcaccgggactgggatgtgcatctgccggagatagaactggctattaggaactcggttcacgaggcgacaggcgtaacgccattctttgcagtcttcgggcagcaaatgtatttgcatgggtcatgctacaagctggcaaagcgactgcggtcaatcggcgagcatgacatatcgctgctggagggtcaggacaagcgacaactcatccaagagaggattcgcgctagtttacatcaggcatacgagcgcagtagggtaaggtacaaccagcgagctcgggtgttttacgcgaggccgggacaagaggtattccgccgaaattttgtccttagtgacttcggaaaaggctttaatgccaagttcgcgcgcaaattcatccgatgccgggtagtgaagccagtaggagagaacgcgtatgctctggaggaccttaacggccgtcccataggagtgtaccacgccaaagacctgagaatgtagtgaggtgtgggtgtggcctacgttgggcgcggcagaagaatacagggcacgccggcgggtgctaaatagtgttccggaatccggtgggcatgcccacgcgtatgttgtccctcctgggactgacgacatactcgtggtggtgttccagtcccacctgaacgataggtggccagggctgagggcgacgcgccatctagcggaagtccagggaggctcgatggtcgatggggacatcggggggagctggagccgttactggggatataaggaagagaataggattagttatatgtattagtaagggaaaaagggataaataggagtgaaaagattagaaaacgtggattgggttatgaaaatcgtggagcgtggacggagtcacgtcgggatccgaaattttgtgaattaaacaaacagtttgaagtgagtaccgaaaaagcgggcaagaaagtaggtagtaatgcaaaattttacaaacagtttgaaccggcaaggaatacagccactagaaccgggccggaagatttcctggagaggaacactggagcccgagaaagtcgactgcagagaagaagacgatacaacgggacctgagtgagttcgttccagttgcgcgtgggtgagccaagtagcgcgggacgtgtgaagggagggggtgaaagaggtcgagtgagcggccagggcgattctagccacaccgcacgatcgttgcatcgccgtccagtgcgtgccacacgtttgggctctgttaccaagtgaaaacctcgaaatcctattcacacacacacacacacacacgcgcacacgtatacacgaacctagataaatttagggctgaccggccacggccagcgatcagcgagcccacgttattgaatttaaagaaaaacaaataatccgcactccaaacaccgttccactgtaaatgttattttgttccgtgtgttgtcctttattctgtatttagtataagctcaaaacgtttaaagtaaaatcttggccagtgaaaaaaaatatgtatgtaaaaacaccaacacctttcacaaacgtaaatctgcgatcagctggtcaacgccagaagattaacccttagcgggtgacgcgggggtcccatcagtccaccgtatttgggcgagtgaattgtggaaaatattggttattgtttatgtcccggggacccttaacaagagctcttggtaggtcaggtctccgtaggggcccgagttgaattaactcccgtaagacggatccagtccccactcatctacacatagtccagtacgaatgggtgagggtatccctgtaggttaaacgaaatttcagcagttatttccgtgtttgtctttgtgtcgaacgttttggtgtttctttttggttagggataattttgagtatagctatttattaataagaaatatgaagttgtcaatttataattattaaagcttggatatagactgaagtatgatgcgttaaatttaaaatagagggaggacgcgtggcgtaagccatggattaggccggccgttaccgttccagcagagggtggccaaaatgaacgttgtgtttggtcacaggtagggcgggcgcgcgaagtggtaacacccaagcttcacccacttgatagccgtctgtttatgattttctttgttgttgttaggttgttgttagttttgatgtcccgagaagtagtatgtctccttttttgtctacatttggcgggcaaggggaactacccagccctggggtcgacagctagccggcattgccctctgggaaacaagctaaatgtaacaaacggcgcccaaactattttcgaattcgcatgcatctggactgacgcaggttcgagtggtattacaacaaatgtcactcgggctggtaaaggcagatgcgggggaatgaaaaaaaaaatataaatcttgtggagaagacgacagctcgcgaagtgcagtttagctgtcccggcagaagtcgctgctgcaggcttaaggtgagcgtaaagctggtccttaatggcgcggggtgattgatgctagggatggatagacggaggcagttaacggaaatataaaatatgtgatagggacttacgaattacagttgaacattttgtcgctattcgatgtcacaagtgaacgtaagtcactgccgttcaacaaaaaaatgaacagggagtttgcgacggacacattgcctggtggactgtgatatcgaagaaatctgtgatggaatgtgatattggaataagttagagtaagtcatgtaggtaaatgttcattgtagtttcgcacctgtttgtttaaaacaaagccgctttcgtgtttttggacctgttgtctgtctgccgagaggtggtgaggagtaggtggcccgggagtcgcaaagacaacccgcgatgcatctgttgtcatggcagatcggcatgatggatgacaggaacaaatcacaagcaaagtgagctcatgcaccgtgaggcttctcgtttatcggccatcgcgtagagcgatgactagagtagatgacaggccacacaaaggtggtgttcgtaattgtaggatatccgtagggcgactgtcaagtggagcgcagaaactggagcggttaccggtcccggctagtcacgtgtccccctcttaatgaatctagtaagaagaagaagaactgttaggaatttttgttgttaggttttg
>Gypsy24-LTR_Dpse	Gypsy24_Dpse	Gypsy	LTR	Repbase	1263
tgttgtgttgaatgtgtttgaagtttgagtgtcttaggtgtcgatccaatgtacatgtatgtgaatatttatttatttatttatttattcaaatatttaattgcatattgatcgttaacggagctagttggcgcaatatttatatccgtctttatttatttatttatcggagtatttattggtccgaagcgtggtgttatttattcttactagttatttctttgggtatttatttctttatttatatatattatcttagtttaggagtatcttttttttttttgtaatattggtgttgctcggtgcagatgccacaagaagggggtagtcgacagtatcctacgcgatcacgcgtaaacaaaacagtggaccagataggagaaaggtcaggggcgatgtttgatcaagctcgggaggaacttggagctgtgggtgggttgccaagaacaccggtccaggccaggtcagaagaatggccaatgtccgatcctacacccacgcttgcttccgaactggcatcagcagtcaacgtatcgttggcccaggctcatgcgacacacagggcagcgaacactgactcgattagtcgggtgttgcaggaagagttgcgtaaggggtttatcgagatgatgcaccaactcaacgaggtactccagccggttagacagctgcagcagcagaaggaaccgcagcgggaggaggttcaccacgagcaagagtatcgaggagcaatcccgaaaaggaagccgtctagcacgactgatgcgccgattccgccaccaaaaccatttttgtctcgctcggggcgaggtggtgttggtccggaaccgtcttcaggagtaggacagaccgcatccagtgagcagcatcaacggggtgggcatcaagcgcgaaattggcgaaacccaatagcacacagacactcgggtcagggtcgtggcgagggtaggagaggtggtggaattcctcgagaagatccgcatccaaatcccccgggtaatagaccttggccacggtggggccgagtcgaaaaatgggacgtgacgttcgacggagacagcaacaaaatgacagtcgaagattttgtgttccgaattgaattcctacaagcccaatgccgctgtccgtgggatgaagttctaaggggatttcatcacctggttacaggaaacgcgcgagaatggtactggcagtacatccgtgatcatggcggtggtgtttggcaggaactaaggggcgacttaattgctcgtttccgaggca
>Gypsy21-I_Dpse	Gypsy21_Dpse	Gypsy	LTR	Repbase	3995
agagtattgcgcagtagaattataatggaaaatacaaatggaccaccagccgggaatatgcagaaaaacgaaggcccaagtggatcagaagaaaacaggatcaatcgccagcaaaacgcgaacgaggaagcgatgaggtcaacactcctagaagaaaacacacagacgctccaacagctggttcaactgctctcgatgaaaataaatgcagatgaaatagacaagaaaaatgatgcaaagctggtagtggaaaattttgccaaaattattccagaattcaacggagaaaatatgtcggtacagcagtggtttattaacttcgagctaaacgctgaagcatacggactaaatgacaaacaaaaatacgtgcaagcccgagcaaaaatgacaggtacagccgctctttttctcgagtccacagcagtgtatgagtacggccaattgcgtcatcaacttctacaggagtttgagtgtgagcgtttatgcagtgcgcaaattcacaatcaattgtctatgcgagtgaagattgccggcgaaagttttcacgaatatatactacagatgaaacgcattgctgcacgtgggacaacagacacggagtcggtgattcgatacattgtcgacggactgaatttaaaaacggattataagtacaccttgtatggatgcagctcatacaagcagctgcgagagaagtacgaaatctacgaaagaacgctcgcggttgatgggggttttgccccgaaacaaaaagactcacagccgttcggaaagaagtccaatttcaccaaatatgaaaggaagcaacactgctacaattgtggatccctggagcatctacgcaaggattgccgagctgcattaaagtgtttccgctgcaatcagactggacacatgtctaaggattgcccgagtgctgctgccgtaaacgttgcatacgaggaaaaacgcctgaagtctcttaaaattaacgacgtgcaagtcaaggggctcatagacaccggtgcagatgtttccctattaaagatgtcagtgttcggcaaaatgagtggtatccatctgcaagccagttcgtcaactttgaggggacttggaaacaacatcacacgctccgctgggcagtttacggcagaagtggagatcgacggaatgcgactggcacacaaattccttgtggtggccgatcatgccgtcggatgcgaattgttgcttggacacgactttatatccaagttcacaatgacatcaacgcaaggaggatataagttttctcccctgccgggggaggaaactgaggacatcaaacagataagtatttacaacgtggtcgaagaaaatactgacataaacattccgtcgcagttcagagatgccgtccaatcaatgattcaggactttactgaaaagaagcagactgcactgtgcccgatcatgctgaagatcgtaccggacgagaaaatagcgccgtttcgacattcgccaagtcgagtggccatcagcgaagctgacgttgtcaagcagcagatcgatgaatgggccaacgctgggataatacgacgctcatcatcaaatttcgccagtcggactgtaattgtcaagaaaaaggatggttgcagccgggtctgcgtggactatcgtcagttgaacaagatggtcttgaaagattgctttcccgttccaatcgttgaagaggtgctggaaaaactggaaaatgctaaggtgttcaccatcatggacttagaaaatgggtttttccacgttcctgtggaagaaagcagcaaaaaatatacgtcgtttataatgaaggaaggcctctttgagttcaaccgtgcgcctttcggtttttgcaattcgccagcagttttcatccgttttataagttttgtatttcaaaaccttagaaatgaaaacattcttgacctgtacatggacgatatcgttatacacgctgaaaccgccgacgaatgcctgggaaagctgaagaaggtttttgatgttgcagctgaatacgggctgaagatgaagtggaagaagtgccgatttctgcagtcgaccattacatttttgggccaccaagttggaggagttgaaattaggcctggattggagaaaaccaaagccgtcagcaagttcccgatgccgaaaaacataaaggctgtgcagtcgtttttaggattaactgggtttttccgtaaattcataagaaactattcgctaatcgccaaaccactgaccaatctgctgcgaaaagatgtcccatttaaaatgagtctggaggagcagcaggcgttcgctacattaaaggaagcattggtgaaagagccggtcttggaactttatcgcaggaatgcaaaaaccgagatacacactgatgcgtcaaaggacgggtttgcagcggcgttgttacaatggcacgaaggacaattgcatccgatcttattctggagtaagaaaacctcggagtctgaagcacgacagcatagctatatacaggaagccaaagcaattttcctagcgtgcaaaaaatttcgtcagtacatacttggaaccaactttaagctcgtaacggattgcgccgctttcaagcaaacgttaagcaagaaggacgttccgcgggaggtagcccaatgggtcctgtacttgcaggactacgactttgaagtggaacacagaccaggagaacggctgaagcatgtggattgcctgagtaggtacccaattgatgtcatgatggtatcttcggaagtcacagcaagaattaagaaagcccagcaggaggatacgatgatcaaagcagtttccgaaattttgaaaagtaaaccatatgacaactttaagttgaaagctggtctcgtatacaaagtggtgcaaggcacggacttgctggcaataccgaagtcattagaaaaagaaataataaccgacgctcacaacgtaggacactttgccgctcaaaaaacaatgcacaccgtacagcagagctattggattccacatctggaaggaaaagtaattcagatcataggaaactgtatgaaatgtataatctacaacaaaaagcttggcaaaaaagagggatttctgcatcaaattgacaaaggatcacagccgctgtatactatacacgtggatcaccttgggcctatggatgccacttcaaagcagtacaagtacatcttcgcaatggttgatagctttagtaagttcgtatggatgtatcccacaaaaacaacaggagcagacgaagttctcaagaagttaagggagtggtctgatgtatttggtaatccggcacgcatagtaagcgatcgtggagcagcatttacatcttcaagctttgaggagtttgtcaaggaaaagaacatcgaacacatatggagcaccacaggggtaccaagaggaaacggacaaattgaacgcgtaaaccgatctattctcagcatcatttccaaattgtcgtcggaggaacctggaagatggtataagttcgtaccgcgagttcaaagggctatcaacagcactgttcacgtgtctacaaagcgttgtccatttgagctgatgatcggggtaaaaatgcgttgtggaccggatagcgacatacttcagctaatagaaaaagagatggttgataattttgaagacgagaggcaaaagatgcgacaagaggcaaaagaaaatattcagcaggcccaggacagatacaaggaacagttcgataaaaagcggaaatgcgaatacggatacaaggtcggagatctcgtagccatacgtagaacacaatttgtaaccggaagaaagatggccagcgaattcttagggccatacgaaataaccaacgtgaaacgaggcggacgctataatgttcgaaaggcagcagacgtcgaaggaccaagcaacacgaccacaagcaatgataacatgaaactatggagcttttatgtagaaaacgaggacgcattgtcatcagggactgatgactaatcaggatgaccgag
>Gypsy21-LTR_Dpse	Gypsy21_Dpse	Gypsy	LTR	Repbase	230
tgtaagaaggagtgggccagctggcctattgaaggggcagcggggagcagcaacagcagtaataacagcagcagaggaacagctgatgagcagtaacagcagcagcaacagcagtagtaacagcagacagagaagaagaggaacagagcgaagcagtgaaaaggagagaacagcagcatacggacgcgactcaagcagcagcagaaaatcagcagaaataagccgtaaca
>Gypsy8-I_Dpse	Gypsy8_Dpse	Gypsy	LTR	Repbase	7193
ggttcgttacaactggcgcccaacgtggggcctacaacgacaaataataggacaaagggagggagagtatagacgagagaatggggaagggacaatggatccatcggttgagaaaggaggagcttgtccaatgcggccacgccttcggcgtgcggttggagggtaccgtggacgaaatgagaagaacctttaaggaatggatgagggaacacgaggatgaggcagagtgggccgatctgatagaggtgtgggagtgtcgggcgaacaggtcctcgccgacaccccgggcggacgataaacaagccgcgtacgagcacctggcgcccccacccggcgcagccgcggctgcgctgtggaggtcccccgtcgatatacaaagagagttgatagcgagtctctcagtgcccataccggaacgctcacacacaggaacgcccagcaggccccgtcacccaggaagggatcgaagccgagaagccgagagggagagggtcgaaccagccaccacacggccagcacacctggactacgctagagtggcgaaacaggtgagagagtggtcgttccggttcgacggtacgacgaagcctctcgagttcttggagcaggtcgagtggtccgcagagacatacggtctggatccggatctgatccccagggcgatgccggagctgctaaaagggcgggcgttgatgtggttcgtggcgaacaatcggcagtggagaacgtggaaagagttctcttccagcttccaggcttactttctgcctcggggatactttgagaagttgctgcaggaagtgaggatgcggaagcagaagtggggcgaaccgttcaaagaatacatggtagagatgcagacacttatgcgacccctgaaatgtccccaagaggagcaaacggagttgattcgggagaatagcatgcccgacttgagagcgtatatgagaccacaccggtgcaaggatctcgacaccatgatggaactggcagacgagttcgaggcgctggaaagggaccgcctagagttccaacgggagaatccaaccgtgaaagcccgggcagcgaatcccttccacaagccggccgacacgacggcgtgtcgacgatgcaaagacggcccgctggaggaggcagcacgggaggaaaggggagcgcatggccgcttgccgacaccgaccaacggcaatatcgaggacggatatgtcaagaatccggcccaggcgtgccgaaggtgtgggagcgcggatcattggagccgggagtgcaacggtcgaccgctcacctactgctggagatgcggaaaagtaggcatctcggcgtggcagtgctgcaggaagacgggaaacgccccgcgacccacgccgcggagggccgtgccagggtcgcaagaaacggtccctcaagcctagtcggcaggctgatctgcgaggaggagcagttatccgcagtagtggaggtcgcgggcgtggagctgcaagccacggtggatacaggagccaccagcagtttcgtgagccgcgagctggcggaccgactgaagggtgaaggccgggaggtggcggcaaagaaaagggtgaggttggcagatggccatagccaggagatcacacaccagatcgaaacgaaggtaggctttgggaacaaggagatcccaatggtgctactcgtattgccgggtgtgatcgacgagttagtgttgggatgggattacctccgcgcggtcggggcagtggtgacctgtgcaggacacagggtggtgatccctgcccaagatcgggaacgaggaggccaggaggaaagactgtcagtggcgaaggccgaagctggagagacaggaccggaatacgccaacaagacggacacgaccctaagaacggccgcccgagaggtggcggaaagcacaaacgggaatgagggggcgagggaagagccagtggaggacttcttggcccgagagttggaggcgtttgccaagatcgagggggtgtctaatgtggcggtgcatacaatcaccatgagtgacccgcaaccgattaaacaaaggtattacccaaagaaccccaaaatgcaggccgagattaaccagaaagtggacgaactggtagaaaagggatgcatagagccgtcaaagagcccctacagttcgcctatagtgatggtgaagaagaagaatggcaagtggagattgtgcgtggactttcgtcaagtgaacgcgagatcagtaaaggacgcatacccaatgcccaggatcgattacatactcgatcagctgcgggaagcaaagttcataagtagcctggatctgaaggatggatattggcagatccccctggccgagagcagccggccgatcacggcgttcacggtgcccggcaaggggctataccaatggaaggtgatgccgtttgggttacactccgcgtcggccaccttccaacgggcattagaccaagtgatagggcccgagatgatgccgcacgcattcgcgtaccaggatgacatagtggtcatcgggcgaacagaagaagaacaccgaagaaacctgaaagaggtatttcgacggctccgattggccaacctgcggctgaatgcggacaagtgcgaattcttcaggaaagagctgcggtatctgggccacaaggtaaccggcgaagggatatgtacggaccccgagaaagtcgcagccatcgccgaactgaaaccgccgaccaatgtcaaggagctaaggcagtacttgggagtggcctcgtggtaccggaggttcgtgcccgacttcgccaccctagtgcagcctctcaccgggctcctcaagaagaagacagaatgggtctggacccgggaacggcaggaagcgttcgaggaggtgaagagaagactagtggcggaccccgtgctggcgtgccccgacttctcgaagaaattcatcctgcagacagacgccagtgattatgggctgggcgcgattctcactcaggagacggaaaggggagagcgggtaatatcgtatgctagcaggacgctaaacggacccgaaaggaactattcggcgacggagaaagaatgtctggccattgtgtgggccatacgccggttgaggccatacttggaagggtatcgcttcaaggtggtcacggaccacatggctctgaaatggttaaatagcatagagagtccgtcgggaagagtggcgagatgggcattagagttgcagcagtacgactttgaaatcgcatacaggaaaggacagctcaacgtggtagccgacgcactctcccgacagccggtggaggagcgaggccgtcgaataagaaatgtggagggaacaccgccagtgggcgagccgccctgcaagtggttagaaggcatggcagagaagatcaggaaagaagccccaaagtaccccgactatgtggagaagggggggaacctgtaccggcacattccgcaccgggccgggagcgaggaagtcgcctcgtggaagttatgtgtgccgaaatatgcccgagaaagggttttaaaggagagccacgataacccggaggcaggccacgccggcggaaggagaaccgcggcacgggtggcggcaaggtattactggccggggatgtacagagacgtgagggcctacgtgcggaagtgcgaactgtgtttgcgttttaagccaagtcagctacaagcggcaggggagatgttgacacaggtaccggaagagccatgggcaacggtatgcgcggacttcgtgggtcctctgccgagatcgaagcatgggaactcgatgctgctggtgctagtggatcgattctcaaaatggaccgagttggtgccgctgaggaaggccacagccgaggcactaataaaggcctgtcgagaacgcataatagcccggtttggggcacccaaagtcttcattacagacaatggggtgcagtttgcgggcagggcatttaaacgatttctggagcagctaggagtccgccaccagttcacggcgccatacacgccgcaagaaaacccgacagagcgaacaaacagaacaataaagaccatgatcgctcagttcacccgagggcgatcaaaggtgttgggacgaaaaatggccggagctaatgctggccatgaattcgggagtgtcggatacaacgggatattcaccggcgttcgtggtgcaaggaagggaaccccggctgcccaaggctctatatgatgaggagacggtaggcacggggcagggcgcagagacgccggaagaaaatgcgaagaagttaaaagagctgtttcagttggtacgacgaaacttggaaagggcagcccaggatcaggccaggcactacaacctgagaagaagaccgtggagacccaaagtgggagaaaccgtatgggccaaacagcatcacctgtccaatgcagcggagggattcgccgcgaagctggcaccaaggtacgatgggccgtaccagatagaggacttcatatcccccgttatctgcagcctaagaaaggagggcgacaggaaaaagagaacggcccacatacgcgacctgaaaccccagcccgacgattgagggacgcaggggtgagagggaatggatggaatgggtcgccctaaaagggtcgcgcaggaccgggaacggtagggtgccacgcaggacacgggggaagggtgccgcgcaggacacgcacgagactcgtcagcacgcagggtgacggactggcgcacttagatttaataaaaaaaaaagggagagcaggaaagctgtggttggaacgatctgaaaaagaaaaggggtgagaattagtaggagtaaagaaaattaatgcgagaagggggaaaagctcagcaaacctgaacaggaaacgcgtccccgaaagctgggaggcgaatccggggccggggagggtaatctcaggcagcggatgaccaaagaaagcccaggggccaggctcacgcctcaacgcggtctcacagggcaactacaagtgtcgggccggaacgacgggtgccgctcatgcgtggtctaccgggcgaggagtcggatgatcctcgggtccgagccactgtgtgagggagatgccggtcaaaagagtccggccgggggcgcgtagtagttgccctgggatgtgagccaaagattctagcccgggcggagggtcgaaggacccgttgttcacgagcggaatcgcggcaagcgacccgcagtgagggcagagggcgagctggaaaggaagaaagggttaagtaaaaggcatccgggtcgggagaactcacccaggccaaggagggtccaatcagcacgggaggaagaacagggcgacggtagcagggaagtagatggtaattaaaataaaaggagaatatatatatacagaaaacaaatgtacgtacgcacaaatgggaagggggtggtccatcaaagatgagaaaagaatattatccgtcagccaacacagaacgcggcgagaacacaacagtatccaaaaaaaaagacaaggcgaagccggataaagagcggagagcgcgttggtactcacccaaccaggggaaagatgccgttagagagcgaggccggtagagagccaagccatgagcacatacgtaacaaccgttagaaccaggcaagagagaccgaacccgacgcaccggcaccgttagagggaacgactggtaatgcaacgcgggtatatatgcgggtggaagacggaacggcggacacttgaaggtaattatcaacaaggagaaaacacagcaagaaaaaaaaaagaaaaaaaaatggagacgaaacggctcaaccacgaggacggaaagaagaagatggaagacctcagggcgttcttggaggagcagcaggcgatagtgggggaggggggctaccgcgccgaggcttctcgtcagcgacgggcgtccgtgctctcgcgtggcgacgaggaggattggtgcgatggctcccagttcctccaactgttggcctcgccattggtatctccggcgccgtcgggccacgactccgtgtcaccgacggtatcctcagacgagggggccggggagatcgaggacgacgtgatttgcgtcgacggtccacgcgccccaaccgcccaagagaaggccagcgtgagaaggccgcggaccatgcgcgaccggggcgaggcgttgaaacagaagttccaggaggcgacggcggaggagaagcgccgaatccgccgggtgctggaggcggcgcgaacgatccgacggcggagggacgagcggctggaggcgcggcggcaacaggagagaaaggccaccaggaaggaggagcccggccacgagagcgacgaggcgccgccacccccgccattccgagtggtgcggccgccgatgcagtccccggccaggggcgagcgggcctcgaatcccgaggccgaatggcagcggcgactgcaacaggccgaggaggaggaagacgaattgtggcagcctacgccaccagccgaggacgaagagggctccgagaggcggccaccgcaagccaaggagcagcagcagccgcatcagcagtaccagcagcagcagcagccgcagcagcagcagcggcagcaccaacatcagcagccgcagcagcagcagcagccgcagcagcagcagcagcagcagcagcagcagcagcagcaagagaacgggcagtggcagcagcagccacaatggaggggaccggaggcggccgtaatagggccatacgtgtcccaggaggtgaggaccgccgtgcgccaggggatggtatggcaccatcagaccctgcacatcacgtgggcctcggggcccgccccgtgcgagactcagccagagaccggcgcccgagtgtgggaggagagccccctcggcagcaacgacagggacccgcggaggagaaaccacaaatcggatcccgcgccggcgacggcagaggcggcgacggcggaggcggcgtcggcggagacggcgacggcagaggcggcgacggcagaggcggcgacggcagaggcggcgacggcggaggcggcgacggcggaggcggcgacggcggagacggcgacggcagaggcggcgacggcagaggcggcgacggcggaggcggcgacgacggaggtgacggaacacgcggaggtcgaggcgtgggaacgcggtccgtgggtgtggcccgcgccggagaggtcgggggcggtcgagcgcccaacac
>Gypsy8-LTR_Dpse	Gypsy8_Dpse	Gypsy	LTR	Repbase	1488
tgaagaggcaggcctcctgcccggagccccaggcaagacccaagcggccggccctgcagcggcagagctcagcaccggcagccacgggccactggaaggcgatcccgcgggaggagtggccggcggcagtgagccgcgcacaggcccagatacgcctcgtgggtagacgtgtgaaaaaattggtaagcgagcgaggtacgcgttaccgcatcgccatgtcggccacgcgcacggaggtattccgagagcaaaaataaaggaagacggagaagagaagaaaaaggggggggggcagcagaaacacaaaaaaaaagaagggcagaacacgcgggagaatatgaataaagaaaaaacaaagaaaagaagaaaacggaatatcgactagggggggaagtatcgagtggatcgcagaagcgcccctacaccttatcgataggcgggagtcggcgccagccagaaaagtgcaagggctgacagcgcccccgagccaaggcgccagagggcgccagaacgccggcgatcccaggtacaacgaaatgcgcgcgcaacttcgggccgtttgaatgaggaaagcccaccccatcccgagatcgcggaaaacggaagtattccgctacgggaagaaagaggggggtgtgaggaaccatggttcccacaggccgagtgcgaccaaaagcacagtcggataaaagctgacggccggccggataaggcgaaggtcaggccagatgcccccggttatccggacgcggcgaagaggccaagggcctcgagaggggaagtgccctgctctcggagagagagacacaagagaggcaaaggaaacggcgggatcgggccagcagtaatttggcgcatgaccaaataagggcacgggatcacgccgccggccaggccccgttacgaaggccgtggaaaccaggagacggcgatggaaaactaccgacgccgagccggggcctggcaaggggctataaaaggaggcggcggcgtcaaagcgggtctcttttcccgcggataagtaagcgcgcgcgcacgttgagacccggtcgaaacgcaagagtgatactcggtacgaaacaaagaagtgtagtgaagtgtagcagcaggcagacaggccccgcctgcccccccagagtaagtctaagttaagtgaagatccccgtacgccggcggaagctaggaggggagtgcgagacgtggagtgcggattcgagtggcggaccaaagcaatagcggaggtcaacttgccccaatcaatagcctcgacgctgccacacccgacgagagcccccgcgtggtggagatcggtatttaagagaaactgtaacacctagccctaagtcctaatagaattgcgaataaagcgaaaatcaaactaaaaggaaagtcttatcatttgtcgttgggggcaacaataaaaatacgttgctgcgaatctgccgaccgctgagcaagcccagcaaactcaagcgagcccaaaaagca
>Gypsy6-I_Dpse	Gypsy6_Dpse	Gypsy	LTR	Repbase	4951
atgtgccgactgacttctgacttcataaacaaagaagtcaaacaattactggacgatggcataatcaggcccatccagatcgccttacaacagaccaacatgggtggttgataaaaaaggcactgactcatacggtaacccaaaaaaaaggttggtaatcgatttcaggaaactgaacgaaaaaaccataccggaccgctatcccatgccaagcatccccatgattttagcgaatctagggaaggcgaaatacttcactaccctcgacttaaagtctgggtaccaccaaatctaccttgcggagcatgaccgcgaaaagacttcgttttcagtaagcagcggcaagtacgagttctgtcggcttccgtttggcctgcgcaatgcaagcagcatattccaaagggcaatagacgatatcctgagggaacatataggaaagatttgctttgtctatgtagacgacgtcataattttttctaaaaacgaaacggagcatattcaacacatcaacactgtgttaaaatatctaatcgacgccaacatgcgtgtaggccctgaaaagactcaattcttcaaggaaagtattgaattcctgggtttcattgttaccaaagacggagcaacatccgatcccaaaaaggttaaagccattcaggacttccctgaacccaaaagtgtctacagcgttaggtcattcttggggttagctaactactatagggtctttattaaggactttgccgctatagcgcgcccaatatcagacatacttaaaggggaaaatggttcagtgagtaggcacgtatcaaagaaaatccctgttgaatttaatgaagctcaacgcgatgcatttcaccgtctgcgaaacattttggcatcagaagatgtcatgctaatgtacccagacttccagaaaccgttcgatttaaccactgatgctttggccagtggaattggcgcggttctttcccaaggcaataggccaataacaatgatttctcgcgccttaaaacaggccgaacaaaactatgccaccaacgaaagagagttgctggccgttgtgtgggctttaggcagattgcagaactttctgtacggttccagggaaattaacattttcacggaccaccagccgctcacgttcgctgtgtcggacaagaacacgaattctaagattaaaagatggaaatcttacatcgaccagcacaatgccaaaatgttttataaaccgggcaaagagaatctggtggcggatgccctttcaaggcaaaacgttaatgctttgcaagatgggccccgttcggacgctgcagccgttcacagcgaaatttccctgacctacacagtcgagacaacagacaaacctttgaattgttttaggaaccagattgttctagaggaatcgcgtttcccgctaaagcgaaacctgttgctgtttcgcagcaaaacacgccacttgatcagttacactgacaagagctcaattctcaaaactttcaaagaagttgtgaattctggagtcgttaatgcaatacattgcgacctccccacgttggcaagtttccaacacgacctgattttgcatttccctgccacccaattcaggcactgtaaaaatcttgtgcaagatataacggacaaaaacgagcagttagaagtcatcactgccgagcacaatcgagcgcacagagcagctcaggaaaacatcaaacaagtgcttcgtgactattattttcccaatatggccactttggccaaagaagtggttgcaaactgcagggtttgcactaaagccaagtacgataggcacccgaagaaacaggaactcggggaaacgcctataccaagttatactggcgaaatgttgcatatcgacattttttcaacagacaagaaacaattcttaacctgcgtagacaagttctccaaatttgcagtcgtccaaccgatattatccagaacaataatcgatgtcacaagccctctactgcaaattattaaccttttccccgcaactaagacaatttattgcgataacgaggcggccttcaattccgagaccatcacttcgatgctccgaaacgcctacggcatttgcgttgtgaatgcagctccgcttcacagcacctcaaacggccaggtggagcgctttcatagcaccctgaccgaaattgcgagatgcctcaaactagacaagaaaatcagcgacactacagaattaattttaaaggctacgatagagtacaacaaaagtttacactcagtaacccgagagaaaccaattgaggtcgttcatgcagtagctcatgttcgtcgcgagaacgtcaaagacaggctgattaaggcacagcaagacaatatcaaaaggtgcaacgcagccagacaaaaccgtgttttcgaggtaggagaaaaggtgttccagaagaacaacaaaaggctagggaacaagttatgctcagaacaaaaggtcgaagcagacctgggaacgtctgttctcattaaggggagggtggtccataaggacaacctgaaataagttttccccacaattagctagtaagccaacttaataaactccgaaactcaaaagcaaataaacagactgacggacactatcaataaaattatcagctcccgcaaaggcgatttggttgacactcctcatttattcgaaacactgctggcaaaaatagaatactgaacacggaaattcaaaatttaatactaactataacgctggcaaaagcaaacatagtaaatcccacaattctcgaccacaccgatctgaaatcacttattgagcaagacaccccaatagtaagcttaatagaagcttctaagatcaaggtccttcagtccgagaacattatccacatattaatagcctaccctaaagttgagtttaggtgccaaaaggtctccgtctaccccgtttcaaaccaacaaaccattctgcgactcgacgaggacacgctggcggaatgcgaaaaggacacctctacagttactggatgcaccgtgactacgcataacaccttctgcgaacgagcacggcgcgaaacctgtgctagctcccttcatgctggaaacatcgccaactgccatacccaacccagccacctgaaagcgataacacctgtagatgacggcgtcgtgattatcaacgaagcgacagcgcgcgtccgaacagatgatgtagcagaagtgactgtctcaggaaccttcttgataactttcgaacggtctgcagccattaatggcacagaatttgtaaacttgcgcaaatcaccaagcaagcagcctggcaccgtgaggtcaccgctcctaaacatcatcggacatgacccgacattaagcataccactcctgcctcgtatgaacatcaacaacttgcaatcaattcgagatttcaaggaggatgtaactgcggcgggctcacccaaattctggttcacggttggtgcggtcctgaacgtcggactaattggctcattcgtccttttcatggtgctaaggagaaagcgagccacattgagggagcagagggctttggacaactttaatatgaccgaggacggtcatcatcctgagggggggggggggggtagttaacaactaagcatataatatgaactctctctgtcatacattgttatttctaagtacgcagcaggtaatcataagtatttggttgccctcagcaaacaatgctgacgcgctgccaagaattctgcacacagcaagtgaaaacggtcacccgtgctgtttgcggaagagtgttgagtcggcatgccgactctggggtatggcgcgatgcattgacttcgtagggtaagcttaagcaaagacatttctgtaaagtcagtctcagttcagatcgcattctaataagacgaacgattaaagctccggcactgccgtaaataaaattcagtgtgttatcaattatagttgggaaagtcccacaacataattatcattgatcccgtttcgctcgccggatccatcacacaacataatcatcattgatccagtttcaatcgccggatccaccgttacctcatcaaaggaagaggccactatcgccagctaattacccacatagcgtcgctgatcatcgagataacggcggtagacttaattggcgcccaaccaatacataagaacccataccatgtaagttcataagtgatttcagtttgaagaaattgttcacgaaaaaaaaataaagataaactgtaaagtaaagtaaatattgctgccttcttctaccagcatttcattcctttaaatcattgcatacttttattaaaattgttgcatacttttaccagcgttcctggtcaataaaactttgcatactttcggcggcattatattttctgctgcatacccttaacaatttttataataaatattgcataccccaagatacaccagtttctactattgccaacagttttacctgccgatctttctcgatcggcctaagtttcgaaaagtgccaaccataaaccaatgagttggaattatagggagaaaaaacctgaatttaatagttccgatagtgaggaggggggaatcaattgctcaataaatcctacccctgcagatatcgttgtaactgaaaaaatggagctggctcaagttcagactctcatcaggcaagccttagcggaacaagaaaggcagtttcaagcacaaataaccgctttagcttcacgggtgcagagtttgcaggtcgaagcgccgcaaattgtcacatacgagaaaatatccgtcgatcctgacgccaaatgcgacattcccttagacattattaaatctgtgccggatttctccggtgtacaggatgagtatgtagcgtggaggcaagcagccatctacgcatacgagttattcaagggctttccaaagagcacggcgcattaccaagcggtagcaaagcggt
>Gypsy6-LTR_Dpse	Gypsy6_Dpse	Gypsy	LTR	Repbase	887
tgtgttccctgcgcaaccaaaagatctaccatccgcactggctctggccagggaagctgaggctagcattgaaagaagcatgtttgcgaactcttacgctaaagccttgcaagaccgagcgcaaattgccgaaactaacaaaaaccgtgcccaaggcagacaaaccaagtttaacaaagatgagcaaaatcaggagagaaatccccattttgaaaaacgccaaaagggcggtccccagcctcaggcccctaaagacaatcaatccgaagctccacagcccatggaagttgactcttcctccagatttagacaaaaaaccgactacagcaggcgtcagacttacgagtccaacgcagcaaaatgcaagaattcgtcagagcgttcaacaggtcaaagacggcaacgcattaacaatgtggtacaatcagactccaaagaggccgtaacagaattcgagaaggcggccaaagaggcagttgaagaattagagagtgagaacgagtacgcacctggtgacgactcaattaattttttagggaacactcccggcttccgtacattcaacgacggttggctgggagaactctgaagatgttaattgacactggcgcggcaaagaattatgtgaagcccttaacagagctaaaggccataacgccggtcgccaagtcattctcggtaaactcgatccacgggtctaccgaaatcaagcgcaagtgcttgatgaatattttccagcatacctccccgttttttctcctcgataccctaagttctttcgacgccatcataggcttcgacttgctaacacaagccggagtcaaattgaacttggcaaaaaacactctggaataccagggtacatctgaaaaactccagtactatca
>Gypsy19-I_Dpse	Gypsy19_Dpse	Gypsy	LTR	Repbase	5115
ataacttcagaagtgggatagtagccctttaaagaatctgcctacataagtatttgtctactggcatccccgacaacgagtattttccacattttataaatggctgaggaaaccatggcaaacattgacaaagaaaaaattgtagagtggttgctggagaaagagatcatttttccagccagcgcaacactaaggcaacttcgcaagcttgccataagtggtggaatggatgaagtttctgaaagtctggtgaataaatcggatattgaatcggaggagaaagtgtctgaaaatgagcagatcgacgatatgaaagaagaagaattacttgacgccgcaataagggttgctgagaaaaagaagaaactggctgccttaatggtaatggacaaccatgtgaccgatgacatccgaatggtcaagcaactgattgcccctttttctgccagtgaaaatgatgaagcctctgaatgggtcttgaattttgaacggatttgcggaggcgtgaacgaaagcagcaattttaagcttcgttgtgtgcgcatgttgatgaaggcgggaacagaggcggacttgttcatgcgtgtcgacaaatcaaagacttacgacgagtttaaaggaaacttcctaaaaacttttggccgcagcaattcaactgccgacgtggtactcctgttgaaggaaacctttttcaacccggagaaaaactccgtaatgggatatattcttcgcatggaagaaattgctatgcgtgccgacatcgaagagaaattgacagtgcagttcatcattgatggttttcgtgatcgatcttccagtatcgccttattgtattcagcgtcgaccatcggaaaacttaaggagctagctcgacaatacgaggctttgaggaagagtacccagacgaattttaggcgcactgggatgactgcttccggaaatgaccggagccaggcgcgctgctataattgttcagcacatggccattatgcttcatcgtgtcccgcacctaagcgggagaagggatcgtgtttccagtgtggatccatgcagcaccaggtgaaggattgccaacagaagcctatgtcagcccagcgatccgtgggtacagccagcaacccgccgatggacgacagagaggagaacaatatttttgttcctattgttaatcaggtaggggtatatttttacactgatataaaacgcaggtatcaaattaaatttctttctggcatgttggacaccggtagcgctattaatttgatgcagcgctcggcgataccttatgaaaattttgatggtgtactaagaccgacagagtattttggagttaacggttcgagaataagcatttttggaaaaataattgtcaatttagtttttcataacattgaaaaagaacttatatttttcgttgtaccaaacaactatatttcgtataatgtccttctggggcgcagtttccttgaaaattatggaataaaattaatttttgaaaatgaaattgaaattgaaaatagagtattagtgaacagtgacttagatgaaaatagagtattagtgaacaatgacttagatgaaaatagagtattagtgaacagtgacttagatgaaaatagagtattagtgaacagtgacttagatgaaaatagagtattagtgaacagtgacttagatgaaaatagagtattagtgaacagtgacttagatgaaaatagaatattagtgaacagtgacttagatgaaaatagagtattagtgaacagtgacttagatgaaaatagagtattagtgaacattgacttagatgaaaatagagtattagtgaacagtgacttagatgaaaatagagtattagtgaacagtgacttagatgaaaatagagtattagtgaacagtgacttagatgaaaatagagtattagtgaacagtgacttagatgaaaatagaatattagtgaacagtgacttagatgaaaatagaatattagtgaacagtgacttagatgaaaatagagtattagtgaacattgagagcgaccaaattgaaaatgtagtattgacaaatagagacagtgagatgatgttatcagatatcaataataatggattattgaaggatgaaaattatgagaataagattagtgtccaattgaattgtaataacattgaccttttattgaaagataacgagcaaaagcatatggcaagtgaatcattagaaagaaccaacttagatataccgtatatatatagtattgaaataacaaaagaagaggacagctataatatcgacccaaatcgaactgataaagaacgtagtaaattcatggaattgataaaacttaactattcagacttaactaacattccagcaattcaacataactatgaaatgaacctcaaacttaaatcagaagaacctgtacgcactgttccgagaagactttcatatcaggagaagaaagaagtagatacccaaatagatgaactattgaaaaaaggcttcataagagaaagtaaatcgccttacagctctgcaatagtattagttaagaaaaaatcaggggaaaaaagaatgtgtgtagattacaaacagcttaataagatttgcattcgtgatggatatccattgccactaatagacgactgcttagagagattagaagggaacacaatttttacacttttagatttgaaacacagttatcaccaagtaaaagtagcagaaagttcagtgcagtatacagcatttgtcatacctagcggacaatatgaatacacaagaatgccttttgggcttatgaatgcaccagcagtatttatgagatttattaatttcattttacaaccattaattcgcgaaggtaatgtagtagtttatatggacgatatcgctataggttccaagtcgttgaacgaacatcttataacagtaggtagagttttaagaattctcgcagaatatcgactagaaattaaggttagtaaatgtcaatttggttatgaaagtattgagttcttgggatataccctttctggtaagggaataagcccaaactgtgaacacacagcaaccattaagcatctgccattgccaaaagatcgccatgaaatgcaaaaggttttgggattattctcttattttaggcgtttcattcctgcttactcaagaatagcaaaaccattacaagaacttacaaaacctggaactaagtttgagcttcaagacaaatgcatacaaatttttgaatatcttcgagaaaaactgatttcgtcaccagtattagctctgtataatccaaatcgagaaacagaattgcattgtgatgcaagtagtgaaggttttggtggaattttgttgcagaaacaagatgacaataagtttcacccaacagcatatttttcacagagagcgacaaaactagaggcaagatacgaaagtttcaagctggaaacgttagctgtgatctattcattgaggaaatttcgaatttatttagaagggattccgtttagaattataacagattgtaactcagtagttttatgtttaggaaagggacgtcttcattcaaatatcgccagatgggccatagagctagcaaattataattacactttaaaacatcgtagtggaaaatatatgtcccatgtggacaccttaagtagatatccttcagcgcttaatcaagattttgaatatgaaccaatagtgacaattcatgaaagtgataacaaagaccgaatagtttccgtgattgagtgtgacgacattaatcttcagcttcagataacacaaaacagggacaaccatataggaaaattaaaagaacaattggagcatggacctgttaagaaattttcattgagcgatggaattgtttataaaataggtgagaacgacgttgagctgttttatgtcccagctgaaatggaaacgcaaataatcagaagagttcacgaaaacttatgtcacttaggaactgagaaatgtatgaaagaaatcttaagacattattggttcccgaatatgagatctaaaatcgatttgtttataggaaattgtttaaattgtatcatgttttcagtccccacacatgcgaacaatcgaacacttcacaatattcctaagcgaccaatcccattcgacaccttacacgtagaccattttggaccacttcccgctgttatatcaaagaagaagcatgtattagttatcattgacgcctttacgaaatttgtaaaattgttttctgtaaatacgacaagcactaaagaagtcaacacatgtttttcaaagtattttcaattttatagtcgtccacgtagaattattagcgatagaggaacgtgttttacatcattagaatttagtaaatttttgttagaaaataatatagagcacgtgaaagtggcaactgcttcaccccaagcgaatggtcaggtagaacgggttaacagaactatgaaagctatgctcgccaaaataactgagccaataaatcacgaggattggagcaaacttttaataaaggctgaatatgcaattaataactcagtccattcgaccacgaaagaattgccttcagtgttgttattcggagtccaacagaggggttgtaatattgacgcgttaacagaatacttagatgataaacaagaccgaactcaaagcgatttagaatcagtacgtaagaaatctttggataaaatcgagcattgtcagcagaagagtgaagagtattttgaaaggaatcacaaaaatcatattgagttcttggaaggcgatttcgttgtaatgagaaacattgacaccacaataggtacaaataaaaaatttgttccgaagtacaggggtccgtacatcatcaagaaggtattgccgaacgacagatatgtgttaaatgacattgaaaactgccaaataagccaaatcccgtatgagggcattatagaggcatgccgattaaggaaatgggcagattggcgtaatcagtgtgaaagtgacccctacttaaatagttaacaaaatatatatatacacatataattaaaattactcttaattacatatttacgatcgagggcgatctaattgtcaggatggccgagc
>Gypsy19-LTR_Dpse	Gypsy19_Dpse	Gypsy	LTR	Repbase	325
tgttaggttgttttagtattataactctacatttgtatttaccttgctgctagcttataattattagtgttaatctacaattgtatttactattaacgttgtacgaaatatcgtaagtatctgaataagtatcgatatgaataatcatccgatagttctagttctgcgaactagaactatgcgagaactagatcggaatagaaccagagatcggagctgggttcaatgagcacttttgcggtatcaacaggacagagtggttggtaaagaattaagtaaaataaaatcataaaaagtacgaaacatccgtgtactttctgcgcca
>Gypsy10-I_Dpse	Gypsy10_Dpse	Gypsy	LTR	Repbase	5950
tccttccgttgaaggaatatataataaaaaaatattttgaagaagaaaaagaaatgaaaagtgattcagtaaaggtagaaggaagtttatatagcttgggatcaaaaaatcctgagcacgccgacgaagaattatccgtcaatagtttgggattcaaatatcctgaacctgccgtcgttgaattatccgacattcaaagttttaatagtttgggattaaaatatcctgagcacgccgtcgttgaattatccgacattaaaagttcgaatagtttgggattaaagaatcctgaacacgccgtcgttgaattatccgacaatgaacaatttaaaagtttgggatgcaaaaatcctgaacgcgccgtcgtagaaatatccgacattcaaaattatgcaaattctgaattgaaaaaaatgaaattgtataacacaataacctacaaagaggacaatttagaaaatctcagagagcaaatggtatctatcatcgaagaagaccatgccaatataaatttacagttaccgttcagaacggatataaaaggagagattaacactgaacacgatagaccggtatatggcaagcagtatccatacgcttattcggttaacgatttcgttaataacgaaataagtaaaatgttagatgaaggtataatcagacctagtaaaagcccatataattcaccggtaatagtagtaccaaagaagggagtaaatgaggacggaactcctaagcatagattagtaatagactttaagaaacttaatgaaaacaccataccggatagataccctatgcaagatccttcagtaatccttgccaatttaggtaaagcgaaatatttctcggccattgatttagagtcaggtttctatcagattttaatgagggaatcagatattgaaaaaacatctttttccataaataacggcaaatatgaatttctaagaatgcctatgggattgacgaacgctcccagaattttccaaagggcaatggacgatatacttagagaacaagttgggaaaacttgtcacgtttatatggacgatataataatattttcaaaaactatagaacaacattataaagatctaattcatataattcagatattgcaaaacgctaacatgaaaatttcactagaaaagtctaaattctttcaattggaaaccaaatttctgggatacattgtttcccaaaatatcattaaaacagatccagacaaaatctccacaatacaaaactatccaattcctaaaagtatcagagagctacgtagcttcttaggactaacagggtattacagaaaatttgtccgaaattatgccacaattgccaaacctttaacaaaatatctgagcggagtaaatgggaaagtttcacgaagggcatccaagaaaacattaatacagctggatgaaccagcaattggagcatttaataatttaaaggacagtttaatagcacatattgaattagtacaaccagattacaataaaaaattcacattaaccacagatgcatcggacatagcatctggtgcagttttgtcgcaagatgggaatcccataacatttatttctaaaactttaagtaaaaccgagcaattatatgctactaataaaaaagaattattaactattgtatgggcattaaaaaatttgcgaaattatttatacggagtgagtggaattgaaatacatacagatcacaaacctttgtcctttgcaatgtcgcaaaaaaatccaaatgttgaaatgaaacgttggttttacttcatagaaagtttcacaccaaaaatcatttataagccaggctcaactaacgtagtagcggacgcgttatctcggattaaaataaatcatatgacagatagtgatgtcgaccagacagaatcggaatcagacataaatactcagcattcagcagagagtagttttgaaaacgtcattcaagagactagcaagcctctaaaccaatttaaacagcagctactattagcgcaagggagattcacagttcatgagttagtaagagtttatgaaaatacccgacatattattgaatttgatacggttgacaatctgctaatcattttaaaagaatttattcagcctcacttaaccacgggaatacactgcactttagaagatttataccttatccaaaataagctaaaggaaaacttcataaataaatttctcttcacgagaaagttcctccaagatgtagtaaattcagaagataaagctataattatagaagaaacacattgcagagcccatagaggactagacgaaaattacaaacaaataactaagctgtattattggccaaacctgcacaaaaaattaaaagaatatataaaaaattgtgagatctgtaacaaaaacaaatatcagagacaccctgtaaaaattccaattggggaagctcccattccagcaaaagaaggagatcaactacacttagacatatactatgcccaaaacctaacattcataacttgtatagattcttattccaaatacttggtggtcaaggaaattcaaagtaaattaaacattgaaaataaggtaatggaaattttacaacactttccgttagcaacatcattaatgactgacaacgaaccaagctttacttcagcacaatttagatcattcatacaaagaagtaacttaactatttattatgctgatcccagacacagcacctcaaatggtcaggtagaaagggtacattccacactaacagaaatagcgcggtgcatcaaggatgaactaaatctaacagattattcagaaataataataagggcggcactgaaatataacctgacgatacattcaacgaccaatcaaatgccatatgacatattgtataacaaaatagaacacaaacataatccaatattacttaaggaagctcagaccaaaatgcttaagctacataacaaagatagaagagaaaaagattataaaataggagaagtagtttatgaaaagaaattcggggaaagaaataaacttcaatcccgatacaaaaagcaggtagttaaggaaaatcgaccgaataaaattataatcaacaatagaaacagaattatacataaagataacatcaaatattaaatattttttccagaaaatgtatgcgaatatactaatactgacttttgttatattgacgacttcggaagtaattgactatacgcatagtgactatctattgctcaaagacgacagagacgtttacacttatgaaacatacgctgaacttttccatattactaatttgagtttttatagagagataattgataaagaatccaaatatgtcaacaaatcaattaattcagacgatgagtgggaaatatcaatggacttaagtctattaaaattaatgatttcagaattagttccaaaacgggaataaatgaattaggtaccatttggaaatggatagcaggcagccctgatcatgacgactttttgaaaatacaaaataaagtaaatgaattaactgaaaataataataaacaatttgtaataaattccaaatttttcaaagaaattgaattgctatcaaattcattaaaaaatgtcatcttcaatgaagaaacgatattgagaaagcatcgtttaaaattaataacttttgacctactaaatttagttgataccataacccttttaaaagtaaacattttcaatacaaaaattttaaataaaaacgaaatagaggacatttataagcatgaaaaacataatgttgaactgtctgatctgttggacattgcaacgattaaaataattcgaaatgcagatttaataatcatttacataaaatatcctcaaattaaagatatttgcaagttttaccatgcaagagccatctcacaaaatgatggaatgttagtaataagtgaaaaagtttgtgaatgtaaggagaaatactatttaatgaataattttaaaagtgaaacttttaacaattacgcacaaataaatttaaagagtacctgtttcaccaatttacttaatggctttaatgccaactgcactaaaaaaagggaaaaaaacaaagaaatagacatcattcaggatggtgccatattagtttcaggcaaaaatatcgtagacaatactactttgttaggatcgtatctccttatattcaacaacacaattgtaataaataatataacccacataaatgataagggtaaaattctaagatatatatcgcatcatagatatagcgattttgaattagttgattatatacaatcgaatgataagcaattttcttttgataatgttaatattttaaatccccttataacattaggtaatacggccttaccattaaaaacattatttttaatcattttgatattgttaatgttattttacttcggctataaattaaccaaatttgtacttattaaatcaataagaataccgtcagaagaaatagtggaaagcaacattcaaatactgtcagaagaaattagagctctatcagaacttcaaaatgtatcgggacgaaacatttaagaatggggggagttaacgtacccaattccattgagctcttatacgagttgtaaacaatctttggctttccaaaacgaaaacaatttcaatcttgggcctccgcctaattgatttctaagatgtacaatctcaagcgcccccgccgcaatcccaatctttgacactcgcctaaatggaaaatcaatgtttgcccacacccggcttctcataaacaatctcactcccggctttctgcagatcctgcactttaggccttttacagttctctctttggatgacgaaatccaatactcgggatggcgaaatcaattgaaatgtttatagaaaaacgattcccgaaagggatcaacgatgcaaagatcagaaagttcaaatcagtcttgatcgagcagcgacatcgcaaagtctagctaaatattaatatcgcgcaatcccttgcccggaactcctttgtgaccctctacttatatctatatcagtgaagttaagttcgaagtanaataaaaacctttttaaaaacacaatccgctgccgcagttgtttaatttatatttgacacaacgaanacgagaaaggggaaaggggcgacagcgattgcagttaaaatgagttatgtatatgtgtagatgtgtgtgatgtacaatctcaagcgcccccgccgcaatcccaatctttgacactcgcctaaatggaaaaccaatgtttgcccacacccggcttctcataaacaatctcactcccggctttctgcagatcctgcactttaggccttttacagttctctctttggatgacgaaatctaatactcgggatggcgaaatcaattgaaatgtttatagaaaaacgattcccgaaagggatcaacgatgcaaagatcagaaagttcaaatcagtcttgatccagcagcgactccgcaaagtctagctaaatattaatatcgcgcaatcccttgcccggaactcctttgtgaccctctacttaaatctttatcagtgaagttaagttcgaagtaaaataaaaactttttaaaaacacaatccgctaccgcagttgtttaattggcgcccaacgtggggcgacgttgtataaaaaacaccgaatgataaaagtgttgcgtcgtgccgaaacccgaaggacaattaattaatggaataaatccttcaaaggaaacaaaccggagcttagggtgtgcaaaaataaatacaatatacaatacaaatacaaatacaaatacaaatacaacgcaaaataatacaaataaatacaaaagctaatcaaggcaaatcgtaaatacaaaaaaaaccaaagaaacccaaagtttttaaaaaacaaaaccaacaaaaccgacaaataccgacaaaaaccaaaatacaaagaaag
>Gypsy10-LTR_Dpse	Gypsy10_Dpse	Gypsy	LTR	Repbase	1848
tgaaacgatcagcgaagccaaagaaggaagacccccagaagacccagtcaaacaaattcagtcaaagaaatttaagaaggaagacccgttcgaagatctgccaaactaagaaggacgacccctaccggatatttcgtgagcaagagttgtattaataaatatataagttcaattaggttatataagattataaaaactaacatataagaaaaattaaaagtggatcaactaactttagattttgaaaaactaaaaatgattaactctcaagcaaggaccgatctcacagcagatctggtcaaacaattgatagcacttcaaatttcacaagtacaagagcaaattgtaaatttaaaacaacaaatagaaactaaatccgatcaggtatcagattatcaggcagaaacaatagacgagacaataagagatgacaccacattaaaggtaatagaatccctaccaattttcaatggtggattaaaccaatatgtaggatggagggaagctgcagaaactgcagtgaagttatataagaaaggaagtaagcaatattatattgcattaacaattttgagaaacaaaataacaggaccagcacatgacgcactgaccaaccacgggacagttctaaattttgatgccatactttcacgacttgactttgtttacagtgacaagagaccaatttacataatagaacaggagttaagcgttctccgacaagggaacctttcaattatagatttctataacgaggttaacaagaaaatgaccttgttaataaataagacaataatgactcacggaaaggacagtgaaatcaccaaagaatcaaataaaaaaattagagacaatgccttacgcatttttgtcactggcctaaacggcggcattgctgaaatcctattttcattgaatcccccagatttaccgaatgccttagcaaaggtacaggaattgcaatctaataacattcgggcccaatttgcctaccaattcagcggtcccagaaattcagggaataataatctcaataccttaagattcaaccagcgacaacctaggacaaacagttcagcattcgaccaaaaaagggatttgcagaggaataacatgtcttggggacaaccaatatttcttgggtaataaacaacaaaatcaggccccagaaccaatagaggtagacgaatctatacaaatccggaaccgacagaacagcaatcaattcaggggaaataataacaatagaaattatcgggagaatactaacggttattataggagaaataataacaattatagccaagcccagcattttagggcaaacgtagtaccgaataatcagtctaacgacaatcaagcgcagaaacgaaagccaaacgaaatgtcggaacaaccggctaataaagcaatgaggataaataacattgaggaggatcattttttagatcagcccccgaagtaggtctgccctacctaaaaagagtagacaaaaaaataaacagagaattaaaagttttgataaatacgggagcaacttcctgttatataaaaaaaggaattatgacaataaaaaagaattaccaatttataagaaagttgctacagtgaatgggttttcaataattaaatatttccataatataactattttcaacacaaagcaagtgttttatgaaatagatggaatggaggcagatttactaataggatttaacctattaaagaaaatcggagcggttattgatacaggaaaggggactttaagttataaagacaatgaggagaaactaatatatgacgaggtcctttctttaaacaaattaacctttatagaaggaaaaacca
>Gypsy3-I_Dpse	Gypsy3_Dpse	Gypsy	LTR	Repbase	6233
gtacgagcaggctaggaatcggataatggggaccgaggtcgcggagagtatccgaacgagagcaatcagagcacagcgggctcgggacaggtttcagaggcgcaagaggaggcggctccaggtgtgtgcagcagtccactcggcaattcgtcaggatgacaggccattcgcacgagtaaagatgggcccgaagacggtgatgggactactggatacaggggcatcggtgagcctcctgggtaaaggtggcctggaactcataggagaattggagctgaaacttcaagacataaagaaattctcagtacaaacagcaggcggcactcctcataaaatactgggacatgtgtcgacggtaatgacgtatggaggccagaagcagaccatggagttgttcctgtgtccctcgctgaagcaaccgctgtatctaggggtcgatttctggcggaagtttggtctggctccgcatatagtaggtctagaacgacacaaggaattagccgaaattgatgctgaggtgctgactaggagtagaccaacggaacctcacgagttgacacacacgcagcagacgcgtttggaccaggtgaagagcaacttcagggcattcgacacgcatggtttgggaagaacgacgctcgaaagacacgaaattcaattaatcgagggagccgtacccgtaaaggagcgattctacccggtatctcccgcggtgcaagagctgttgtttgctgaggtggacgaaatgttgcgtctcggagtcatcgaaaccagcgagagcccgtggagcaaccgcgtgacgctggtacggaagccggggaagaaccgattgtgtctggatgcgcggaaactaaacaaattaaccgtgaaggatgcttacccgctgcagagcatcgagtcaattctgagccgcgtagaggatacggtgtacatcagcagcatcgatctaaagcacgcattttggcagatagagctggagcctgaaagtcggacgtacacagcattcacggtgccaggcagaccactctatcaatttaaatcgatgcccttcgggttgtgcaatgcagcccaacggctgtgtcggttgatggatcgagtaattccacaacgactccgaagccatgtctttgtatacttagacgatctactagttatttcccggacgtttgaggagcatatacacctgttagaggaagtggccaagtgtctcaaggaggcaaacctgacaattggaagaaaaaaatcgaaattcggctataaatatttaaagtatttagggtacatcgtaggcgacggcgcactgaggacagatccggagaaagtacaggcgatcacacaaatacccatgccaaggaacgtgagacaaatccggagatttttggggacagcgggctggtatcggcggtttattcgaaatttctcagcactctcggctcctctgacggactgtctgaaaggaaaagggcaatttaagctgacggaggaggcaggaaaatcgttcgaggagctcaaaaaagcacttaccagcgcccccgtgctacatcacccagactttaagaagcacttctttatccagtgtgatgcgagtcacgtcgggattggagcagttctcttccagagggatgatgaaggggcagagcacccgatcgcattcttttcggcgaagctaagaggggcacagctcaattatagcgtaccggagaaggagtgtctggcggcggtaagagccattgagaaattccgtgcatacgtggaactgatgccattcacggtgataacagatcacgcgagtttgcagtggctcatgcgcttcaaagcactggatgggagactagccaggtggtcgttggctctccaggcttacgactttgacattgagcaccgtaaaggaaaggaaaacatcgtcgccgatatgctgtcacgtccctttgacgttgacgctatcgacttcctggagttcgacaccaccgccttcgaagatgaagaataccgaaggaaaatcgagtcggtccagagcgatgaggatgagttcccagacgtgaaggtggaggaaggactgctatttaagcgcacacaatttggccggccggaattagaggagttttcgtggaagctatggatcccggaagccctgacgagcacgctgatccagcaggctcacgacagcgatgcggcaatgcatggaggaatcgcgaggacactgggacggctgcgacagttctattattggccccggatgaccgtgcaggtgaaggcatatgtggctgattgtgacacctgcaaagaaacaaaacattcaacacaggttcaccgtccactcatgggggccgaaaccagaaccgagaggccgattcaaaaactgtacctggatttcctgggtccatatccgaggactcgaagtggcaatgtagtcatactaatagtcctcgatcacatgtccagatatgtctggttgaaggctttgcctaaggcgacgtcgtcggccgtgatccgattcttgcacgcagaggtcttcgcgcagtttggcgtgcctgaaatagtacacaccgataatggaaagcagtttgtgtcagctgaattctcgcaattcctggacaggagaagcataacgcacctgaagtcggggaactatgcaccacaggcgaacgcggccgaacgagtgaatcagacaatactggcggcgataaggacatacgctagtgaggaccacacgcgctgggacgagaagctgacggagatccagtgcgtggctaggagcgccatacacacgggcatcgggacgtcgccatactttgtgttgtttgggcagcacatgtttaccagcggccgagattataaattggcacgcagactgggcgccctaaatgatgcacaaatgtcacccttggcgaggagtgacaagatggaaatagtccgagatgaggtccgaggaaactcccatgaagcctacaacagagcgaaaaacaggtacaatcgaaaagctcgagaaattaggtactcaccggggcaggaggtatataagcggaatttcgtgttgagcaaatttaaagacaacatcaacgcaaagctcagcccaaaatatgtcaagtgccgagtgatccgaagtatgggcaacagtctgtatgagctggagacgttgcaaggctcacgtattggggtgtttcacgcaaaagatctgaagcagtagcccgggcatctcagtcgatggagccagagactcgcaatcccagggtgtgggcgatggcctacgtttggggccccttaattgaaaaggcccgcctgtttggcactcccgtttcggcggaggaatcctggaaacagtagtgtggtgttatgggcggtcttggagagagccgataagtatcagggctggagaagaaagagacagcggcatctatagtggatcctgggaagcagtggcagagttgcgtgggagaaaaggaaacggtgcgaggaggaggaaaaagaaaaagaagagtttccggtggagaatagtggaggccgcacgtgccctgaaagaaaaaaaaggaaacaaaattggtgatcgtggagacgacgatcccaccaagacatcagcggcaggcatcaacatcagcagaagcggcggaccgcggcagcagcagcccggtactggccaggccggaaaactggtgcgagaaccggcagcggagcaccgacaccaaggaaccgtcagcggagcaccggcaccaaggaaccgtcagcggagcaccggcaccaaggaaccgtcagcggagcaccgactggagacacgtttctgtccccacacaccaacccccccggggaaagaatccagacttcgaagcagaaataaacccacacgaatcaatgtcacacaccttcatccacacacatcacacccaacccacgcatgtataccctcattcataacacatcacataacatcaccacatttcacacatctacacccgtccgacccacaattaaacaatatatcacgatcatataaaaagaacaccacgattaaacgtaaacatcagcaagcatcaggaagccacaacttctagcaaagggggctgccaattcggccgaaatagggtttcttttttttttgttagtattttttgtgtcagtatttgtttccgttatataaacctagattatgaattaatgttcaaggagataaataagaaaatataatggatataaaaatgaaaatttgaacagagtcatgagtgaatagaaaacggtagttgggtgggacgagagcgagaagaagagtgggaccctgaatatgagaagggagcgctcatggaaggtggcgctcatggaagggtgggaccctgctagggataacgaaaccaactatccccgctgacgaaagtgccaacgaagacaagtctgtcctataaattagatttgttttttttgtatgttttttgtttgtttttgttttgttcaatccgtcccctgacttatcgggtcggaaacacccctgacttccccgtgagctagctgggaacgataggccagggtggcaaagaggcggatcataactaatggcgcccaatggaaatagaagggatcgatttgaaacacgagtcttaaagacccggtgtaaaatggaaccctggtagaacgaaactcagccggtccgcgagccgggaataaatcctagccgtcgtagccgctgagaggagtagaagtgaggaaaatggacatggtagttatgtatcggaggtagaagggaaggaagtgtgggtcccgagttgtggtccaggtattaccaggtggtagtagcctcgttgtccgactcgtggagcccgctgtccggatctgaaaagaggaagaggtgccgggggatctgtcgagtcgtggtccgggttatgtccagaggcattaacgtcgttgtccgattctgggggatccacggtgatctgagggaggaaacagcaaagggagttggcactcaaaaaaagtaagcgaaggtatatagcaaggggaaaagaagggggtccgctcacctgcaaaacaataaatgcagttgtctctcgtcccaccaaacaaattaaaggtgaatttttgtctcaagcagtttgggaattatatgtttttttttgttagtgatttagcagactattggaaagccgaagcaagaaaacccaaagggaaatcatctttttttttgaggtctaacaatcctcgctagcattgtttggaagcaattttagaagtaggcattaggcaagtcatcggaaaaagagtttttgtttgggagaggaagtatttagttatttagtgttgtatttaattaggcgattaatggtagatgtacataggtgtttatttatttgattgaatcaatttagatatttagatttatcaatttattgatttaaattaaccgatttacgtatttgaatttatttatttggttatctaaacattgaattaattattcgcttatttatttattgcactatttatttgttcaacatttgttcaatttatttgttttctcgttatgattgaaagttttaaagattatttagccaggaactaggtgtttagaggagtagggtagtcggataataaacaatccaatttatttatcgccaagatagttaagtaaatagagaatagacaaaggaaaggagtacgttacgaaaattggttgatgagtgacccggagatttttaaagggtcgggaaagacaaggcgtagccctgaggcacagcgcaggtaccagccgtacaacatgccgacgactcggtcccaggacggtaaagccggcagtaggccggaagggccgtcgcaagtggcggaaaacatacatgcggggttgtaccaggaggacccagaggccggagcggtaggaggtcaacagcgaacccgtaaggacctggtgttaccgtccgagttaagctcagccgtgaacgcagcgttagcccaagcacaggagacctaccgagcttcgctcgggcagcaaatggaagcgctgagatcgtcaatgcaagcggacatgctggagttcatgcgagagatcaacgctgtgatgggttcgttaaaagcggagcgaacggcgagtgatgcgaatggaaggaatcggggatcgaatgcaaccagtctgggaggaggtcaaccggaagcacccgcgaaccagcaagcacatccaacgcacttgtttgtggacaaccgaacattggaggccgatcagaggacccaagccgatcagagacccgtggaggagtggc
>Gypsy3-LTR_Dpse	Gypsy3_Dpse	Gypsy	LTR	Repbase	527
tgcggacgccgagaaactgctggcgacgcgatggacaaggagcggtccagaccttgggggtggtaggcgcagggaagatcacaaagtgcatgaattggatgcgaacacccacgacccggaggaacagaccgaggcattggatgctgtatataggacgagggaatccggaggcgatcgcgcccagctgaggtgctggaactgcgctcagccggggcatacatattttgagtgtgagtcggccgtgcgtaacctgttctgctacaagtgcgggctggccggggtcatcctccctaaatgccctaaatgtcgaccgggaaacgcgaaaaggagcacgacgcaattggaggagtcgagctccacgtcgccgcgaagcagccagtagataggtcctccaacgttaaattagatacccctaaggaaagaagtagcaataagaatatttacactaccatatataaggttaaccaagctgtattacccgaagctagatggtccgagcgcaagccgataaaggaaaggcagcgtca
>Gypsy12-I_Dpse	Gypsy12_Dpse	Gypsy	LTR	Repbase	8190
gtaccactaaccatacagtatactgtatatgtaagttatccgatccagccggatacccctccctctgcatttggttctcgaccctacagcgggtcaatgagcttaaacaccttcatatgaaccaaatacagcacatgcctcgtcgcgtaatagaacacgagagttgcagcgttgacggaaacacttgcccagacggcccaacaacaaccatggggccgtggaacgtgataaactgccgctgctcaacataacaccggcgcgtgtgccatgtcagcagattaatgcaccggcgactgcgcagccagcgttcggggacttaatattaagactttcatttttatgtaaatttagattctcttagacctccaacgaggaacaataaatctcgcttcgacgagttaataataaagaataaatactacaataatcgtcgattctacttaacttaaatggcgcccaacggaattttatccaacgcgagtaattatttagtaaaaattcgtaagctaacgcttcgggcttaacgaaaataaaagaaacataaaaagtgcttacccaactcgaggttctactactaaattagcgagctaacgccgcaagtgtaataaacaacaagtgaggtgaaataaataaaaaaaaccacacccggaagaagctgaagggcaatccctcgctcccggcatcaacgtctacgaaagaaaaagcaggctgaagggcaatccctcgcctcaaaaattaaaaccaacaagctgaagggtgatccctcgcttccctcatcgccacccacaaaggaattaataattaatcaaaggaaactaataattaagtcaaataaaacacggtataaaccgcagaaaaccatgtaagtgagctctttttataaaattttattcaagcattttggtaatcgcgacccaataaaaataaaataatactgagtggtgcagctgagatatttaaaatcaaaatcaaattcattaaaaaaaaaagaaaatacaataaaataagaagaacattgaaaacagcagtatttccggcaagaccgaaagatctgcagaccgctctggcccttgccgatcgcagcgttttggctgcaaattacgctagggccatggaggaaaaggcccaaaaaacgggccagcgccaaactcaagcgcaactccagggcaattttaggcaaactagagctgtggactcctataaaagtcctcattacgacaaaaggcaagacgcgtcgatcgcccagcagatccaaccaacgatccaatagcggcaggactcgggcccagggcccggagcccatggatgtagatccttcttcttccaaactcagactgcccactgcttaccaaaaacctttcgggtcgggtggacgcaatcaaaattttacgaggaaaacaaacgcgtcagagcgcacctcgagaaattggcagcagaggatagagcacactacaaccggggacaaccagaccgacacggcctacaatggggctgcggccgaagctgtcgctgagatagaagcggagggcgaattagagtacgagagcgactcagtgaattttttaggggaagatccctgctgccattcgtgtggcggaaaatagcagggattaatatgaagcttctcatagacacgggtgcgtcaaagaattacatcaagccgtgtaaatggcttcgcggcgtcatccctgtcgaggcaccctttcccgtctactcaatcaacgggacaaatgaaatttcgaagaaatgccttctgtcaatattcggcaagacctccccattttttttgttagaatcattatcatcatttgacggcatcattggccttgacctgctatcgcaggtaggggcgacattgtgcttaaagagcggtacactcagattcggtaacacgactgaggtaatcaaattccacaagtgcatagacgtcaaccacacaaacgttattgacgtcgatgctcccccagccataagggcggactttataaaaatgttaaataagaggagtaaggcatttgccgaccctaacggggctctgccttataatacttcggtcgtggccactatccgcactgtggacgacgaaccaatttactccaagctgtacccgtaccctatgggtgtagctgattttgtcgaatcagaggtcaagagccttttgaaagacaaaatcattcgcaaatccagatcgccatataataatcctatatgggtggtcgacaaaaaaggcactgatgaagcgggcaataagaagaaacgtctcgtaatggactttcggaagctctttcacaaacagtggccgacaaatacccgatgccaagcatctcaatgatcttaacaaacttgggtactgccagatacttcacaacactggacttgaagtcaggataccaccaaataaccttggcggagcgcgaccgagaaaagacttccttttccgtaaatggagggaagtacgagttttgccgactgccctttggtctacgaaatgcaggtagcattttccagagagcaatcgatgatgttttgcgcgaacaaatcggcaaaacatgctacgtctatgtcgatgacgtaattattttctccaagtctcaagacgaccatgttaaacacgtcgactgggtgctgaaaagcctctatgacgccaacatgagagtcgctcgagagaagtccaatttttttaagacgagcgtggaatacctcggctttattgtgactaacgaaggcacgaggacggaccctgagaaggtgaaggccatccaggagtacgtcgagccaacaacgttgttcggcctaaggtcgttcttgggcctggcaagttactacagatgcttcgtgaaagatttcgcgtcaattgcccgaccgctttctgatattttaaaaggggaaaatgggtccatcagcaaatacaaatcaaaaaaaaccactataaatttgagcgaggtccaacgacacgcctttcagaaattaaggaacattctggcatcagaaaacgtaatattgatgtacccagattacaaaaaaccgttcgacctaacgaccgacgcctctgcctatggcatcggggcggtcctttcacaaggcggccgcccaataactatgatttcaaggacactaaagaaaggtgagcgtcactacgctaccaatgaacgcgagcttttagcaattgtgtgggccttggggaagcttcgtcactacatttacggagtcagggacattaatgtgttcactgaccaccagccactcacgtttgcggtttccgaaggaaaccctaactctaaaataaaacgctggaaggcacgcattgacgagctcggtgccaagcttttctataagccaggcaaagaaaaccatgtcgcagacgcattgtctcgacaaaacatcaatgcattggaagacagcgcgccaccatctgacgcagcgacaatacacagcgaagcgtctttgacttacacgatagaaacgacagacaaacctgtcaattgttttaggaatcaaatcgtcctagaagcggcgcgttttcctctaaagcagatgttcattcttttcggggaaaaaacgcgacacataataaattttacggacaaaaatgcgttgactggggtcgtgaagacctcagtaaaccctacggttgtaaacgcaatccactgtgattttccgactctagcctgcattcagcatgagctagtacgcgcctttccgtcgaccaagttctggcattgcaagaatctggtcacagacattttcaatgaaaatgaaagaaaggagattgtcacaatcgaacacaatcgagcacatagagctgctcaggaaaacgtaaaacaggtcttggccgattactatttcccaaaaatgactaaactcgcaagcgaggtagtcatgaattgcaggatttgttctagagcaaagtacgataggcatccaaaaaaacaggagctgggaccaacgccagtcccttcgttcactggagaaatgcttcacgtcgacattttttcaacagataggaagtacttcctaacatgcgtggacaaattctcgaaatttgccatcgtacaaccgatagcttcccgcacgattgcggatataaaggctccactcttgcaacttatgaacattttccccaacactagacaaatatattgcgacaatgaaccatcgctgaattcagaaaccatcaggtcacttctgcgagacaatttcggagcccacattgtgaatgctcctcccctccacagcacttcaaacggccaagttgaaagattccatagtactctgttggaaatcgcgagatgcctcaagatagcgaagggaatcgtcgacacagtcgaccttttccttcaggcaacagtggagtacaacaggtcggtacactcggtaaccaacaagaagccgatcgatattttaaacgccgctgcagcagactttcacagcgaggtacagaacagggtacggaaagctcagattgtgcagaacaatcgagtcaaccgatcgcgtcagaacagagtttttagagtaggtgataaggtattactgaaacccaacagacgcctcggaaataaactaaccccgttgtacgtggaagaaacggtagaagcggacttggggacaacggtcctaattagggggaaggttgtgcacaaagacaatcttaggtaatgcccctatgcccatacgtgagcgttccactcagccgactattttttacgctccatttacattcatacttagagactcgatcacagattaccaagcaaccttttctttcattccttaggttgtttcacatgataatccttctggtggccttggtaaacgctcgcataacagactactcacattctgactacgtaccgatattggacggcgacatactcgtatgggacgaaataaattaccttaggcattcgacaaacttaacggattacgaacgaatggcggacgagaccgcaaatttgaccgagatgtttccacagtcgcacatgcgaaaactactagtggtggataccgaccatatccgaaatatgttagccacgattagcgtgcaccacagagttgctaggagcctaaacatcctgggctcggtcttaaaggtggtagccggaactccggacgcggacgacttagaaaagatacgaataaacgaggcccaacatattgaatcgaataacaggcagataagcataaattctaagtctcaggagcaaatcaaccgcttaacagactcagtcaataaattgctagaggcagcaaagggaaagcaaattgactcggctcacctgtacgagaccttgctggctaggaacagaatgttggcatccgaccacgacaacattctgcgaaacgtcgacaaaggactcctgtgcccaaggattatattctggtggcgtggcccactgccagtcgcaacccagccacctcagcgccatcacactggtcgacgacggcatcattatcatcaacgatcacccagcagcagtaagtttcgacggcagcgcggcgctcaacatttcagggacgcatctaatcacattcaacgattatgccgtcataaatggttcacggtatcagaatcgcaaaaacgttcagagccgatacccaggagttgcatcttcacccttgctaaatgttaccgagcataaaagggtgctaagcctgccattcctccaccagttgagcgaggagaacctcaacttcatcaaggagataaaggaagaggtgtcctcacgttccagaccaatctttgcattctgcctaggactaggtatttgtggcctagtatgtggcatggccatgctcagactatatttgacgaagaagcgcgacgcccggcaaatcaatggattaatggcaagactaagtgcgccggggacggcgactgctcaagggggggagtagttatccgatccagccggatacccctccctctgcatttggttctcgaccctacagcgggtcaatgagcttaaacaccttcatatgaaccaaatacagcacatgcctcgtcgcataatagaacacgagagttgcagcgttgacggagacacttgcccagacagcccaacaacaaccatggggccgtggaacgtgggaaactgccgctgctcaacataacaccggcgcgtgtgccatgtcagcagattaatgcaccggcgactgcgcagccggcgttcggggacttaatattaagactttcatttttatgtaaatttagattctcttagacctccaacgaggaacaataaatctcgcttcgacgagtaaataataaagaataaatactacaataaacgtcgattctacttaacttaacttgtatgtagtatacttactgtataccttgtatatatgtagtatactgtatggttagtggcagtacatacataagcagaaaaaacacgcacagacacgttgtgtgtgatacacaaaaagacaagcactcgtcgggtacacagacacaagtcgaaaagagccgcaaaatgatgcaaacaccgccgccgttgcattggaaagagagagagaaggtgctgtaccaggaacgtcgcgcccgagtgcaaacgagatggaagatttagaaaatgcggaaaagaatactgaggacaagattgatcaaatgataaagttgctaagtttgaaagtgctttgcgatgagcaacgagaaatgaagatcgctccagataattttacaaaagttgtgagcgattgtgatggaaaatcggttcccatagaaaaatggtttgagattttcgaaaaaaatgccgacgcatatgagcttactgtaaagcaaaagtatgtgcaggccagaggaaaaattaccggtgcagctaaggttttccttgaagcacaatgcgtgtgcacctatgaggaactcaagaacgtattattggatgaattcacatgtagctataacagtgcagacattcataagctgctgcaagaaagaaagaggaagagtagtgagtcgatgcacgagtacttgctgcagatgagaaaaatagcagcagtcggacatgttgaagacgcggctgttataagccatattatgaacggtctggacataagaaaagagtataagtatgccatgtatcgctgtaagaccttcagggccatgaaagaagagttcgatatctatgatcgtttgaacatattggagaagaagggcaataacgaacagcataagacgagtttcaagcagcaaagtgggcaaagcggtaaaaaagaatattgctttaactgtggatcaggagaacacaaacgcaaagactgcaaagccgaaacgaagtgttttaactgcaatcagaatggtcacatttcgcgtaactgtccttatgaagctgataaagttgataaagttcgcgtcattttggatcgcagtcgcatgaaagaaattcaaataaacggcattgtagttgactgtcttgtggacacagggtcagatgtaaccataatcaaagagagtatgttgaagaccatgaaaaacgttaaacttttgaagtgcacaactatgttgcgcggtctgggtcagatatcaacaaagcctgttggatactttaatgcagaagttaccgtggataacttgcagaccacacagaagtttttagtagtccccagtagccagattgatttcgacgcacttttggggcatgatttcattaaaaagtttcgtcgctgatatgcaaggatacacgttcttgaagcatgacgcagatcctgtgccaacagatgagcatgctcttatatataatgtaactgaagagtcatcctttgtagctccaccgcaatatcgaaaagacgttgaacagatgataagaaacagttaccaaatgcccacagaagttacaaagcagtctccaattcaactgaagatagttcccgacggagtaatcaagccgtttcatcactcaccgagtcgtttatcgacagacgaagccagtgccgtaaagaagcaagtcgaagaatggaacgagcaaggaatcgtacgcaagtcgtctttaaatgtagcgagcagagttgtcgtcgtgaagaaaaaagatggtacacttagagtttgcgtagactacaggaagttaaacagcatggtattgctggactgcttcccagtaccgatcatggaggaagtcttggaaaagctgcagtcggctaagtggtttaccataatggaccttgaaaacggatttttccatgttcctatgg
>Gypsy12-LTR_Dpse	Gypsy12_Dpse	Gypsy	LTR	Repbase	579
tgtaaaggacagtgtatcaagcagttaacactatcccatctaaattaacatttgaacttaagataccatcgataagaccttaccgatataaccagacttaaccgatgtttaaaagacctagccgataaggggttatcgatatgggagtcggttgttggaagtagaagcagaaagttgaacaaaaagtcggaagaacagaatcattaattgcacatcttaaatcaaacactttgtactctttttcgatcaaaacattattaataaacgatactttaatattaatcttacatttgggggctcgtccgcgtcgaataaagagctcagagtgtgtgaaaaagaaaaacagaagaaagcagaagctgatgcaagaagaggattgttgaaaagttgttaaagttgttgtttgtagctacataaagttgtaaagttgttgttggtggctataaacattaagttgaacaatcaaaattctgtgagcataacagtagacacggattttaataaaagatcagtcgtttaattcggttgaaaaattgtgaaattcattgtcgcgtcgcagcgtcgccttgcccgtgcgca
>Gypsy11-I_Dpse	Gypsy11_Dpse	Gypsy	LTR	Repbase	8190
acgccgctttcccccccccccccccctccctaatttctcccgaaggccccatcgttgacggcggctcggcgatccctgcgccaacgactcgcctccccccccagtctcaacgtctcagcaacttacaaataaactgtagggtgaccctgggcagactgagactgaccccagcctaggatcactactttacagatggcgcccgagcagggactgttgagacaattcaaacgatagttttctgggggggatttcacccttcgtggcctaaagacccacaagtagatcgcgtaggtagcgccgcatcaaaccgaggagaaatttatagggtatcaataagaaaatacgatacgaaggtacaggccagcagcgagcaaagcgtggctgaaaagctgtacaatccccgttagccgtcggaaaatgaagaggagagaacgggaaagaggaaatgagagaggaaaacgacagaatgaaagtacagcccgcagccaagcaaagcatagtgatgcccttcccatgtccagcagaaagagagaaaaaaaaaaacatccaagcgaagcaccagcgacgaagcagcacgcaaagcagaacgaaaattccgtggtccccgttatactcaggcaaaaccatgcgggatcatggcgcccggtaccgtggggaaagagccaagggcagccagacctctgttacatttcagtggggagagagggggtgaagaccggagaacagttctgggcgtcggcggcgggcatgtgccgaacgacccacgagtataatacatgaaattatcccttcctcatactacccgcaccccccgatcttcgactatttacctaaccattcgcccgcggctctctcgcgtggtgttctcggccgattccgagacgtcgacgtcggcagagactcggccgttcagccagacccaatataagccgggttgtatacaacgcaagggagagtcatcctcagcattcggtcaaacatacaacgtgtgaaacagagtgatcccctgccttcgatcagtacacaacgcgcaaaatacagtggtccttatcccgcagcatacagtggtcccaatcccgcagcatacaacgtgcgaaagacagcgatccccgcgtcttctgtccacctcgcgctccccccgaaaccgaacacgaaccaacgcattctaaccggaacaatcctgcagaaaccaacgactaaagtacccctgaacaagcgcgtgttaattgccagcccccgcgtccgggcccacgaccaagacggcccaccggtaattcaccaccgaatagcctcgcacgcgtcctcgccgtttaaggattcagagccccgtctttcgccgcgtccttagctacgtttttcgactcctcgggcgacgccccagacatttgatcgtagaccacgtgcagcaacagtgacccggaccaactcaacatgggagtcaagtggatttcggtcaggcgcaagaacgagttggagatgattaccgcggagcttgggttagacagcgctggaactgtcgaagagttgagacgtcgactcgcgaccttcgcaaactcggccgatttaccaagtacggcgcgttctcggttggaggaattggaggcccagtacggagtcgccgtgactccagaggttaaaccactttctccccgcccttctacactcgcgcctcttagcctacaaccccatcccccggctgcgtatgatgtcgtacccgccagtagccgtggtatcgtggcgtcgggatccgctgtgccggcagagagcctgctccatggcatcgacgtcggtgccgctcagagaaacctgcacggtagcaaggacccaccaacgaaggggtccacctggaacgaagagcattttaacgctgcgatcaccgagaaaatggtccgctggggaatcgtgtttgatgggtccggcgatccgttaagtttccttgagcacgtgcaagagagggcagccacttataagatagatctacgacacttatcacaaggaatcctcgtgttgttgaccggtcgggccgagagttggtttcgaacgagccgccttagtggagaaccatgggagacctttcgcaaagagttttcagagttttttttgcctccccggtactttcaacggctagaggacgagatccgaacccattttcaacgaccaaaagaagcgtttaaaacgtacctcgtggacattcgactaatgatgcagcgcgcgggatacaccgaggctcaggaattggaaaggatatacgataacatgctcccggaataccagttgtttacgaggcgaaaagattttgattctctctccgaattaacgcaactggttgtgaacttcgaggtgacgcgtaacaagggaccgtcggagctcacgggctacgcgaaccaagcacgagacacccatccgcgggaaactttagggccaacggctggtcaacgaggaccaaggaatcacgcggctgcgaggacacaggatctccggcacgatagaacccaggtgagggattggtcgacggactcgcagcagccggatgtcaggaatggaaccatcttccaagacgccgacaccataatcgacgtgcagcatgcttgtaggaactgcggcggatccggacacttttccagggagtgtaaacagccccaagtcttgtactgctgggactgcggccgtcgcgggctacgtaccatcgaatgctgtcgcaggaattcgtcgggaaacggacaggcgcttcactcggcaggggaccgggcgaagaccgacaatcccaccccgaggcagtaaagggaaccctgcggctggagagaggacgaattcgcgcgcaagtaaccatggaaggagaggacctactcgctactctggacacaggcgccacacggagcttcgttagcgaacgcaaagccctggagctggacaacggacagagtatagcgatggtacgaacgacgatcagattggcggatgggtccctccgggaattgacttaggcgctgatggcagacatacgactaggagatcaacaagtaaagatgccggtgctagtaatgaaagacgtgctggatgacgtcctcctcgggatggatttcctatgcggaatagacgcgaccctgcagtgtggaggagtccccttgcgcctgcaatttaaacacagccatgataccaggactcaagacataggatccacagcccgcctggatcaacctacgaatctcagccgagaccgggccgcccagcatcaagaaccgacgaggaacgacgtgccgaacgaggagcgcgtggccgatcccctgggatccatgatggtgaggtgggaaaaacttgcgagggacgacgtaccaaacgagacgtgcgtggccgttccttcaaggaattctaggaattcgggcgaggtctcgaccccggcaggataccaacccggatggacatcggcgctccccggcctcgaccacagagccatgctgaaaaaccccttccgggtacacgaggtacagcagcgatccaagaaacgagtgcgattcgagcccggcatcggcgacaacgggccccgccgtaggcgcaccagggaacggacacagggagcaacagtggccaccgtgagtatatcccaattgcccgacgttttggccccgggattcgagcccgaagacgacgaacccctggaaccccggatcaccgaatggttgcaacaggaactgaaacaattcgacggcctcagcggagtgtcccccattgcagaacacaccatcgtgatgcgcgacaacaagcctataaaacaacgttattatccaaaaaaccccgctatgcaagccgtcattaataaacaggtcgacgaactgcttaaggaagggcagattgaaccttcgaagagtccacatagcgccccaattgtcctcgtgggcaagaaaacaggtgacatcaggatgtgcatagacttccgacagttgaacgcgcgatcgatccccgacgcgtatcccctccccaggattcaacacatattggaacagctgagagatgccaggtacatatcgaccctggacctgaagagcggctactggcaaattccgcttgccccaaccagccgcgagtgcacggcgttcaccgtgccgggccgcggatggtttcactggaaagtgatgccttttggccttcactccgccggcgcgaccttccagcgagcactggatagcgtgattggccccgacatggaaccacacgcattcgcctatcttgatgacattatcgtcatcgggcacaccgtggaggaccacatgcggcatcttgggacagttctacagcggctgcgcaaggctaatcttcgactcaacaaggacaaatgcagcttcttcaaacgcagactgaagtatttaggacacgtcatcagcgggaacggcatacacacggatcctgacaagatcgccgcagtgcgcaacctgaaaccccaggcaggtgtcaaggaacttcgccgatgcatcggtatggcctcctggtaccggcggtttgtacccaacttttccgaaatagtagaacccatgacggcgttgttaaggaaagatcggcaatggaaatggtcggaagaacaggagaaagccttcgaggagttgaagatcaggttaactgaagcgccggtcctcgcctgccctgatttttctgaaaaattctcattgcaaaccgacgctagcgaacaaggattaggagccgtccttacacaaaagataagggacgaggaacgagtaatagcctacgcgagtcgacgcttgtccaaagccgaggagaactactccgttactgagaaggaatgcttggcaatagtgtggtcaatccgcaagctgcgctgttacttggaaggataccgatttgacgtgatcacggaccatctcgccctcaaatggatcaactcgatcgacaaccccactggacggatagcacgttgggctttggagctgcagcaatatcaattcgatattcgctatcgccgagggaagcagaacgtggtagcagatgcactttcccgccaaccattggagttactacatcaagctctggaggaggagtcacagtgcaagtggatcaggaaaatgttggcgagaatcaggcagcagccgggcagatatgaagactaccgaagcgagagtggacaactgtatcggcgcctgcacaccgtgcccgaagaagaagactccaccccatggaaactctgcgtcgctgcagaacatagacgacgcgtactaaaagaatgccatgaccacccgacggccggacatctaggaatccgaaaaacaagcacacgagtcgcccaaaagtactactggccaggcctgttccgagaagtcgccagatacgttcgccaatgcgtagtgtgccaaaaatacaaggtgagccagttcaaaccggcggggaaaatgttcaccagacaagttgacgaacccttcagcgtgttatgcgccgactttgttgggccgttgccccgctccaaacatggaaacaccgtcctcctggttttcttcgacgcatttagtaagtgggtcgaactggtgcctctacgcaaggcaactacgccacacctggaaagatcattccgagaaagaatcctaagccgctttggtacccctcgtaccttcgtttgcgacaatggggcacagtttaccagccgatcgttcaaaggattctgcaaaaggctagggatggaacttcagcatactgccccgtacactccccaacaaaatccaacagaacgcgcgagcagaacaattaaaacgagggtggcgcaatacatcgacggaaaacagaacacttgggacgagctcttgccagaaatcacgctcgcgatcaactcaagcgtgtccgattcgacgcgattcagccccgcgtttttgatccaaggtcgcgagccaagactgccaggcgccttgtacgacgaggttacgccaggaacgggaactagcatcgccgacccggagaccagggcacgacagatgagagaggtgttcgaaatcgcaaaaacaaactgcgacaaagcatcagaagagcaaaaacgacattacaacctccgccgtagggaatggaaaccggctattggatcccaagtgatgttacgtcgccacactctgtccaaagcagccgaaggcttcgcctccaagttggccacgaaattcgagggaccataccgggtgaccaagtttctctctccgaatctcgtccgattacaggttctaaacggacgtaagcagcgatcagccagtttgaacgacctgaaggcgttctacccgaccatcgacgaagatgacgaaaagaccgaccagatcaggacggacagtgaagacgaccctgaccgaaccaatatacaacaatcttgattacaacgcagatctactcaaaccgccacgacgatgctgacaccccggatacacagagacgaaaccaatcaggaacccggatatcttgcgaggaacgacgcaccgaacgaggcgtgcgtggctgctcctcctggacacatccgcttcgggaacccggatatcttgcgaggaacgacgcaccgaacgaggcgtgcgtggctgctcctcctggacacatccgcttcaggaacccggatatcttgcgaggaacgacgcaccgaacgaggcgtgcgtggctgcccctcctggacacagccgcttcaggaacccggatatcctgcgaggaacgacgcaccgaacgaggcgtgcgtggctgcttctcctggacccatccgcttcaggaacccggatatcttgcgaggaacgacgcaccgaacgaggcgtgcgtggctgcccctcctggacacagccgcttcaggaacccggatatcctgcgaggaacgacgcaccgaacgaggcgtgcgtggctgcttctcctggacccatccgcttcaggaacccggatatcctgcgaggaacgacgcaccgaacgaggcgtgcgtggccgcttctcctggacacatccgcttccgggacccggacatccttcgaagaacgacgcaccaaacgaagcgggcgtggctgttccttcaagggcaaaccgcaaccgtgattgtaccgaagggaccaaccaaggccgacattttggagattctcattaagtctataaccgctccgccgcactcatagagtatcaaagtatttcttgcctgtagtcaaccagtccattcctattcacagctcatcgaatgcgagagacccccgccgacggagaactacgacaaaagccaggccggagcccccagtcgactgggagatcatcgaggaactgattcttcgccccactccgcgagaatgccaagtccacccagaggtcctcagctgggaaaatttatgcggcgacgtcgtaagctggccccgcatcgaccagatcatcgaggggcacgattcagaccccgatcacgtcaatattacaggagacgtggcccagacgtacagggacccaagccctggcaacgccgccagagccacgttcacccacgctcagggccccagccaggtcaaccccgaccaggtcgccgaagagcacgcgcagggccctggacacgccaccgtaggagaagcagccgacttcaccgctccgggtccgaaccccgacgagggggcagaggccatcactatccctgacgggctgccaggtgccaccgcacgcggataccgccagcaattcgagccgacggagttcgaaaaagaggtgctccgctgggaagagccaccgcttccggcactcttcggggcccttgatacgctcaaccttctcgaacggatagacgggttggacatcgccccggaagatgcaggactaccggccgtcagcaactttgacgccatcctgcgtcccgaagacatcgacctcgaagatgcaggactaccggccgtcagcaactttgacgccatcctgcgtcccgaagacatcgcccccgaagatgcaggactaccggccgtcagcaactttgacgccatcctgcgtcccgaagacatcgcccccgaagatgcaggactaccggccgtcagcaactttgacgccatcctgcgtcccgaagacatcgccaccgaagacgcagagctaccggccgtccgcgatctggacgccatcctacgtatcgacggcggccgtccggagataccagaaacgtcgacccccaacccagccgttcgttgggtgactggggaggcggattggagagtacgtacgcccgac
>Gypsy11-LTR_Dpse	Gypsy11_Dpse	Gypsy	LTR	Repbase	817
tgtgaggacccatactgggaccctcacatagtaacaagaataataataataatattaataattggattactcacaaccatatgctatagtagtaaataagctagttatgttttgcatagccgaaatcccgccaaacggccagctcacacggaacaaccgcaaagaagacggcgaggagagagagccatgctcagccggcagcagagcggatctctttcggaaaagtcccgttggcccgaaaacgagcgcgaggcgtggcgagaacgtcgagcgaccgtagcgagagagggagtcgattctgggaagtgagcgaagacggaacgtcgcggacatcgaagtgaagagaaaaaaaaagtgttgaacggccgcgcgccagagaggagagaaaagcatggaggagctgcgggaacacaggcgcgggatccgcgggtgagctggccgctggccaaggtagtagtaggagtaggagggagtgcgaggggaaccaatccaataaaacttcgatcatagaattaagaacgcgttggcttccatttattttctctggtcggaccaccgactgcggtcatctctccaccccctccccacccgttttcctgactgttctcggtcactacgctcccgctctgactctggcaacagggttttaccctgctggagtgagaagtggtacgcgtttcgacagaggcgcccccccctcatccttttccttcacctccccggacccgcggcccacttcgaccttggcaacaggggttttaccctgctgaagtcggggagtgcagcgtctcgggtgagtttcgcgccgcccggccca
>Gypsy14-I_Dpse	Gypsy14_Dpse	Gypsy	LTR	Repbase	3604
aaggtttttgttcgccaaaaaatctctaaaaggaatcgcgaaattgtttgtattgagtgaaagaggtttgaattcatggaattccctcaagcaggcattattgtcagaatttaagtcgaatgtaaccagcaagcaaattcatgagcaactcgcgcaaacgaaacgaggcagcaatgagtgtgtattcgaatatttctacaaaatgaaagacattgcatcacgaggaagtattgcagacgacacatttatccaatatttgattgacggcatagatggaaaaggtgtgaataagacaattttgtacggcgcaacaaatataaatcagtttaaagaaaaattaaagtgctataaaacaattatggaaaaagaaaatcaaatggaaaaagagacctcgaagcgaaatgaaatcaatataaaagaaaccgacaaaaaaagtcaaagcatgaacaaagatgataagaaagaagtgaaatgttataattgcggtggtaaaggtcacttatcgagtaactgtcaaaataaagataaaggtcgaaagtgtttcaaatgcaatcaattcgggcatatttctaaagattgtaaaattgaaaagtttggtgcaacgtcagtaaatacgcgtagattgcagccaaaacccgatatcacacacaaagaagtcgcatttgaaaataaaaagtgtatcgcgctttttgatacgggcagcaagttcaacgttatgcgggaagacttttatcgcgagattggcaagccgaagttggaaagctgtaaaattgttcttattggatttggcgattgtggctctaataggataaaaccagttggacattttaaacacgctgttctaattgacgatggtgaattcttgttagatttttatgtagtacttttatgtagacttatcgacgtgaagctaattattggagaagaactgtgtttactggcggtaatcgtttttaatagaaacggacttcaagtgcgcaatatgtcgagcaatatgtcgagcaatatgtcgagcggggacgaactaaatataatgaaaatttgtgcggaaattgacaatgacgtgattgacattaatgaagcagcaagtgaatctgccaaaaaagaagtacgcgaactaatagacaattatgtgccaaacaaatcaaaaacaacaaatgtagagatgcgtatcgtattaaaagatgagtctcctatattttcgcgtccgcgcagaatggcgtttacggaaacgcgtatcgtcgatgaacagattgaagagtggcttaaaaatgacattatcgaagaatctacatcggagtttacaagtccaatagtccttgttaaaaagcgagacggttcggcaagggtttgtgttgattacaggaggatcaataaggtaactgtcaaagaccattttcctttgccgcttattgaagatcaactagacagattgcaagaggccaagatattcagcacgattgatcttcagaatgcgttttttcatgtgccggtttctgaatctcgtcggaagtacacgtcgtttgtaactaagcgaggccaatatcaatttttgagagttccgtttggatttctaaattcaccaggagtttttcagcggcacgtcaatgcgatatttcgacatctgtccagcaaaggtattgctttaccctacgttgatgacgtgattattccagcacagacagaacaagaagctaggaagaatctaaaggaagttatcgaaacatgcaaagattttggcctagaattgaacataaaaaaatgccactttctaaagacccgtattcaatttcttggtcatttaactgaaaacagtaagatttatctttcaacagaaaaaatagatgctgtgtcaaagtttaaaatgccacaatcactcaaacaagtagagagtttcttgggactgactgggtatttcagaaagtttatcccgaattatgcaggcattgctagacctttaacggagttgacagagaacaaaaaaaaattttaatttgatgtatatgaagagaatgccgttaatatcttaaaaaaaaactgctgacggagaacccagtattgaatatatataatcagacttacgatacagaagtacacacagatgcatcaattgatggttttggtgcagttctattacagaaatcgccagacgacggacagctacacccggtctattatatgtccaaaaagactactgatgcacagcggaaatatagcagttacgaattagagattttggcagtaatagaagcgttaaccaagtttagagtgtatctcttaggcattcattttaaactgataacagactgcaatgcttttacaaagacgctggagaaacaaaacttatgcactagggtggcgcgatggattttgttcctgcaggagtacgattatgctgtggaacatcggtcaggaactagaatgaagcatgtcgatgctctcagccgctacccaatcatgatgataactgaagacagcataagcatcgctttaaaagatgcacagtcgaaagatgaaaagattaaggctattaaacaaattctgaacgacgaacagaagacttacgacgattatttcctgaaatctggtatgctatatagacttgtacaggacgaggaacttatggtggtacccaatgacatgcagaaacaaattatcagccgtgcacatgatagaggtcattttgcagcaaagaagacgaaggatttgatttgtagagaattctacatacaaaatgtcgaagagaagatcaagaaatatattgagtgctgtattccgtgtattttgatgaaccgaaagagaggcaagcaggaagggctactacacccactccagaaagaagacgttccattatacacttatcatattgactttttgggacctctggattcgacgcacaaggactacaaacatatctttgcagttatagactcattcacgaagtattgctggctgtatcccacgaaatcgactaccgcaaatgaggttattgcgaagcttagcagtcaaagtattacatttggtaatccagcgtttataatctcagataagggctccgctttcacctcgcaagactttgttaagtattgtgacgacgaaggaattaagctggtgaagacgacgacaggactaccgagagtaaatggtcaagttgagagactgaatgcaatcataatttcagtgctctcaaaactgagtatcgacgaccccacgaaatggtacaggcatgtcagcaaagttcaacaagctgtaaattcaacatttacgagaagcattgatacgacaccctttgaaatgctagttggagttaagatgcggacaaaagaagacctccaaatacggcaattgatcaacaaagaagcagcaactatatttaacgacgaacgcagcgacctaagagcaaaggcaaaggctcaaattgtgaagcttcagaacgaaaataagaagacgtataatctacgacgaaaacctgcaagacgatataatattggtgacttggttgccatcaaacgtacacagtttggtagtggcctgaaattaaaagcaaagtttttgggaccctaccaagttgttggaatcaaacataacaatgtttttgggtttt
>Gypsy14-LTR_Dpse	Gypsy14_Dpse	Gypsy	LTR	Repbase	1179
tgggaccctaccaagttgttggaatcaaacataacaatgcgtatgatgttcagaaagtcggaaactgcgatggcccaaagaatacctcatcgtgcgcggagtacatgaagccatggtccattggcaacgacgacgacgacgacgacgacgacgacgacgacgacgcattcgggtcgaatgcttaatcagaatggccgaatgtgggttggtgtaccacacaaaataccaaatgaagataagatccctagacgacgagcaacgatgatcccatcactaaaaagaacgacgaacaacgattatgccatcacgaagaagacgacgagcaagaagagacaagcagagaaataaaacgacggcggtaccgaaaagacgcaaaaacgacgacgcccgcagagaagaagaataaaacgacgcagaataaagaatacatttatcctaaatttatcaaacattaaatacaaattaattattaaacataaagtaaataaaaaccccacattttgggcgctcctccgggaatgaattaaaagggaatgaattcttctattgaagaagaaacgaaaatataaatttttttcccccacaatgccgtatttaaacgatttaatatgtgaaaatctacgctcgagcaagaaagagtgcatagcggcactgcataaattcgtgttcgaggccgagggagacagaatcaaccgaaaaggattacgcgaattttctggcttcctctacgacgaaaatgatgagaggtacaaagcaaagaaggaatacgcagtaaataatataacacatagtgatcttgtggctatatgcaatgtgttgggaatcagttatactagtgaggaccttttcttgcatgtgttttgcaatttgcgttcgatgaccctgctagcgcatgatgaaacaagcaacgacgaaactgaggatgaagaggatgatgatgaaaaagaaaaggatagcaacaattcgtttgagacggcagaccatgccaacatagaaaacattgcagggaaaaacgaagacacagaacaaagaagacacgctacaacatacaaacaaatagtggagagagatatgacgacagcattcaaagtttcgacggcactaatactatttccagtcgaagtgtggataacagaatacgaggaacaggcgacgctaatgaaaatggaatgatttcca
>Gypsy15-I_Dpse	Gypsy15_Dpse	Gypsy	LTR	Repbase	6155
gtaataattattttatttggcgcccaacgtggggccccgaaaggcccgaaggtcagggttgacgtaattgtaaaccttacaaagcgaagtcacattaacatatatggttgtgtgtgaccccagccaaccttgactccgaagcagaaaaatttttgagaaagtccataacacctgcgagcagtgcatagtcatgcactggcctaagacttttgttccccgtttcccacccccttccttaaatcccttccttttgtcctgggattggatactgtgatggtggatgctgattagtttccgataacgtttagcccgcatcggaataggatccataacccctgtgcgatagtaagatgttctggaaccgataatagcttcaacatagctttattgccgagcagtatatgccatagcagtgagatctaaatggattcactggtatgtggaagttggctggacacagggttattcgtggagtaaatctacgacctgccgctatacagaagcgtattagtgaacacattctcccgtatcccttggaaattgacaggtatcctgggtagttttgtttcagttgtcgccggagtcagctagaagaattaacagatttttttgttgccgctcaactcgaatcggggttcttagggtgcctccgtcttttgtttctctctctactttctagtgattggtctattcgtgcgccgatttatacagcaggttatcgccggccgaacgtggtacccctggtgctggtgcgtttcttcgtgctacgcttccggcccggaccgataatggctgcggaaaaggtataggtcgtagcatgcataaactaatacaaactccccgtaaccgcttcggtaatgtgtcttcgattggcggctgacgagcaccgtcgtgatcctggtatgggcacgcgagcaagaaagtcgtccgtccctatgtttaggcattcgccgcagacaagatgtggcctagagctgctacttgggtcacggttgccgaagataccttttctttatttctccctttatcgctctaccacgtatagttattggcaaccttctcggagggaaagggttgcatggtttccccaaatctctttatgaaatatcgttttttttgagttgtccccgttattattgtttgtcgttaatatttgtctgaactagatttataggaaagtgcttaaagctagttaatatataggataactttacgatgccggtagaccgaagcccggattataggattcagccaaaagagagcgaaaccgtttgctgtgtatgtacgcaagaagtcgaataccccggccagctattagctaccagctgtaaccactatttccatcacacctgctttagtgcacgttcaggaaataaaaaagtctgtccagtgtgcagaactgcgctgagcaaatcgacccttaatttggcagaaaaactagaagcagctcaagcctcaggccaccaaccaagagcagtgtcagtgaccagatctcgatcgaaaacactaaaatcacagcaaaaccaattatccgctgccaatatgcagagtgggggccgaagtataagccaacccgaagggcctagtgtttccggtccaatggccgctccagatcgtcctagaggccaaccgccaaaccctgcggcagcagtggtgtcagcttccgcagctcgaactggtctgccagccacggatggtagcgtgcaacaaaccattgcggacgcagtggcagccgcactagcacagcacactcaaatgctagctaacgcgattgaagcggggtttcaaagattgtcgctccagaatgcagctccagttccaacggaaagggtacacccagcacataggcagtcatctcccgttaggtcaaatcaatcctttgagcaactctttaggttatccgccagggaaaacgcagccttaccaaactcagagtccgagcgaccgactaacttgtcagcttcacccgagtcgcagcaatcacatcagttgcgcgcggatcggattagccaaataatcgcgaactggaagttgagattctcagggcgctccactatgtcaatagatgattttttgtatcgcgtcgaagctctgaccagccagacattagacagcaattttgaattgttatctcgttacgcgagcaacctgttcgaaggaagcgcgggtgaatggtactggaggtatcataaaagcgtaccaagagtgcgctggattgatctctgtatagctctgagatcgcagttttcggacggcagaacagatttagaaatcagaaccgcgatcactcagaggaagcagaaactcaacgaaccgtttgacagtttctatgaggccatagttgcgcttgcagacaagcttgtgcagcccatgaccgagcagtccttgttagaggtgttacgagcaaatctgctcaatgacatacaacatgagattttatatgtgcccatacagaacattgtgcagttgcgacaagtggtacgcaagcgtgaaaggttcatcgaaaacactgctaagccaatcccggctactcgacgatttgttcctcgcaatcaggtgaacgaaatgtccatccagacagaaggtcctgcagaatccgattcggaagaagctgacgcttttgatatcgacgcgatgacgctttcttgctggaattgcaataaacaaggccaccgatatcaagagtgcgaagcagagcgtaaggtgttctgttatggatgtggtaagcgggacacatataaaccatcgtgccgaaaatgtagctcgtcaaaaaacgagttggctcgtgcaccgctatcgagtgcacgcaaattagtgtcgaaggcgacgaatacggagtaaccagggcaacgtcaagctcactcccactactccctgacatgataacgaccactatgacaccattacaggacgacgatcaggaaacgacccctgcgcctagcaaaactcgagaccgtaagcgtagaaagctgttccgcacgcagagtaaaaatacacgcagagcaatattatcctctgttattagtaatataactgatctacgaccctacgccaatgtcacgctgtttggcaagacgataagtggattgatggacacaggcgcctcaatcagctgccttgggggtaaatttgcagaagagttagctcgaacaaaccctgaggtcaagccgatgaagtcagccgtgcgaaccgcagatgggaaaaagcaagttattctaggtaggatctccacactcatttgctttcgtggaaatgcaaaacgaatatgtctttatcttgtaccatcgttatcgcaggagttatatctaggaatagacttttggagaagctttaatctattgccgttctttttaatgagcaaagcgaataataacagtttggcggctataaattttgacaacccgatgcaaatacctttgtcggaattacagcagaaggaactagtagcgatcgtacagatgttcccttcgtttgccgaaaaaggattaggaaagacaaactggcttacacatgacatagaaatttcagagactcgccccataaaacaacgtcactacgcagtttcgcctgcagtcgaaaaatgtatatacgaagaattggaccgaatgttaggccttggtgtgattgaagagtcagatagcccgtggtcttcccctgtcgtgattgtgcgtaagccaggtaaggttcgcctttgccttgatagccggaaagtgaacggagtaacagtcaaaaatgcttaccctatgcccctcattgatggcattttaagcagacttccaaaagcgcagttcatttcaagcatcgatcttaaagatgcttactggcagattccgcttagcccaagggctcgggagaagacggcttttgcggtgcctgggaggccattatatcaattcacggtgatgccgtttggcttatgcaatgccccacagaccatgtccaaactgatggataaagttatcccaccatctttgcgaaatgagattttcatttatctcgacgacttattggtgatttcggagtcattcgagaagcacatgtccgtgttgaaagcgctggccgaccggctgtctcaagctggtctgacgataaacgtagagaagagcaaattttgtctgaaggaagtgaaatacctgggccacgttatagggtatgggatgatacaaacggatcccgaaaaagttactgccattcgggagtttccagtgccgcgatcggtgaagcaagggcgacgatttttgggaaccactggatggtaccataaatttattaaaaactatgctggaattgcggccccaatatcagatacgctaaagaaacgtcgttcgtttgtatggaccaacgaagcgcaaagggcgtttgaaagtttaaaagaccaaatgtgtggggcgccagtcctacatagccccgactttaccattccatttgccattcattgcgatgccagccacaccggagttggtggcgtgttaatgcaaactgatagcgatggtaatgatatcccaatcgcattcatgtctcgcaagctgaatcagtgtcagcgaaactattcagtcacggagaaagagtgtttggcagccataatgtgtgtgaagaagtttcaagcttatgtggaagggcacgagttctccatccataccgaccatgcatcattaaagtggctaatgtcacaatcggacctaagttctaggttggcaagatgggctctcaaattgcaggggttcaacttcaaaattttccaccgcaaaggtagccaaaatgttgtcccagatgctctgtcgcgagtgcacaccgaagatctatctgcattcagctgcgagggattggtagacctgcagtcggattgcttcaagtcagcagaatatttggaactgatacgaaaaattgaatgcaatcagacacagatgccagacattaaagtgatcgataatcatatatatcggcgagcagaacacgcggctgctgatcagatcgctgacgacctgtgttggaagctatgggttccaaaggagctggtgtcagatgtactaaaacagagtcacgaacagtcgttagcagctcatagcggcattaataaaacgttggagagagttcgacgatattattattggccaagtttagtaaccgatgtgagagcgttcataaacagctgttcggtttgcaagtgcaccaagtacccgaatcgttcgttacgacccccattagctccagtgaaggaaactcaacgagtttttcagaagttgtttgtggatttcctgggtccgtatccacgaagcaaatccggaaacatcggtatcttcgttgttttggaccatctttcaaaatatccgtttttaaaacccgtaaagatatttacagcggaggcgataactcgatttatggaagaggacctattccattgcttcggggtacccgaagtggttgtgtccgacaatggagtacaatttaagtcccatcacttcaattctctgttgaaaaagtacaatgtgcagcatttttatacggctgtgtacgcacctcaagccaatgcatcggaacgcgttaaccgttccgttattgcagccattaaagcttacatcaagccagatcaaactaattgggatgagcagcttagttctattagttgtgccttacgatctagtctgcattcagccctaaacgacagcccctatcgggttgcatttggacagcacatgatcaccaatggagacacctatcagctcttacgaaatttgcaggttttagaagatcgtacagtgagttttggtcgggaagattcgtttgatgtgattcgaaaaacagcccaacgaacaatacaaaaacaacaccaacgaaacgaacagcagtacaatcttcgaagtcgtgacgtagcgttcaaggttggccaggaggtctacagacgcaactttcagcagagcaatttcattaaaggtttcagcgcaaaactagctcctacgtttgtaaaagctagaataaaacgcaggcttggtcacagttattacgaattagaagatccccaaggtagacttatcggaaaataccacgctaaagacataaagcagtgaccatcctaatacaggttaacggttttccgccaagcgtctatcaccctttgatgtgattaacaccaaagtgtgatcttggccggggggatt
>Gypsy15-LTR_Dpse	Gypsy15_Dpse	Gypsy	LTR	Repbase	2568
tgtagtggttgcttgtcgggcgtataggaaagcctatcacttttcttcgcctgaaagtaggccgatgttatttgtacaatttatatatttatatttatatatattatattagttatataattagatatcacacctcaccgagatacttattaattattaagtttatttccgatagttagtgtatagttaggttggtttaatttcattttggtggtgttacatgttgaatgttccttgtcatgtggggctagcgccacctaggggtgacattaagaataggcgaaaaacgaaaaaaaaaatctcaccaccattcccataaccgttcaaggtgaatggcgaaggatcgtgcaaaggcagatccggagaaccaaatttttgttggtcggtagatccgcccaaatctttctttctcctcgtggccgtacaagaattcagttgcgcggtgagaaaaaaaataataaaaataaaattaaaccgccgtgtgtgaaacaaaagtgcaccagatcgaaaaaaaaagaacccaagaaaacagattggggtccaaacgaaaacgtgagtaccggccttcgatagtgctaggagcctcgaagttagattttccgaattattctgtattttccgcttggaggtcagcagccccaacacaaaaacacctggagaaagagggaattagcacctcaaccccatccccctattttcgcagtgccagttccaacagggtaaatatgtgcattaagaactgttagaaaaagtagcctgatcagtattttcaaattccacattagaatcggcacttagtttgggaagtattccaaagctgcagcccgagctttaagcccccgcactacgaaccagctgatccaccaagtcgcgggcagtgaactttggctgcgcgaggcgaagacagccgtctgaccgggcttagtgcggcgaattggcgtaaccgtttcgcgttcaaaaccgggccaagaagcgcggtaacccggaacttgcagtcagcgtcggacggaagcagcggaaattttcctaccgggctgaaaaaagatagtgcgccacgtgtggacataacctcccggcgaccctgagtggtatcgcctctcttgttcttctcgtgattcgggcctagctgttcaacgtgtagttaaagtgcagctgaggccagtgtttgtcataggtgctcgttagggtcattatgtaggctgaatgtacccaaaaacaaaaaagtaaagagatgtgctcacatccatatgtacacacagcccattgaaagccactgaggccagtaagatcccccccgtgactcgcattcccttgaccctcgcagtccggtgatatgtccgtgtttgtgtagttggatatacttagtgataattgtagacagaaaagaaaaacagaaaagaaaaaccaaccacacctgaaaagtttgaaaatgcattttgtacaagtttaaaagattgagcttaaaagcgtccgctcggccgggtcacatcagcgagcttatgccatgcagcacgtgctgttcgattttgtttttggtttgcaggtaaaagcgtaatgcacccacacacagcgacacgcccagctacgaaagatctttcgccgcgggaacacaaacaacaactgagtgagctttatactataccaacaacactacattgctttgcctcccaaaattccgcgagcgtggcaaaagcttcgtttttttttgctagagctgtttgtcggtcgttgacctcacacttttaaactagtcacagctgattggccttctgcctttacagtaagattggtaaaacgaatagtatgtccaactactccctgaagccgatgtgctgggacatgtgtacctatatggcgctgaattattatctttctatttaaggaaaaatcattagtttatatcgcaatataaaatatcgtatatgcacttataactatttatacttatcgtatttattaatctaaatattccctagaattaatagctatatctcttgtgacgcttttcgttcctacttttgtccatttagccttgtcttggagttctctgttagtgttttttttgtaacatgagggtatctgaatatagtttctaataaaatgattgttaagatgaatatgtgctagacgttaccgtatttgggggaaccatgccgctcgggagcgaaataggatgaccaataccgggcactccagggatcctgatattattattggccttttcaggatcatggtagggtgggcgtggcacgactccgtgccagcaaaacagagatgtccgacgcggtggtagatccttattccttcactatactatctttgcccaaatatacttaccgaacccctaatgatcctttccttgtctgtccccctcccattcccaaaaagagtacgcgaattttaataaaataataccagcaggaacgaagcaacctaactggagggttaccccaaaggacccatccctatttccgaccagagaccagccgtggaagcgagcgcgtactccttctcagttagccgaccaccagcttcattgtgcgaagattctcttcgtgactcgttaca
>Gypsy16-I_Dpse	Gypsy16_Dpse	Gypsy	LTR	Repbase	6852
aacctaacctgttggaactgtgaaaaacctggtcatcgatttgatgattgtctagagcagcgctctatattttgttatggttgtggcggaaggaaacgttcaagccgaaatgtcccaggtgtaatccagcgggaaaccgaccggcgggtgtgtcgatcgacaaaacctggacgcacccgaaactgtgaagactcctagtatacccgtaaaattgtcaaatgaaacaaaggcaaaaactagtttagaaaataagttagaagaagccaaaccccatttctttactattccattacatgtaaggatagctaattacaataagcttcgcgataaattgtttggcgagactataaattccaaaatccatctgacccaaagaaggtcgacgaagcgattaagacagtattggaaatcgattcgctctgacagaaaaaaactggtagccgcgatttttagtaaaactgataacagactgtacacagaagtatgcattgaagggaataactacactgcgctcctagactctggggcaaccctgagttgtgtcggaggcaaggcagcactggagttcctagcgttaggaaaaaccaaaaagtgctccggcaacatacgaactgctaatggaacgccaagtaaggttgttggcaaattacaaactcaaattacttatcgaaagaaaacagcatggttagatctttttattatcccaggtctcaaacaagatatttatctcgggatagacttttggcatcagtttggattaacagatagcatcagcaacgcgcaggtttccgagctagatgtgggtggagagactcatgaccaagaactccccaagtggcatcttttgtcaaatgaacaacaaaatcgcctaaaggccgttgtagaagtttttccatcatttgccaagcaaggtttaggcagaacaaatttgataatgcataaaatagaagtcggatccgcaacacccatcaagcaaagacattggccagtgtcaccagcaatagagaaactaatgtttgccgaagtcgatcatatgttagccctagacgtaattgaagagtcttcaagtccatggagcagtaattgcgtgttggtgcggaaaggggaaaagaacaggctttgcttagattcgcgtgaggtaaataaggtcactataaaggatgcttatccgttacctcatatagacggtattttgagtcgattgccgccagctaggttcataacaggcctagatatgaagcacgccttttggcagataccactcgacgaaaagtcacggcaatgtacggccttcacagtgccaaacaggccactatatcaatataaaacaatgccgttcgggctctgcaatgctgcgcaaaccctctgtcgactaatggaccaggttataccggcccatctaagaaaatgcgtctttgtatatttagatgacttacttgtgctgtcagaggatttcgagtcacatttggtcacgcttcaggaagtttcggtttgcctaaaaaaggctaatctgactattaatattgagaagtccaagttttgtatgcgcgaaataaagtatttgggattcatcattcgagaaggacaaattctgactgatccagggaaaataaaggccgtcaatgagtttcctgttcctacatctataaaacagttgcgtcggttcttaggattgtctggttggtatcggcgatttgtcgaaaattatgccaccataagctttccactgacggaattgttaaagaacaaaaagtctataatttggaatgatgatgccgaaaaagctttcaatcttctaaaatcgcgtttaacatcagctccgattttgattaccccagacttcacaagccaatttatcttactgtgtgatgcaagtacctacgggataggttgtgtcctggcgcaagagcgtgagggagtggaactcccaatcgcgtatatgtcggaaaaattatcgaaagcccaaaggaactacaccgttagcgaactggaatgcttagccgttatcaagggtataaaaaaatttcgtgcctatatagaaggtcaagattttgtggtagtaacggatcatgcgtctttaaaatggttgatgaagcagaaagatctttctggaagactagcgaggtggtcgatgaaattacaatcattcaatttttctattacacataggcgagggtcagaaaacgttgttgctgacgccctgactcgacgtaaccaacctgctatagaagaattcgttgccagtggtcccatgattgatttacagtcaagtcattttaagtcgccggaatatcttagcgtgattcaacgagtacaagagaatcagtcaaaactgcttgacttaaaagttattgatgggtatgtctataaaagaaccgagttcaatagagacaatgacggacacgaggaatcctggaaactttgggtaccctccgcgatgatccccgaagtattgcaacaagcacatgatgcgccaagctctgcacattgtggtatggctaagacggtagaaaaactcaaaaggtatttcttctggccccgaatggtaagccaaattcgagagtacatctcagaatgccatatttgtcgatctactaagagtccgaacaaaatgttaaaacctccgatgggccgaccattaccatcagaccgcccctttcaatgcttgtatatggatctactaggtccgtacccccgtactaaaaatggaaacattgggttgttggtagtagtagaccataacacgaaattccattttcttagccctctaaagaagttcacggcgccaaaaatgtgtgaatacctggaaagctccatattctacacctttggagtgccggaagttgttctaacggataatggttcgcagttcaaatcaagttgtttcgaagcttttcttacaagttttggcattacacatcggtgtacggctatatattctcctcaggccaatgctagtgaacgattaaacagatcggttctggcagccatccgcgcttatattggaagtgaccattccaattgggacgctaatttgaacgctatcaatggtgcacttagagcagcggtgcatcgaagtactggttattcaccatatttccttgtttttggtcagaacatgattctgaacggaggagattataccctattgcgaaacgtggatctgctaagcaacgacgtccgattagaacactccgatctgttacaactggcaagacaagacgctaagaaaaacataaagaaatcacatgagcttaacgcgaagaaatataatctacggagtaggaacgtacaacttaaaacgggtgacgaggtttttgctcgtaactttacccagagcaacgcgagtaagaagtttagttcgaagttagctccggttttcatttctgcaaaggttctcaaaaaaagaagcccatattattatgagttggtgaacccagcagggaaaaagattggagttttccatctcaaagatattcaggtgaagaataaataacagcatttttttcagataatgtaccttcgagcaggtcttgtttcattatctgtggttgtagtgtccaactattcgaaaatcaaaagaaaaaaaaaagaaaggaaaaggtggaacaaggtacactttaggtacactttctagaaagatacttttcataccgccctcgctagcatagctcgaagaaattggtggaatgcaggagatccagaagatcatccgattgcacagttatgttaaagcttaaagctcagcttaggcatgcaataggtacaggcgaatagactttattcatgtgaaatcattcccctgcatagtttcacttacggcacacgtatatatagattttcgtgatttttgcaatcgcagagtgaatggtgaagacacgtggagttacataacttccaatttttcactattatctaatcatccgctgtttatatggattaataaatccgaagagtggcgttagctgaactacccgagggaaaagtgaaaataaagtgaaattcttgaaagaagcaaaggtacgttagtccaccgtggaaagataaggttctgacacagttttatttagggataggagtactggaaaatcttaatacagccaagccggccaaccaatctacggtatcaactactaaaacaaccaagctgaccgtttgggagttagtgcagtgcacatccacggcggcaaagtgaaggctgaaccgttgacgttgggctagctcaatatcggaaatcatttacggctcgtgaaagaccaaccaccatacaccactgctggacgtccgaatttcagtttgaacctgccgatctcataaaaaaaaagccggaggacataatcgtcaccaacctacgaaaacttacaaaggattgagtaattaggctagcctaaaccacattgcctcagaaccactcttgctgtcagcagatttgtgtttattttgatttccgtgtttctcaaattaaatttcaagtgcaagttcccgtttgcctttatcactatcacataaaaatctatacgctgctgctctaagaaccagctgattagatccacatattcatatctcgtttatcattgtgttgattaatgtagtaactaaatagcttcctccaatgagtaaatttgtaacgtaactgacgattttgaaaactgagcaatatgagttcgggataatgtgtttctctttatatatatatatacatttatactgaccaacctctaaattacacagtgcatacaaatgaatccgtcaaagtcatcttgggcccaacgatacaccgatgagtttaaccaattactgtgagtaccactcgtggctgaaaccacaatgtctatacaccaatgcaggcgtaagtttgttgaagtagatatatatatactgatttgaaagaatattacccccctcaaatgctcaaataattaagtttttttttttttgctgatccaagaagaaggaagtctgtatatttttgtttatttgtaaatgtaaggaatcggattatatctgtaatttatgtaaaaaaaaaaaaaaaatatatatatcaatacaatctcacctggttagggacatttaacataaaaataaaaggaatttgtaattatgaatatgtctgcctaaactaaatattatctccgtccgtcaagtacttatgcttatctccctcaaaatgcactagaagatgttggatctttgaattgggacaacgcccgaatgtaaacgcgtttgtcatggttgggtgggtaaagactagggacatatatcaccgctgttccctccatcagacagaagacgaactacactttttctaagcgttttctaaatgcgtatcggcgcagagtggaaatgagtttttttttataggttattgatattaacgtcgagatcctgcttattttttttttgaagcgcattatattgatttgtgtcaggaaaactgtgtagctaggggagaaagaaccccgaccaatccgacgagctggacccgagcacagcaagaatgcgcgcattcgaacctagcttcctattaacatgatgtcagaaaaaaaccatctattggccactgtcggagttagagcctaaataggctctggccctaactcactggcaaagactgaacactacacaaacatggcgcccaacgtggggcccgaaaagttttctttaagtcccatttaagctctacaaatccatccatttatttcacatttgctgcacaacaagttgttttgtattcggctggaatcgatcggtggacttagcgattgcaattcggataccggattgatcgaccctgatagatctatgctgagcaaaataaacaatcttgacaggaaacaatctcaaagtgttttggatttacgatgctctggagaatttcggacattgtccagcaatttgagatggttgtagattgttgttattcaacaatagttacttagttaaaatagaggaatgcgctggaggagagttttcgtttttttgtctgttttcttgtattttgagatattgatgagctaaggaaagacggacattaggggataagcaatttgtttcgagaaagttttttgtgttagtgaattaacaataaatggctaaaatgcctgttactcatagtaatgaaaatctcgatggcattcgcgaacaaagcgatccgttttgctatatttgtaatgaagtaatcttggtctctgagttagttgcaagtactccgtgtaatcatagatttcataaatgttgtataatagaagcaatcacgaccacaccggcttgtccgatatgtgcggcatgctgccttatttcgcaactacgttatggtaacaatacccttgcagcggaacttggtgacgcagccgaagaggcagagacaggaatcaaagatatttcagctacggactcaggagcccatactctgagaagaatgggaggcctttataagagccgaggcagaggtaggcccatcagttcgaaaggaggcgtgaccactagatcaaaatcgcgacttacagatcctagtcggtcagagcaggaagaaaatttatcgggaaaatcgccagatgacatagtaaggtacatacagaatgccttaagtgttcaacaagaaaatatgatagatgacatggtggatattttgaataaaaacatcgaagagacaattcagagacaactggctacactcaatctaaacatcgccacgcaagcagtggaaaatgtggagactgggaataggcagtccggcgtacgtgcttcgttagcaggaaacatctcaagtcacagtagtagtagaagtaggtcaaatgcacagttagcacctgcaaaggcaactaacataattcaaaattggcggctaaagtt
>Gypsy16-LTR_Dpse	Gypsy16_Dpse	Gypsy	LTR	Repbase	611
tgacggatcgaagaatggtatgaggatggaagattttatatatcgaatacgctctttaactgaacagaacttaagtaatgattatcaagtactttgtgatcacctgtatctcttgttcgctaataaggccagtgattggttttggaaattccaccgtaaccataccaatttttcttgggaaaccttttgttttgaatttcgcaaacgatttgaggacgctgaaactgaccttgacatatgggaaaagataaggaaacgcagacaaggcgaaaatgaagtttttgatgattatcagtgcgcaatagaggatttagcagatagacttcaacaaggcatgtccgaaagtcaattagtcgagttgctgattaggaatggtaaaccaagtttgcaccatgagctacttcatttaagaatatcaaatacatttaagaatatcacaattacgtgtcgaagtgcgaaaacatgaacaattctacaatgacataaaagcttgtaagccacgaacgttgcgttcctatattaacgagctaactgacgcgtacgagaaacaaactcaggtagaatcgaatgcgccagatccagaagtcctcgcgattcaacggaagccatca
>Gypsy17-I_Dpse	Gypsy17_Dpse	Gypsy	LTR	Repbase	8190
aataaattctgagaaaatactaaatataaaaaacctccacatggctaaaatccgataccaacgaaattctaataatttccaacattcccaaagacattacaaaagtaccaatctataaaatcgttccgtatccagacgaattaaataacatgttaacagatatgacatacgacaagtactacataaaaaatgaagaagtatttgttaaagaaactagattgaaaaccaatgacaattgtataaaaggaattttaatgcaaactcccactaaatgtccatattccaaaacttttcaaaactttcaaataaactttattgaacccaatatactaatcacatggaatcttccaaaaacaactctaaaccagaattgtgtaaaccaagaaatcatagcggaaggaaataccattataaaaatctacaactgttcaatccaattaaatgaatttacaatatcaaacacaatgttagattttgcccagaatgtttatgtcaacaacaacataacttaaataaaaccactgtcgtatgtccaaactaatgaaataattatgcaatacaccaaatatagtaacctattacaaataagtctaatttcatttgtcataattatattagtacaactaagttatgtagctgttaaatttagaaacttctaaaagagtcacggttaaatgtattaacctataatagaagccgaagaggaaaccacctcagccaccgcacttgaaaccccctccctatacccgagggttatcgcctagggacaggctaaatacaaacgttggggggatggaatatccataattccccacatcccatacacattatgtttatgtacaattcatccaccccatccacacaagtaacaggaccccactcaagaatcaataactgtttcttcccatactccaagctagggccccccataatataaacaatggaccacattgtttcagcaacattagaatcacgccactctcgagaaatcgattctttagaatcacgccactcatgaggaccaatcaaagctagacataaaaccaaggagtatcacattcctagctccgtcatgtaatgcaacaccgatcgccagcagtggatgcctttcatcaaagccgacgcatccccaaatatcgatccaggcacgtacgccaccgacacgaagatgcagccgaggaaagcaacgcccgaagccagagtcgggagttccaagagaagggctcatggaaactagccagcagcagagagatcagttccgtttgagacaagcagaccgaaagtcaagtcggggaattcattcaaatcttgtgacataaagatatttaagttgtaaaataaaagtctttgttaaaaacttaaaatcgagttgcggatatttaactggcgcagtcggtaggatttcgtttaaaattaacacctatatttcggtaatggtcagcttgtgtaatttataattactgtgatcacgtaatcccggaattgttaataaaattgtgaaatccgccaaagaacctatgtgctgcaagcacatacgatttgcaaaactaatttaagtgaactgaagtaagcggagatagtgaatcaccaaggacagtgaaacacttaatacaaaataaagttaaaaactacaacaaaacaaaacccaatcaacaccaacaacatggcgttaccaccactatcattgagcgaaatccacttgaaccaggcactgctgtcgatccgacaaatacctgcctatgacggttcatctggacagctaagctcatttatcaaacgaatcgaatatgtatgcggattatatccaactgaagatcttcgccaacaaaggatcctatttggagcgaccgagatccaactgtcaggagaggcacaacgcatatcgcaaatgatacaacccaacacgtggctcgaactgaagacggcgctgatcaacgagttcaaaaatcacacaccatatgaagaactcttacgacaactatacaccaccagattcaacggcagtcttcgtaagtttatagaagaattagagataaaagcattattaataaacaataagctaaacttagaaaacataccagaaaataatgtcatttataaaaacgctttgaacaacacaattaaagatgtcattactcgaaaacttcctgacagaatgttcatgaccttagcaagaaaagatattaccacattgtctaatcttaagaaggcagcacaagaagaaggattgtacgaatctagtacaacagatgcaggtacaaataaagatcaatcgaaatcgtctcaatcaaatcgaaagaatgttggaaactattatccaaattataatactactaactatcacaatcaaactcagagttcatctggaacaggtcagacgaatcgaacaaatcaaaatcaaaattcccaaaatcctggattatacaatgagttcaaaatttccttgaatcaagggagggctcagaatccattcaatcagcaaatatttcaaaaccaagctagtgggagtggacccaaccaacctactaaaagagggagggagagccagagtggccaaacgaagatggacgtaaattttcatcaagccgcctcggaagaaaccgaggaggaccctatataaacattaccattaataaaagaatattaaggtgtatcgctgactcgggatcatcgatcaacatcatgaaagaaaattacacagattccgagataaaagacgataaccttacggtccataccatcaatggacctgtccgtttaactaagagtataatgaggaatgcgaacaaaacatgtccgtccgaacaaaagttctacatacataacttttccgaaaattatgatattttattaggaagagaatacttgatggcaagtaaagccgtcatcgattacagaaatgacactgtaacactaggagctaggtcaacccaagtgcactgatccctctacaaaagaagagaagatcgcacctaagtgccttgacccatctccagagggagatcaatacttcgcttccgctctagacagtgaattaagggaatgtaatcaattaagattggaacacttaaacgacgaagagagggaagagttaaagaaggtcttatatgagtttaaggatgtgcagtacagagaaggtgacaatttgactttcacaagtacaatcaagcacgagatcaaaactcaacatgaagacccggtctacagacgaccatacaaatatgcccagatacatgatcaggaggtaaaccagcaaatcaaagatatgatcaggcagggaataattcgaaagtcgaattctccttactgctcgcccatatctattattccgaagaagatagatgcttcaggaaagcaaaaatatcgaatggtagtagactatagaagtctaaatgaaataacagttaaggacaaattcccaactccaagaatggatgaaatcctagacaaactaggtaaatgtcagtattttacgacaatcgatttagcaaaaggtttccatcaaatacccatggaacctagctcaatccccaaaactgcgttctccactaagcatggacattacgagttcactcgtatgccctttgggctaaccactgccccagctaccttccaaagatgtatgaacaatctgctagaagagttaatcttcaaagattgctttgtatacttagatgacatcattatattttccacttcattggaagaacacttgttgtcactaaggagagtatttggaaagttgagagacgccaacttgaagctacaaatggataaatgtgaattcatgaaaaaggaaactgaattcctaggtcaagtagtcactactgaaggaatagtaccaaatccaggcaaaatctctgccattgtcaaatttccaataccagaaacgactaaacaaataaagtcattcttaggtctgtgcgggttctacaggaaattcattcctaattttgcaaacatagcaaaacccatgacactcaaactaaagaaaggagctgtcatagaccccaaggaagaaaagtacgtcgaggcatttgagagactaaaagtactcatcacctcagaccctatccttgcgttcccagactttgacaaaatgttcacggtaacaaccgacgctagtaacatagcattgggagcggttttgtcacaagaacacaaaccgatctgctacgctagcagaaccctaaatgaacatgaaataaactattcagccatcgaaaaggaattattagcgatcgtatgggcaaccaagtatttccgttcatacctgttcggtagaacattcgagatacaaagcgatcataaacccttgatttggttgaacaacctcaaggagccaaatatgaaattacaaaggtggaaaataaaactgaatgagtttgattttaaaatgaaatatctaccaggcaaagaaaattatgtagctgatgccttatcaagggtaaagattaatgaaaatctccttggagaagcttccaatagcgttggtgcaactgtacatagcgcacaggaagacaatctaaatcacattgctatcacggatagaccaattaactattacaatcggcaaattgagctaataaaaggcaatgaagataaggtagaaacaattcgttattttcacaagctaatcatcaagatcacgtataaggaaatgactaacaccttagcgaagtatataataaaggaatatctatgcaccaaaaagagcgcattatatttccataacgaaacagattttccgccattccaaagagcctatttagaaatcattaattctaacaatataaccaaagctattaaatcaagcacgaaactcctagatattcagaattacgctgaatttaaagaaaccatattaaagaatcataaaggcttactccatccagggatagagaaaaccgtcaattggtttaggggaaaatactattacccggattatcaaaaactaatccaaaacatcataaacgaatgtcctacttgtaatattgccaaaacagagcatagaaatacgaagttggcattcgaaactacaccggaaatactgaacatcagagagaaatacgtcatggatttctatatggttggtaaccaacagttcctatcatgtattgacgtatactcgaagtttgccactcttgtagaagtaaaaagtcgtgactggttagaagcaaaaagagccatcatgaaagtttttaacgagatgggcaaaccaattgaaatcaaagccgataaagattcagcttttatgtgcacagcattgcaagcatggctgaatgcggaaaacgtcaaaatagagatcacttccagcaaaaatggaatatctgacgtagaaagatttcataaaacagtaaatgaaaaattaagaataatatctagcgaggataacacagaagatagattcacgaagtttgaattaattctttatacttataatcataaaaccaaacataataccacaaataggacaccagctgatatattcatttatgcaggctcacctgattatgacacacaactaaataaagtgaataaaatcactcaattaaataaaaaccgcatagagtatgaagtagatacccgctataaactatcacctctagttaagtctaaggtaacaaatcctttcaaaaggacgggtgaaattagacaggtagacgaaaaacattatgaagaaaagaataggggtaggaaaataactcattataaatcaaaattcaagaaaaagaagaaatctaatagaagcaaatataataattccagagaaaccgaggaagttaatggaatcggcgaacttcaacacaattaaaatcctcatcttcctcataattaccatcgtaatggcacagggccaaaacatagaaataaattctataaaatcccaaaacggatatatgatattcaaaactggatcgatcaacatacctatcaattacgaataccattatctaactgttaatgtaactaaaaccgaagaactataccaaaatttgttaaggcaagccactaaattccaggacataatccaaataaaatatctagtagacaaattgcaaagagaaatgaacgggctaaaaataaccaaaagaaataaaagaggcctaatcaatatagtaggaacagcctacaaatatctctttggaacactagatcaggaagataaagtcgatttggaacaaaaaatagaaaatttagccagccatagcattcaaatgaatgaactaaatttggtaatagatgcagttaatagcggaataaacgttataaacaaactaaatgaagaaaaagacaggaatcaacaaatagaaattttgatattcaatctacaacatttcacagaatatatcgaagatatagaactaggtatgcaattaactaggctcggtatatttaatccaaaattattaaaacaagactacctggaacaaataaattctgagaaaatactaaatataaaaacctgcacatggctaaaatccgataccaacgaaattctaataatttccaacattcccaaagacattacaaaagtaccaatctataaaatcgttccgtatccagacgaattaaataacatgttaacagatatgacatacgacaagtactacataaaaaatgaagaagtatttgttaaagaaactagattgaaaaccaatgacaattgtataaaaggaattttaatgcaaactcccaccaaatgtccatattccaaaacatttcaaaactttcaaataaactttattgaacccaatatactaatcacgtggaatcttccaaaaacaacgctaaatcagaattgtgtaaaccaagaaatcatagcggaaggaaataccattataaaaatctacaactgttcaatccaattaaatgaatttacaatatcaaacacaatgttagattttgcccagaatgtttatgtcaacaacaacataactaaaataaaaccactgtcgtatgtccaaactaatgaaataattatgcaatacaccacatatagtaacctattacaaataagtctactaatttcatttgtcataattatattagtactactaagttatgtagctgttaaatttacgaaaacttctaaaagagtcacggttaaatgtataaaccctataatagaagcaaaagaggaaccaacctcagccaccgcacttgacaccccgtcactatacccgagggtaatcgcctagggacaggctaataacaaacgttgggggagttacatatccataattccccacatcccatacacattacgtttatgtacaattcatccaccccatccacacaagtaacaggaccccactcaagaatcaataactgtttctttccatactccaagctagggccccccataatataaacaatggaccccattggaccccaatcgagaaatcgattctttagaatcacgccactcatgaggaccaatcaaacctagacataaaaccaaggagtatcacattcctagctccgtcatgtaatgcaacaccgatcgccagcagtggatgcctttcatcaaatccgacgcatccccaaatatcgatccaggcacgtacgccaccgacacgaagatgcagccgaggaaagcaacgcccgaagccagagtcgggagttccaagagaagggctcatggaaactagccagcagcagagagatcagttccctttgagacaagcagacccacagtcaagtcggggaattcatttaaatcttgtgacataaagatatttaagtttgtaaaataaaagtatttttttaaaaacttaaaatcgagttgcggataatgaactggcgcagtcggtaggatttcgtttaaaattaacacctatatttcggtaatggtcagcttgtgtaatttataattactgtgatcacgtaatcccggaattgttaataaaattgtgaaatccgccaaagaacctatgtgctgcaagcacatacgatttgcaaaactaatttaagtgaactgaagtaagcggagatagtgaatcaccaaggacagtgaaacacttaatacaaaatcaaaaaaaacttacaagtgaaccaaaataaagttaaaaactacaacaaaacaaaacccaatcaacaccaacaacatggcgttaccaccactatcattgagcgaaatccacttgaaccaggcactgctgtcgatccgacaaatacctgcctatg
>Gypsy17-LTR_Dpse	Gypsy17_Dpse	Gypsy	LTR	Repbase	1367
tgaagatcagagagaaatacgtcatagatttctatatggttggtaaccaacagttcctatcatgtattgacgtatactcgaagtttgccactcttgtagaagtaaaaagtcgtgactggttagaagcaaaaagagccatcatgaaagtttttaacgagatgggcaaaccaattgaaatcaaagccgataaagattcagcttttatgtgcacagcattgcaagcatggctgaatgcggaaaacgtcaaaatagagatcacttccagcaaaaatggaatatctgacgtagaaagatttcataaaacagtaaatgaaaaattaagaataatatctagcgaggataacacagaagatagattcacgaagtttgaattaattctttatacttataatcataaaaccaaacataatacaacaaataggacaccagctgatatattcatttatgcaggctcacctgattatgatacacaactaaataaagtgaataaaatcactcaattaaataaaaaccgcatagagtatgaagtagatacccgctataaactatcacctctagttaagtctaaggtaacaaatcctttcaaaaggacgggtgaaattagacaggtagacgaaaaacattatgaagaaaagaataggggtaggaaaataactcattataaatcaaaattcaagaaaaagaagaaatctaatagaagcaaatataataattccagagaaaccgaggaagttaatggaatcggcgaacttcaacacaattaaaatcctcatcttcctcataattaccatcgtaatggcacagggccaaaacatagaaataaattctataaaatcccaaaacggatatatgatattcaaaactggatcgatcaacatacctatcaattacgaataccattatctaactgttaatgtaactaaaaccgaagaactgtaccaaaatttgttaaggcaagccactaaattccaggacataatccaaataaaatatctagtagacaaattgcaaagagaaatgaacgggctaaaaataaccaaaagaaataaaagaggcctaatcaatatagtaggaacagcctacaaatatctctttggaacactagatcaggaagataaagtcgatttggaacaaaaaatagaaaatttagccagccatagcattcaaatgaatgaactaaatttggtaatagatgcagttaatagcggaataaacgttataaacaaactaaatgaagaaaaagacaggaatcaacaaatagaaattttgatattcaatctacaacatttcacagaatatatcgaagatatagaactaggtatgcaattaactaggctcggtatatttaatccaaaattattaaaaca
>Gypsy18-I_Dpse	Gypsy18_Dpse	Gypsy	LTR	Repbase	7727
ttaaagggcttccgggggcgggaaacctatatccccttccagacaatttatctctgacgacgatatacgtctctccgctggcggaaaacttaactccggcggcgggatatttatatcccctgctggaaaacttatgtctactgacgaaatagttctctccgctggcagaaaacttaaatccggcggcgggatatttatatcccctgccggacaacttatctctgctaacgaaatacgtctctccgctggcggaaaacttatttccggtggcgggaaatctatatccgctggcagaaagtttatttccggtggcgggaaatttataccccctgccggaaaacttttctccgctcacagacatcttatctccgctggcagaacatttacctccggtgctgggaaagttatatcccctgccggacaacttatctctgctgacgaaatacgtctctccgctggaggaaaacttattgccggtggcgggaaatctatgtagggttggcagccctttaatgagtatcgatctatcgctagggatagtcaggggtagaggaagatatatcgatagtaagtaagagttcgactgcgggagcgagtagacgtacagagaagaacgcgttaagaaaaagaaacttattgtaaccatttattaaaataaagacaatacaacgatgtgtggcttatatttgatggagtttctggagcggattcttactcacttgtagggagcccaccaaggatccctacaatttgggggctcgtccgggatagaaccacaagtgaatgtgtattcgtgtacaagttgccaataccatcaagttttgcgcaacattgtgaaattacgacgaacgaagcaacgaagatcagacgaaagcagatgccgagaagcggctgtgagaaacgaaaataaagaggaaagaggacgcaaaacgactccattcgttttcgtcaaggttcagagagcagaggtagctaacgacgaagagctacaaagctacaaaacgacgaagagctacagagctacaaaacgacgaggcttcaaaacgacgaggctacaaaacgacgcagacccgaaaacgacgagtaaagaggacgcaaaacgacactattcgttttcgtcaaagttcagagagcagaggtagctaacggcgaagagctacagagctacaaaacgacgcagacccgaaaacgacgaggaaagaggacgcaaaacgacactattcgttttcgtcagaagagcacggcaaacgggaaagagtgaaaagccaacgacgaaagtacggagcaaagaggactgaagagacgttcagattgcgaacgtgcagaaaagaggaaagcagaaacgacgaaacaacaacagtggtacttcgcacggccacgtgcggcttgtataccctgcgaacgacaacgacgtgaagaagacagagaagaagaacgcatcgtttatctgcgtgtattggaaaagacgattctcacacctgatgtctgtatacgcaagtattgaatatacagaatagatttagggtgttgcaaattttaagaagcggatttaacgtaaactatattttagctaattgtaatatgcaacgcgaagaaatcttagacctaaccgtagcagagttgaaggaaaagttgaaagagctacatctgcagcattcaggtgttaaatcagttttacgggagagactatattcgtattttagactagatcaagacgaaaacgaagaatctgtatacgaagaaacgatcaatataactggggacgaacagacagaagacgcgccaattttaaattcggtaggagaagcagcagttggtagttcagtaaacatggcgttcacattaagagacatcgaagaatccctttcagcatttacgggcaatggttctccggatgttgataactggctacgtgattttgaacttaatgccttaacagtgaattggaatgatttgcaaaagtttatatatggcaggacattagtgaaaggtgcagcgaaattatttttgagcagtcaatcaggcattaatgattggaattctctgaaggaagcactaaaaagtgaatttagtgagaagttaacggcaaagcaagttcataagctattagaaaatagaaagaagacccataaagagactttaattgaatatttttatggcaagtcaatcccagttagatgaagaaagtattattgaatatattattgagggcattccagactccaagcaaaacaaaagctgtctgtaccaagcaaacaattttaaagattttcgtgagcaaattaagatttatgaaaagatcagtgcaaatcaaggaagtacgctaaaggcaaacccaaagtttgagaatagttcggtaaaaatcaaggatgaaaggcgttgtttcaaatgtggaggtagtaatcatattgcaaagtattgcaaggaaagtgccgtcaaatgttttaattgcaatcaactaggtcacaaggcaaatcaatgcgaggcaaaaggttcacgaatggcaacagagaagaaaatttcaaatgtccagcaattttctcagaccagttttaatcgggcttttaagaatgttgaaatcggtaatgaagatatcagtgcattgtttgattctggcagcgatatttgtaccatgagcgagaaagtctacagaaagattttcccagttgcgttgaaaaacgatataaaagaattgatcggaataggaggcaagaaaatatatacgttgggttcatttaatgttgttactaagttggatgacgttcctttggaaatgtgtttccatgtagtccgtgacgatgataccctgtacgaaggtgtaattggaagtgatgttcttgattttgtcagtgcaagcatagggaagaaaggagttttctttcattcaataaatgacatccgtcaaggggaggttgaagttccaccggaaaaggagtatgttagcagtagtttcactaaaggaagccgcaatctagagttcattaaatatagtgatactcaagtgagcaggcctccggattcagggagcgcaattgatgaattggaaaagacgttccatcagatactgtcgagcaatattattgaagagttttcacgaggaatagacctgtcgcatttgaaccgtgaggtgaggtcaataatagcagaattggtagaaaattataagcccttaaaaccagaaaacagccctgttgaaatgaagataatattgtcagatgaagtaccggtccatcaaagacctagacgcctaccttacgtggacaatgagaaagtcgataagcaggtcagggattggttaaaggagggaataattcgccatagtgtttctgaatactcgtcccctgtagtgcttgtcgccaagaaggatggctcaaaaagactttgtggtgattataaaaaacttaatgaaaagataattcgtgacaattttccaatggcgttaatcgacgattttttactcaagcttcaggatggacgtgttttcactacgttggacttgtgtaatgggttttttcacgtgccagtacatgaggattctcgtaaatatacctcttttgtcacacagagtggacagtatgaatttaattatgtaccatttgggatgactaactcccctccagtatttatgaggtacatatatgctgttttcagaccattgatagatgacggtattttgattttgtatatggacgatattattattccatcaaaggatgtgcaagaaggacttgaaaaattaaagaaggtgttgagtatcgcagagatttcaggattacgcataaaatgggagaaatcgcaagtgttacagcgcaaggttaattttttgggttacataatagagaattcaacgataagaccatctcaagataaaacttcggcagttgaaaattttccaattccgagagacaggaaacaagttcaacgctatttgggcctaacttcctatttccgtagatttgttaaggattttgctgtcgtggccagaccactgacaaacttgatgaataaggatgtttctttcaaaatgggtgaagaagagttggcatcattcaatcagttgaaagtttatttatcctgttctcctgttttaaagttgtttaatcagaagggcaaaactgaagttcactgcgatgcaagtatgtatgggtatggagctatacttttgcaaatcgactcagaggatcaatgtttccacccggtagaatatatgagtcgtaagacaaccccagctgaagaaaagtatccttcatacgagcttgaagtactcgctatagtgcaggctttaaagaagtggagagtgtatttgcttgggagaaagataaaaattattactgactgtaatgcttttgcgttaacgatgaggaaacaagatgttccagttaaggtatctcgttgggccatttttcttcaggacttcgattatgaaattgagcatcgttcagggacaaagatgaaacacgtcgatgcattgagtagagtgcattgtttgttgttggaagattcactgagacatcgaataaagcaggctcaacgtcaggatatttggatatcagcaatttgtaaggtgctagagtcgggttcttacgacgacttttatttgaagtatgacattttgcacaaggatccagttaaagagttgatcgtaataccatctgggatggaaagcgaaatcataatgattgctcatcgtcagggtcattttggtgtcaaaagaactatcgatttagtgcagcgcgaatactttattccagagttgttaggaaaagtggataggattgttaagtcgtgtgtggagtgcattgtgagcgacgcaaaatgtggaaagaaagaagggtatttgaatgtaattgacaaatctgatgagcctttgcaaacgtatcatattgaccatattggaccaatggagttgactaagaaacagtataaccacgtcctagtagttgtcgacgctttttctaaatttttctggctttatccaacaaagagtacaggcgctgatgatgtggttgataggttgcagaaacagggcgaagtttttggaaacccgaagcgtgtgatcacggatagaggcactgcatttactgctaatgttttcgaggaatattgtaaggaacaggatatccaacatttgctgatagcgacaggagtgccgcgtggtaatggacaggtagagcgaattaataaggtcgttactactatgttaacaaagctttgcgcagaagatccgaaagcctggtacaagcatgttggtagggtacaatcgtttataaactccactcctccgagaagtaccaagatatccccatttaagattttgacaggcataaaaatgaggacaaagtatgacagtgacttagaaaagcttgtagaggaagagtatattttagagctgcagtaggagaaagaagaaattcgcaagatagccagagataacatagtgcagatacaaaatgaaaattgcaagtcgttcaacaagtcccagaaaccagaaaaagagtaccaagttaatgatatggtagctattaagcgtacccaatttggaaccggattgaagctaaagggaagattcttgggtccttatattgtgacgcgtaaactaagacatggacggtacattgttgagaaagtgggtgatggtgaagggcctttgaagaccaatacggtggcagagtatatgaagatgtggtctcaatcattcgggtcgaatgatgagtcaggacggccgaatgtagggttggcagccctttaatgagtatcgatctatcgctagggatagtcaagggtagaggaagatatatcgatagtaagtaaaagttcgactgcagaagcgaggagacgtgccaaaggaactatgctaagaaacctatttgtaaccatttattaaaataaatataatacaacgacgtgtggcgtatatttgatggagtttctggagcggattcttactcacttgtagggagcccaccaaggatccctacatatatatccccagacggacaatttatcccagcagacgaattacgtttctccgctggcagaaaacttatttccggtggcgggaaatttatattcgctggcggaaaacttatctctgctaacgaaatacgtctctccgctggcggaaaacttatttccggtggcgggaaatttatatcccctgccggaaaacttatctctgctgacgaaatacgtctctccgctggcggaaagttagttccggtgctggcaaatctatatcccctgccggataacctatctctgctgtcgaaatatgtctctccggcgaacaacttatcgccgctggcagacaatttatccccgcagacgaattacgtttctccgctggcagaaaacttatttccggtggcgggaaatttatattcgctgacggaaaacttatctctgctaacgaaatacgtctctccgctggcagaaaacttatctccggcggccggatatttatatcccctgccggacaatttatctctgctgacgaaatacgtcactccgctggcggaaaacttatttccggtggcgggaaatctatatccgctgacggacaacttatctccgctggctgacaatttatctccggcggcgggaaatttatatcccctgccggacagcttatctgtgctggcgaaagacgtcactccgctggcggaaaacttatttccggtggcgggaaatttatatccgctggcggaaaacttatctctgctaacgaaatacgtcgctccgctggcggaaagcttatttccggtggcgggaaatttatatccgctggtggaaaacttatctccgctgacagacatcttatctccgatggcggacaatttatctccgcagacgaattacgtttctccgctggcggaaaactcatttccggtggcgggaaatttatatcccctgccggataacttatctctgctgacgaaatacgtctctccgctggcggaaagttatttccggtggtgggaaatctatatcccctgccggacaacttatctctgctgtcgaaatacgtctctccgctggcggaaaacttatttccggtggcgggaaatttttatcccctgccggaaaacttatctctgctaacgaaatacgtctctccgctggcggaaaacttatttccggtggcgagaaatctatatccgctgccggacaacttacctccgctggcagacaatttatctccgctggcggaaaatttatatcccgagacggacaatttattcccgcagtcgaattacgtttctccgctggcggacaacttatatccgctggcagacaatttatatccgctgacgaactacgattctctgctggcagaaacacgtctctccggcggcggaaaaatttatttccgggggcggacaatctatatcccctgccagacgaattacgtttctccgccggcagaaaactgatctccgctggcagaacatttacctccggcggcgggaaatttatatcccctgccggacaacttatctctgctgacgaaacacgtctctccgctggcggaaaacttatttccggtggcgggaaatatatatccggtggcggacaacttatctctgctgacgaaacacgtctctccgctggcggaaaacttatttccggtggcgggaaatttatatccccagacggacaatttatccccgcatacgaattacgtctctccgctggcggaaaatttatttctggtggcgggaaatata
>Gypsy18-LTR_Dpse	Gypsy18_Dpse	Gypsy	LTR	Repbase	184
tgtagggatccttggtgggctccctacaagtgagtaagaatccgctccagaaactccatcaaatatacgccacacttagcatagttcttttcgcacgtctgctcgcttctgccgtcgaactcttacttactatcgatatatcttcctctacccttgactatccctagcgatagatcgatactca
>Gypsy13-I_Dpse	Gypsy13_Dpse	Gypsy	LTR	Repbase	7268
gcctaggtaagattgagaagggtaaaggaaaattggactagtcagataatttcatccgtgtaggaccggccattggcgcagtggataccgcaaaggaggaacgccgcctcgccgtattttctttgcaaagcggcccggatcagcttcgcggatccaaagacgcgaggcgtcgaggagatcgagcgtccaagggacgccagaaggggtccagaggagcagccaaagcagcggtggaaaaaaattgcaggcccaagtacacgggcaccgacgtcacgctagcgggggttgagtggtttttggggaagaggaaaaaaaaaactcaatcgtttggttggagagcgagccaaggcagggctatatagcgtagctagagcgaaagcaagagcagtccgagatttggcggggtctttcgagtggctgcgcgagtgatttttatcgtcgggaaccgatgaagtgatttcggaagggaaaatctaaaactaaaagaaaccgggaatggccgagatctctagcaataataggattcagtgttaagtgattagtgttaataatttaatgagttaagtaatatttctttgttaggtttttttgtgcgttaaagtctgcgacagtcggcgaagggcangcgaaggaaaggaaaaaaaagaaagggcgagagagtttttttgtggtactcgagtggaatgagtcgctcaaactaagagtggagcgagcaaagagtgaatttgcgagtgaggtttttttgtgtgcctttgttttactcccgattggagttcactttacaggtccaaatctcctccgggaagcgcttcatcggtggatatgcggatcatcgggtgagtgagaacgaacaagaaaatttaaccctggcaattccactcatgagagaaaagaaaatagaaatttagataattacatacttccccctattgtttgttccgtttcttccccccctttcggtctggctgttgtactgtctttatacataaattccgagataattgttagttttattcctcatcattattaagcaattttattgatattattttttttattctttttactttttatgcgtactttatgttgagttatgtttagttttaatttaggaaccgctcagtttttagtcataagtcaataaattttataatgttttagttcacagttttttttgccttcggctagccaaatgcccctgaggatcccataacgacgcaaaggggccattccatataaattgcgacctaggaatggccaaggtagggagggtcaatccgccctcaacgagatctgaggcggggaaaagcgttcggggacaggtcggagaaagggccagttatgtgttcaagcaattttaggtccaccttaactctcgtcgtagcacgcataaattttaacttgttaataatgaagataggcatcaggtgagaggagggcaagatcaccaccccaattagccgacgagcatcccagccgggaataaccgcgtgcgcccttctcccactccccaacacccagcctggttcgttacagttataagtaattattaatttcattattataaagttagtggcgcccaacaatgggacccaaaataattggtagaaccgcatcccgatgtggtcaacgatatcgcagaaacacacacatcaaaaacactttcggtttttctggcaaacgatgtacatatgtagtgggcttgagaagagaggcatatacgtttattcgctttattctcaaactacggttgctgcagtatctgggccagaataccgatcttcatagtcagctaaattttgcaagtcagtcgcataggatttattgttgagaagttgctagcagcgatcgacaagccacggctgaggacgtagagcttagtaggcgattaaataccctacagtaatggagtccgtagcccaacgagttagacgtttggaaaagcagggaagaagtctttaaataagtccaccctgaccacgaataacgagttttagcaaagacccatccatagtttacaatagtcatgcggcagagctagccatcaaacgctcggaaatacagaacaaaatctttaataagagtttgcctggccacgggtgatggaaaaccagcatacctgtccgcggaagcaagagtgcgaaggagagtaaagaagacgaaactgattagcttcgatttactcgcactcgagcttgcagtcgttgtttttgtcttgcggatcggcgctccaaagcaatgaaacgtttggttgttgttgcgagggctgattagcggcacaagcagcggtaaattatctttgttctttcttctcacaccagttccgatatgattttttttcaggggaactaagctatgcttgaaggcaaataaatgttttttttgatttctttatatattgcgattttcacaaaatattattcctatttttaattataaattgttttatgttttattatcagctacaaacgcgtctcaattcctcaagctgtaagcaaagagtttttatttttttgtgtcataagaaaaaaaaagttgctagaacgccgaaacagctgtctcggttgagataggtcatcgaccggcaaagaattgtgagcactgggaagaaaaaagctaggtgacgtggcgaagggaatcaataatggagggagaacctgtaaatccgtccgtttgcattctgtgtgnggaagagtttggatccctgcagttatacaagaccaggtgtggccacgaatttcataaagcttgcatcgtcccctactcgaaggaaaatgctaaatgtcccagatgtggaagagtcacttttgagttgcaaggcggcgcatcggtttcgggcacgcaaaccgccaaacagcaggcaggaagcaaagaaaaagcttcaggcaccccagcgacgggatcagcaaataataatccaggttcagcttcagttgatggcgggaatataggaatcatgattacccaagcagtgcgagccatgcaaaacgaccttttaacccagttgtcggagcagatggcgcaaataatacaaaccaatgtcgctgctcatcttcaactgactggccgggatcaacacactcgaaatatagctccagaccatagttcgcagggtcaggaagcaggcggaggccgagaatcggcaggattttacagagagggcagagacactcctagaagtttagcttccgatctgtcccaaaggccggacaaggtcgtacacattatgaatggttggaagctacgatttagcggggatgcggaaggaattagcgctgataattttatctatagggtagaagctctcacccatgcaacgctggaaagcaactttgcgatgctatgtagcaacgctagcatcctctttgacggaaaggctcgggaattcttttggaggtttcataagtcagtggtagtggtccgatgggatgtgctttgtcaggcattaaagaaacagttccgagacactcgcacggatgtggacattcgagaggcgatcagggaccggaagcagaaagaaaaagaagggttcgatgccttttatgatgccatagtccagctaatggatagtttagagtctcccttgtcagaaaagtctgtggtagacatactgcgaagaaatttgaggcccgaagtaaggcacgagttgctcaatataaaaataacttcggttggggagctcagggaaatatgcagacgaagagagagtttcatggaggacgtgagacggaattatgggtatcaaaagagtgtccctttccgtaggcaagtagctgagttggtggaggagcacatgtctgatgacgcaacggagttttccgaaggtgagggcgaagccgaaataggagcgttggccttggtatgctggaactgccataaggaaggacatcggtaccaggattgctaatccaaacgcaagatcttttgctatgggtgtggcattccaaacatttacaaaccagcttgcgaaaaatgtcagcaaaaaaacggcagggcgagcacacagcctcgtcagcttcagagtgtgcgtcgccaaaaatccgcgagcccagacgtcagccagtagaaaagcaacaccaggcagttatagatacgagcattccagtccagcccgtcagtacagtaaaaacaaatttatggcataatttcattaattctaattcagatgcagaggctgtagaaacactgttccgtcgtagatccaattcaagacactccaaacggatgagatcattttggaaggcagctaaatcaataaatgcgattagatacaaagagctcgataaacgtccgtaagcagcgtaataccagcaggattccatttaaacggggcatctcagttgctcatactgcagatggcaggcggcaggaggttctgggtcgattgagaactccagtcaccctatgataacgtcgtgaaggatttggaactacatatcattccgtcgcttagccaggacttatatctaggaatcgatttttggtcaacgttcaatttattacctccggagatgcaggtagcagaaatttgtcaggaatcgcacgtactaattccaagtcagaaagaggagttgcagaaggttgtgtcggaatttccatcctttgcagtctctggtttgggtagaacatcggttttgtcgcactcgatcgatgcaggagatgctaagcctgtaaaacaacggcattttcccgtgtcaccagccgtggagaaactgctgtatgccgaagtggataggatgctcaaattaggagttattgaggaatctgatagcgcctggtcctctccagttgtgctagtccagaaaccgggaaaggttcgactttgcctagacagccgaaaagtcaatgccgttacacgaaaggacgcctatccgttgccgcaaatagacggtatactaagtcgcctccccagagccatgttcatctcgagtctggatctcaaggatgcctattggcagataagcttagatccggagtctcgggacaaaactgctttcacaattccaggtaaacctttatatcagtttaaggttatgccgttcggtctcaccaacgcgtcgcaaaccatgaccagattgatggacaaggtgatccctgcggaacttcgcaatgaagtcttcgtctacttggacgacttgttaattgtttccgatagctttgagtcgcatatgaaggtgttgagagttgtagcgcagcatgttcgattggctggattaacgctcaacgtagaaaagagcaaattctgtatgcgttcagtgaagtatcttggtcatatcgtcggggagggtgtcattcgaacggatcccgggaaaatttcggccatgatagactttccagtgccgaactctttgagagccctacggagattccttgggatggttggatggtatcgtaaatttatagcaaattttgcgtcgatagcttcccctctcactgacctgctgaaacctaagtgcagatttgtcatgactccagaaggacgtaccgcgttcgaggaacttaaaaaactgttgtgctctgcgccagttcttcgtagtcccgattttagccaacctttctttgtgcattgtgatgccagcaagtcaggggttggaggtgtcttagtgcaaaagactccggaaggagacgaatttccgatagcttttgtgtcgaaaaaacttaataaggcgcaaagaaattattctgtgaccgagcaagagtgtctggcggcgattgtttgcatcaatcgttttagggcatacatagagggacatgattttacggttatcaccgatcatgcatctctgaaatggctcatgacgcagacggatctacattcgcggctggcccgatgggcattgaaattacagggctttaacttcaaaatagaacaccggagtgggcgtttaaatgttgtacccgatgccttatccagagttaatgaagaagatttggcggccgtggatgttggttatggacaagcagttgatctcgagtcaccagcttttcagtccgacgagtatgtggagctggtaaacagaataaaggccaatgacgttaacttgccggatctgagggtggtcgaagatcgtgtgtacaggaagtgtgatttcgccacagggagtactcttcatgatcattttatctggaagttatggatcccacagagtctcattccagaggtactagccaatgctcacgaccatcccttagcatcgcatgggggaattcataagactttagagcgagtgcgacagtttctctattggccaagtttggtcaaagatgtaaaagcgtatgtactcgcgtgcgacacttgtaaagcaactaaagcaccgaactctgtccagcgacccccgatgggagtggcacccgagtcgcagaggtttttccagaagctatacgtagattttctcggcccttatccacgttcaaaaagcgggaatattggcatatttatagtactagaccactattctaagtttgtcttcctgaaggctgtaaaaaaactaacggctgatctcgtgatcaagtatctgcagcaagatctattccacacttttggctttccggagaccatcgtatcggacaatggctcgcaatttaagtcggaagtcttccaaaagtttctcaaagcgcacaagatatcacacacggccacagcagtatactctccgcagtcgaatgcttcagagcgagtaaaccgatctgtaattgccgccattcgttcctatgtgaggtccgatcagaaaaattgggacgaggagctgagcagcatttgttgtgccttgcgaaccgcggtccattctagccttggaacttcgccctattatatggtatttgggcagcagttcgttagctccggggaaacgtataaagttctgagagctcttcgattgttggaagataaatccctagccttctccaaggaggattcgttggaattggtacgtagcaaggccttaacggtaatggaaaagcaaaggaagaaaaacgaacgaaattacaatttgagatcaagggaggtttcgtaccaagtgggccaagaggtgttccggaggaactttaagcagagcaacttccaggctggctatagtgccaaactgggcccagcctatgtgaaggccagaatccgcaagaagatagggaatgcttattatgagttggaggatctacaaggacggtctattgggcgataccacgcgaaagacttaaaacaatagctgatccgcgcagtttggatccgacttgtgtgataccactaagtcagatcttcggcggggggtatt
>Gypsy13-LTR_Dpse	Gypsy13_Dpse	Gypsy	LTR	Repbase	374
tgtaacgcttggatcagcgagcgagctagttcgcagcgccatctagtggtcggcaccgtaagggccgtggtagaccaaacaccctctatgggctaggtcggggagatcacgaaaagtggcataggaagagtgatagagttaacagcttggattgtcaactttctctggcatttcaccctgtcctttgagagggcccgagggttgtagcttgttgaggggcttggcttcggtctcttcccgttttggcgctcgacccgagcgttcgttttctctgtcaacagccaacaagtattttttataagtgctaaaaaggaaaaaaacgtgtaatcgcggcgggaggagaagagcttcagcattccggcattagttttcca
>Gypsy4-I_Dpse	Gypsy4_Dpse	Gypsy	LTR	Repbase	6028
gttctaacttatagatatattataatcttatttggcgcccaacgtggggcccgaagcagccatcctggctgaccccaaccgatagtcttcattcttatcaattacatctgataatatagttcctaacacttgttcgattggttctcggttccttgttctgttaatggttagagctctatggagatagctaaagcttaaaattgctttactacctggactccactaaaacagttaactcatgtgctttatggagagtttctggaagcgttataactttaaatggttataactccaaaatttaatagtataaagtcattagaatccttgggtggattgttcatactgcatagtaggcgttgcttattggttacacgtggagtcaagacctacggccatcccgtttaccttgcttgaggacaatcatacctatcagttgcctttggaatcgtgataccttctcaggaaagttcactcctatgtaacatatctcccttccttctttgcttcctttgtgttttcacttatgtatacttcctaatattgtttgctggagcttagtgagttacagcgtagccgccactggcggaaaataatattttatcgtgtactcttttcgttttctattctaatctgtactatattgacaagctcacattagaacagctgattaagaccgtcacaaccatatgaaacgatagcatggcaaccaaacagtttatacaaattccttcttttatacaattttttttcttagcgttatacaaaattaatttaattaagcgagtcaagagcaatgccggttaaacgaagccctgaaaaattgattaacctaaaagacattgaacgtcccacaacttcgaaccaaagagcaccgtctatttctcactcactgactactagatcgaaaaccaaaccagtcgaaactgcaaccatgcctgaccctccaccagatcaggagaatttagatgcttccacgccgactacgagcaatagagcggcaagtgatgttttgtacacggtgatggcaggcacaatttcagcagaaatggcaaagcaaactctagccatgagtgcagcaatggcacaactaacagaaaaactttcccaagctattagtacaggtttacaagcagcttcgacagcttcctctagagagaggtccccaatccgtatagaacagttgtcatcagggacacacgttgagcagcataatatacagcctttattgcccaattcacactcgcaggcagcttcggatcagacacgggattatggtcaaatctttagtcaggcgccactgccgggtgaggtacgtccggatcgtataagtcaaataatggcaaattggaagctgagattcaatggcaaggattctatgtctatagatgacttcatttatagaatcgaagccttaacccaccaaacgatgaatgggaacttcgaactagtagcccgaaactcgaacaatttatttgagggtaaggctagtgagtggtattggagataccacaaaagtgtgtcccaaattcgctggcatgacttatgtgtagcgttaaggggtcaattcaaagattcacgcacggatcgcataatccggacggaaatcgaagatcgtaaacagctcgtaaatgagtcgttcgatgatttttacagtgtgatcgcctctttggcagatcggctcacacagcccatgtcggagcaatctttgttagagactctaagagctaatcttcttactgaggttcagcgagaaatattatatgagccagcttccaccattgctcagttaagacatctggtgcgaacacgcgaaatttttatgcggacagtctacaaaccttcagtggcgataccgaaacccaaatatcgcaacattagtgcgttgggacatcaaacagaccacatttccgaatccgatagttctgatattgaagaggtagaggtagctgccattgaagcttcctgttggaattgcggggcgaagggccaccgttatcaggagtgtctggcagaacggcgagtcttctgctttggttgtggattggctgacacgtataagcccaactgccgccgttgcagctcgaattccacaaaaaaacttagcagcgcgtgcacaaccgaaaagtgcacgcaaacaagttgtctcgagggggacgaatacagattagatgagactccaaaattgctacataacttattaccggccgcgtcatatcaccctgacttacagcaatccattaattattccactcccggcaaaagtagcactcgttcgcgattgcgtaggatcgccttcaaccgtcaaactagggccgaacgcaagatgctattagagacagtaattgggaaactccatgacttccgcccatatgcccaagtcactctactgggtaacacggtagtcggccttttggacaccggtgcgtccgtgtgctgtattggcggtcatctggcgaaagacgtaatggagaaaacggaatataagcgtttatcggccacggtgaagacggccgatggaaaatcgcaggatattattggtcgactgacgacagaggttagctatcgaggcgaatccaagaagataacctttttcgtagtcccatctttatcgggagacctttatttgggtatagatttttggaaggcgtttaacttgcttccagtttctcttttaagtgagcaactatcggttttgtcagtgagcgatcccttaagtaggtcattaactgtacatcaacaaaaaacactagcagctgccattcttctgtttccctcctttgctatcaaaggcttaggacgcaccaccttgatatcgcattcgattgatatagctgacgcaaaaccaatcaagcagcgtcactatccagtttcacctgctatagagaagctgatgtacaatgaattggatcgaatgcttaagctgggggtaatcgaagaatcaaatagtagttggtcctcaccagtagtattagtgcgcaaacctggcaaagttcgactatgcatcgatagcaggaaactcaacgactctacagtaaaggacgcataccctatgccgcttatcgatggtattttggcgagattgcccaaggccgagttcattacaagcttggatctaaaagacgcattttggcagataccgctcgataagaaatcgcgggataaaacggcgtttactgttcccgggaggcctctttatcagttcaccgtgatgccatttgggctaactaactcacctcagaccatgtcaaggctcatggataaggttatccccgcaaatctccgaaatgaagttttcatctaccttgatgacctcttgatcgtgtctgacacatttgagcggcatctggaggtattaggaattctagctactcaatttaaaatagcaaatttaaccctaaatgttgaaaagagtcatttttgtataaaggaggtcaaatatttaggtcacgtaattggtaatggcacgattaataccgatccagacaaaatagcagctgttaccgattttccagtacctcgttcaattaagcaagttcgacgtttccttggcttaactggatggtatcataagttcatccggaactatgctgcattggccgcccctttaacagatactctaaagcaaaagcgtagctttgtttggagcgaagaagcacaaaagtcgttcgaattattaaaggaacgtatgagcacagccccagttttgcatagcccgaatttcaatataccatttagcatacattgtgatgcaagtgactcaggcgtgggggccgtgttgatgcagaccaatgaggacaaggatgaagtacctgtggctttcatgtcacggaagctaaataaatgccaacggaattacacagtgaccgaaaaagagtgtttggcagcagttttggcggttaagaagtttagggcttacatcgaagggcaggagttcatcatcataacagaccatgcatctttaaaatggctaatgacccagtctgatctcagttcacggttagctagatggtccttaaaacttcaggggttcccgtttaaaatccagcatagaaaaggtagccaaaacgtagtcccagatgctctttcgcgcacaaataccgaagacttatcggcattagttttgtccagcattgttgaccttcagtcagaagaatttaggtcgccggagtatgtagccctaagagacaaactcgttgaaaacgcgtccaagactccagatttgaaaatcgtagatgggtatatataccgacgcgccgagcacgcggcgggagacaaggtagctgacgatttatgttggaagctttggataccacgaggattagtcgaggaaaccttaaaagacgctcacgaaaaccagctatcagctcactgtgggataaacaaaacattagaaaaacttaggcgtttctactattggccgaatttggtgtccgacgtaaggacatatataaataattgccatgtatgcaagatcacaaagcatcccaatcatacccttcgaccgcctttagggaacattggtacatcggataggtttttccagaaactgtttgtcgatttcctggggccgtatccccgaagtcgttctgggcatatagggatttttattgtggttgatcacttgtcgaagtttcctttcttaaagccagtaaaaaagtttactgcggatgtcgtggcacggtatctggaagaagatttgttccattgttttggggttcctgaaacaattgtttcggataatggtgtacagttcaggtcggaggtgtttaatgcgctgctagggaaatatcatattgtgcacaggtatactgctgtttacgctccgcaggcaaacgcatcagaacgagtaaaccgatcggtgatagctgcaatgaaatcatatgtccgccctgatcaaaagaattgggatgagcagctcagtaacatttgctgtgcgctgcgttcctcggtccattcagccataaatacgactccttatcgcctcgcttttggccagcacatgattgtcgatggagccagctacaggctgttaagaaatttacagatgctggaagatcgcactgtacagtttggtaaagaggattcgtttgacctcatcagacataaggcaaaggatacgatgcacgcacaacacgctaggaatgaaagaacatacaatttgcgcagtcggcaggtgtcatttgttgtaggccaggagatatatcggcgaaatttccagcaaagcaatttcgcgaagggctttagcgctaaactagcaccagcgtttataaaaagtcggatacgacagaagctaggaaattgctactatgaggtggaagatctgcagggtaaattaatagggaagtttcacgccaaggatttaaaacaataacttctcttttaatagccgttcaagcgtggatcccacttttggtgtggttcccccaaagtgtgattttggtaggggggaatttgtagtgacgcttgaaccagctacaaaaatattactacaacaacaacaaaaaataaaaaaacgggaaaaaaaaaaactaatcaaaaattttaaatccagggaatatcgtaattgcgtttagcgcccctattgctcgtgatcgacgggtactttttgggcagacggtcggactcgggagagagtcggccgcggttatgttaactcgagggaaatggtggttggcactttcgctgttaggagggttcgtgaatgcaagtccagctacggtcgctcttttcgattttgggccccacttcagaaggtagtgtttgtggtggaaagaggaaatattagcggaaaaacataactaaacctcgcgccagtgctaaatcaaagaaaaaaagacaaacaaaagaatcgtgttgctttcaaattataccataaagaaatcgaaaagaaatttgccaccccagtaagggggcgttccattctgaccccacgccggaggcaaggcatccgaaagtggtctcttttttttgtttcggacggccatttgcaagttaatataacaagagtgccaatcgccacatagcgaat
>Gypsy4-LTR_Dpse	Gypsy4_Dpse	Gypsy	LTR	Repbase	1616
tggcactttgtgccaagcagatttccaagggagaatagcggaaaaagataattgggatcgatgaccgagccggccgcagccacaaccagctggccatagaaagggaagagaagagactgcgctcccgaaaaaaaacacaagaaccgatcgaattcgccgctggcgcagagaagcgcaaggcagagagtccgccgctccagctgtgggtccgactcagtgcatcagcagcatcgtcggcgccgggaagctgcgaaactaaaagcggaatattgaacattttttttgccccaagttttttttgcgtaaatatcttgccctcggccgacctggcttagtgaaaaaaaaagtagaggaaataaaaacccagatcaaaattatacccaggagccaataggcaaggtcttagtgagtacgaatacaaataccttgctcccctttcggcagtgcagcgccgttaattcagtcttgcttttcttttcccttaaaccgtaagggctagtcctatgtggagcccaaagaaaagaaaggcataagggaatagaaatacaatatccatgctcaaaagcaaagaaaaaaagcagtcccccgaaagcctctgcgcgccttgttctttctcttcttttctctttttgttgctgtgctctcccaataaaattacatttacagcaattatagcaagcggatcgtcttcgacaaaagcgcttttggagatggatggcacgtaagtgaaagaatattgctttactctaaataaattgcatgcatgagcgtgagagaaggagaggtataggaaagaaggaaggggagaggtaaaacacttgggcagatccacatgccggaagagatagcaagaacagtaaccatgggttttttgttgttgtcacaaatgctctgttaaatttgtatgccagtttagcggctacctcctatatacatatactgtttttttattatatacacatttaattcttttttttctatttagttataattcttctattttaattattattagtattattttaatttccaacctggaatattctcgaatcctgttgttcgctaaaatagttattgagtcaattgggagtttaagtagagtagggaaatgcccctgtgtcaagtaataaataagttttaaaatgaaatcgataatgaactaaattattttagggcgccatgccgagtggattatggaaatgaagtgagtctgggggatttagggatcatcggccactaatatggctttgcggcccagatggtcaaggtagggtgggcaaaacgctgctacacctacagctactcagcagcacaatccgtacttcagcatgttctgttttctttgcagagcaacctctatgtgtgcatagcttgtcactcttggtagtttcttttctgtatgtccagtccgatcgatcatgtgttagggaggaaaacagcacgcgaaatcaatattattatatgtatgtatccaatgcgagcaggtagcacagtggttaatcctcaccccccccttgccgacgacaaatagaagccggaaccagcgcgtgctcctctggtcgctacaataagatcagctcgttatgatagcgtagcgctatacgttgtatgctaca
>Gypsy23-I_Dpse	Gypsy23_Dpse	Gypsy	LTR	Repbase	8190
atttttgacaatttaaccatagttaataagaaaataacacaggaagaaaaagaggatagggagtctaaacggaaggcacgagctaaactacgtcgggaagaatttgccagaaatccaaggttagagaaaaaagctctggtatcgtcaataatatcagaagatctcaagccatatgcagaggtcacattattagacagaaagcttgttggattaatagatacaggggcatctattagttgcattggtggagatgtggccagcgagctgcttgaaagccaatttcaatttaagcccatgacatccacagttcggacagcgggtgggcagtctcagagagtggttgggaagcttaaagcggaagtgggctataaaggtgttaccgagctgttaccctatacatcgttccaaccctaacgcagcctctgtatctgggcattaactcttggaccaaatttggcttattgccagccgatttgtatccacaaggaagtgctaatgacacggtgaaccattgcgatgaggtgtggaagccagaaaaccaacgtcctttatcggaggtgcaacgagaacaactgaatagaaccattcagtgtcttccgtctttcgcggataatggtttaggaaaaaccacgttgttgtcccatgtaatagatgtaggtgaggcaaagcccacaaaacaacgacactatgcagtgtccccagctatcgagaaattaatgtatgaggagttggatcgcatgttagcgctaggggtcatcgaagaatccaacagtgcgtggtcttgtccggtagtactcgtccgaaagccggagaaggttcgtctttgtatagacagcctcaaggtgaacgaggtgtctcggaaggacgcgtatcacatgccgctcatagatgggatcttaagccggttaccaaaggcagaatacataactagcctcgacctgaaagatgcctactggcaaataccgctagaagaaggttctagggataaaacatcattcacagtgcctggacggccgctttaccagtttaaagttatgccgtttgggcttaccaatgcgccgtctactatgtccaaacttatggaccgcattattccagccaatcttcgaaacgaagtgtttatatacttggatgacctgcttatagtgtcagacacctttgaaaggcatctgagtgtgttaaaagtattagcagagaagctgtctgcagcggggcttacaattaatatacagaagagcaagttctgtgtgcctgaggtccgctatctggggcatgtagtgggtcacggtattataggcatggacttggacaaaatagaggccattaaggaatatcctgctccgaagtcggtgaaacagttgcgtcgattcttgggtatgacgggatggtaccacaaatttataaagaattttgcggctattgcggcgcctctgacgaacgccctgaagcagaaacgccagttcatttggtccgaagaagcagaagctgcattcacagctctgaagaactcaatgtgtgaagcgcccgtcttacacacaccgaattttgaaaagcctttctttatccactgcgacgctagtcactcaggagtaggaggggtactgatgcagataaacgaagagggcgatgaagtaccaattgcgtttatgtcacgaaaattgaataagtgccaacgtgctaactcggtgacggaaaaggaatgcttagctgccattctgagcatcaagaaatttcgcgcttatgtagagggacatcaatttacggtgataaccgaccatgcctccttgaagtggctgatgtcccaatcagatctgagtagcagactggccagatgggctttgaagcttcaggggtattcctttaatattagccaccgaaaagggtctcgaaacatcgttccagacgccttgtctcgggtcttttccccagatttgtcagagatcgaaccagaagaaaggatcgatttggagtcggagcactttagttcgacggattacgtttcccttagggctaaagtagcgagtagtcaggctcagatgccagatgtaaaggtggtaggcaggcatatatatcgtcgcaacgagcacgcaacaggcgaaagggtagcggatgaactctgttggaaaatttggatacccaaggggctcatagattcggtcctgaaaatggcccacgagcacgccctatctgcacacggaggcataaataaaacgctcgaaaaggttccgcgctactattattggccgacgttgttaagagatgtcaaagagttcataaaccggtgtgaaatttgtaagtgtactaagcatccaaatagacctttaagaccgccactagcaaaaacgggggaaacagaacggttctttcagaagctctacgtagattttctgggaccgtatcctagaagtcgtagtgggaatgtcgggatatttgtggtgttagatcatttttccaaatttccgtttattaaacccgtaagaaaatttaccgccgacgccatcgtaccatacattgaggaacaattatttcactgctttggagtgccggaaaagctagtctcggacaacggcgtccaatttaagtcccatgcattcaactccttgcttcagcagtatggcatagagcacgcttacaccgccgtttacgctccgcaggctaacgcgtccgagcgagttaacagatctatcttggcagcaatcaaagcctacataaatactgaccaaggtaactgggatgagcagctcagcagtgtagcctgtgcgttaagatcggctgtgcacagtgccgtaaaggcgagtccataccagttggcgtttgggcaacagatgatcacgaatggtaccacgtatcagttgttgaggcagctagagatgttagaagatcgatggttgcatttttctagggacgactcatttgacctgatgcgtggcacggcaaaggaggcaatgagggctcagcacgaacgaaatgaaaagacgtataaccttcgaagtaaggaggtatcattcagagtgggacaggaggtttaccatcgaaatttccagcaaagtaatttcgtgaaaggatttaatgccaagttggctcccgtttttgtgaagtcccgggtaaggcgacagttgggtcaagcctattacgagctagaggatctgcaaggacgtctgatcggcaaattccatgccaaagatatcaaacagtagcaccatggttaaaaatcgctctaagtgggaatcacccttttggtccttcttccccaaagtgtgattttggtaggggggatttgaagtggtttgaaagagtaacgtataaaaaaaggtataaatactgggatccacaaaagggaacatttggaaaagtaccaagaagggatattggtctccctatcttactcaactttgccgcctcaattcaagttaaaaggtaaacgaaggaaagcggttttttttctgtttttttgagttgaaacttgtaaaataattacggcgtcaattcgaaaatggaggattctcaagtttaacgctgtattgtggggtctcagactgtgcagatctagcctcggtctcttggaagaaaaactgttggcgaagacagacgtgctatttttgtccagtccaagtataaagaaaaaaaaagaggaaaaaaaaccgggaaaagatcttaacagctgaaaccagcaaaaagaaagaaatattgtgcgtttataaagtaaaagtgtgctaagcgccaatttcaattggtatgtatttcagcgtcgctaatatacaccacatacactcgtggcgtagggtagtgctttttttattgtagaaaattaatttttcagattggcggttagtaccggcctaaacttcgggcaatcgtttgggtacctgtctgaaccccaataagaaagctcgcaacaacaatttccccgatattggggcctccgcccgcgacaggggacttatgctcctcgcccaactacagctccgtaccaaaaattcccagcgctaggccgagcagcacaaagcgagaggcgtaaaagatcggctcatcagtcgctttgcgggcgcgagccacttatgtgtcacggacccgcgatatattggaggccgtccaagtctgcggaaattgttaaagctatgtaaacggtcaaccaatttctacccgaaatatagatctgggtctagacctattttcgtttccccatacgaagtgccgaggagtgcccagatgtgaagccggcggcaacgactgtcgttttttttttatatccatcagtgtaaccgctgattcctaatttatgttatagagtcattagtgtaattagcttagtaaatttcttttggttgtgttttaaattctgttcggaagaaatagcaagtggaatgtgtgacagggcgaaagtgaacaacggttaaccgacagaggagagcgtgagtttttttttgttgtaaaattatttctccagctttcgttttaggaacgttgccggaatggtaccacaaatttataaagaattttgcggctattgcggcgcctctgacggacgccctgaagcagaaacgccagttcatttggtccgaagaagcagaagctgcattcacagctttgaagaactcaatgtgtgaagcgcccgtcttacacacaccgaattttgaaaagcctttttttatccactgcgacgctagtcactcaggagtaggaggggtactgatgcagataaacgaagagggcgatgaagtaccaattgcgtttatgtcacgaaaattgaataagtgccaacgtgcttactcggtgacggaaaaggaatctttagctgccattctgagcatcaagaaatttcgcgcttatgtagagggacatcaatttacggtgataaccgaccatgcctccttgaagtggctgatgtcccaatcagatctgagtagcagactggccagatgggctttgaagcttcaggggtattcctttaatattagccaccgaaaagggtctcgaaacatcgttccagacgccttgtctcgggtcttttccccacatttgtcagagatcgaaccagaagaaaggatcgatttggagtcggagcactttagttcgacggattacgtttcccttagggctaaagtagcgagtagtcaggctcagatgccagatgtaaaggtggtaggcaggcatatatatcgtcgcaccgagcacgcaacaggcgaaagggtagcggatgaactctgttggaaaatttggattcccaaggggctcatagattcggtcctgaaaatggcccacgagcacgccctatctgcacacggaggcataaataaaacgctcgaaaaggttcggcgctactattattggccgacgttgttaaaagatgtcaaagagttcataaaccggtgtgaaatttgtaagtgtactaagcatccaagtatacctttaagaccgccattagcaaaaacgggggaaacagaacggttctttcagaagctcttcgtagattttctgggaccgtatcctagaagtcgtagtgggaatgtcgggatatttgtggtgttagatcatttttccaaatttccgtttgttaaacccgtaagaaaatttaccgccgacgccatcgtaccatacattgaggaacaattatttcactgctttggagtgccggaaaagctagtatcggacaacggcgtccaatttaagtcccatgcattcaactccttgcttcagaagtatggcatagagcacgcttacaccgccgtttacgctccgcaggctaacgcgtccgagcgagttaacagatctatcttggcagcaatcaaagcctacataaatactgaccaaggtaactgggatgagcagctcagcagtgtagcctgtgcgttaagatcggctgtgcacagtgccgtaaaggcgagtccataccagttggcgtttgagcaacagatgatcacgaatggtaccacgtatcagttgttgaggcagctagagatgttagaagatcgttggttgcatttttctagggacgactcatttgacctgatgcgtggcacggcaaaggaggcaatgagggctcagcacgaacgaaatgaaaagacgtataaccttcgaagtaaggaggtatcattcagagtgggacaggaggtttaccatcgaaatttccagcaaagtaatttcgtgaaaggatttaatgccaagttggctcccgtttttgtgaagtcccgggtaaggcgacagttgggtcaagcctattacgagctagaggatctgcaaggacgtctgatcggcaaattccatgccaaagatatcaaacagtagcaccatggttaaaaatcgctctaagtgggaatcacccttttggtccttcttccccaaagtgtgattttggtaggggggatttgaagtggtttgaaagagtaacgtataaaaaaaggtataaatactgggatccacaaaagggaacatttggaaaagtaccaagaagggatattggtctccctatgttactcaaccttgccgcctcaattcaagttaaaagggaaacgaaggagagcggttttttttctgtttttttgagttggaacttgtaaaataattacggcgtcaattcgaaaatggaggattctcaagtttaacgctgtactggggggtctcagactgtgcagatctagcctcggtctcttggaagaaaaactgttggcgaagacaaacgtgctatttttgtccagaccaagtataaagaaaaaaaagaggactaaaaaccgggaaaagatcttaacagctgaatacagcaaaaagaaagaaatattgtgcgtttataaattaaaagtgtgttaagtgccaatttcaattggtatgtatttcagcgtcgctaatatacaccacatacactcgtggcgtagggtagtgctttttttattgtaggaaattaatttttcagattggcggttagtaccggcctaaacttcgggcaatcgtttgggtacctgtctgaaccccaatacgaaagctcgcaacaacaatttcgccgatattggggcctccgcccgcgacaagggacttatgctcctcgcccaactacagctccgtaccaaaaattcccagcgctaggccgagcagcacaaagcgggaggcgtaaaagatcggctcatcagtcgctttgcgggcgcgagccacttatgtgtcacggacccgcgatatattgaaggccgtccaagtctgcggaaattgttaaagctacgtaaaccgtcaaccaatttctacccgaaatatagatctgggtctagacctattttcgtttcccccatacgaagtgccgaggagtgcccagatgtgaagccggcggcaacgactgtcgtttttttttttatatccatcagtgtaaccgctgattcctaatttatgttatagagtcattagtgtaattagcttagtaaatttcttttggttgtgttttaaattctgttcggaagaaatagcaagtggaatgtgtgacagggcgaaagtgaacaacggttaaccgacagaggagagcgtgagtttttttttgttgtaaaattatttctccagctttcgttttaggaacgttgccgcagtccatggaagcgctttcatcgctgtttcaacgcatttattaaaacaaatcaaggaaggtcgtaagtgatcccaaaaacataaagataaaatattggagtttgtttgttattagcaactatttattgtataaccgaaaaagaaaaaaatctcacgtagtcaggggcttcttcgcttaagagaggctgggcgctctcccttatgccttgctggcaaccataagcgcttacgccgcgcataagagacagccctcttaagaacaaggcacaaacgggaagatgcgaggctggtcgctctgacgttcttttatgctttctacttgcggttgctttcgctaatgcacttgaataactgacctgccataacgatcgctgcgcacagttttttttacattcccttttgcatatttatttattattattatctatttgcctaacataaaaactagagatatgtacccttcccttccatcaatttgtaagttaaatttcaatctaaattgtattattaagagttaagcatttattagtttacgagttgcgatgcatgtgctattgctcaatatgaaatataggatttaacatgaatcggggctagagttctaatatgcggggaccatgctgggcaaat
>Gypsy23-LTR_Dpse	Gypsy23_Dpse	Gypsy	LTR	Repbase	2764
tgtcgcaactgacaacaaaccggcaaggttcaaatgattgtcaaaattgtggaatgtagatgtgaccttacattcccaaccagtatcgggacagatgtgtctttctagttgtcattctgttttgtttgttttggctttatcactttatgctggatcagcgcaatgggttattaaactattgccaccgttgtaagtgaccaagcgggctcctatgatgcaggccggaatgatgagtacatataacaccggtaccaccccgatgcatcgagcttattactattcgtttcgttctttctttctttattcgtttgtcttcctttccttcctgttccttctggccaatgctggaggaatgctccttttttccggtctggattatccgatcaggaacggtgggtgaaaggcctcaattagacaggaaggagttgtgaatggacttatactcatcgggctgggtatctggtatcgttggatggaaacgtggtataaaactattacccaccgcgaaagacccggaccgcctatagctacgagttgtgggttattattaatttctttatgcatgtagttgagtaaatttagtacatgggaaacatcatacacatacacacacatagatataccctattattccctttgtcttaagcatggtcctagcagattgttttttttgtttgatactgtatctttttttttattaatttcttaaattttatttatctatttaattacgttattattatattttatattttatattatgcctgtatttggcagttgcgagaatttagcagacgaagaattacaagaaagtgtttgcttgatctgccaggctcaggtggaatatttggctcagctccttaccacgtcttgtggtcacactttccatagggcctgttttggcgcacgagtgggttctaagaaggtttgtcctgtctgcaaaacgtcttttcagtcatcgacgttgaatttattagacgaaactgctggggataccgtcggaaccttattggtaccaaaaatgcctgatacaaggagtaaagcccatgtgggggctccacagggagcttcgacgtctgcttcggccaatcagccgcaaactagggaagctggtccggcagtggtggtagctccgccgcctagtaacgagcttcagcgaatgatagccgaagccatggctgaagcctcgttgacacaaaccgagatgctaagcaatgcgatcgctaatggttttcaaggtattctcagctctctcatgggccaattggaaaatacagcggatgttccctagagggatatccaagctggagaaggatcggcacgacggccgacacctttgcccgggtttcagggtttcgaaacagccagcaggaattcccccatgaatgtggatattcgaccagagcgtgttagtcaaattttagtcaattgaatgcttaggttctcttggcggactggaatttccgtcgacgatttcatttatcggatagaagcgctcacgatccaaacattggacgggaatttcgagttgctttcgagatacgtgagcaatctctttgagggaagtgccagtgactggtattggcgctaccataagagtgttaggacggtcgtttgggccgacccaaaatcttcattgttagtacgattcaaggatgcgaggacagacgtcaacattcgagctgcaatagaccgaaggaagcagaaggagaacgaatcatttgatgagttctacgaagcgattgtccgactggcagataccctgacaacgcccttgtcagaaggttccctgatggagtcactccgatccaatttattgacggagatacagcatgaactgctatatgaaaagatctttagcattgcacagttaagacacttggtgaagactcgggaactgttcatgcaaactgttggtaaagatccggtagatccggaccacgaccagcaccaagacggttggttcacgcggtagaaagcccagggcaagaggagtcagacgaaagtgagggggagatagcagcgttcaacttagtctgttggaactgccgtggtaatggtcatcgctaccaggtttgcgtagcagagcgagtagttttttgctatgggtgtggccagcctgacacttacaagccatcgtgccaaaaatgccatgacggatcgaagaatggtatgaggatggaagattttatatatcgaatacgctctttaactgaacagaacttaagtaatgattatcaagtactttgtgatcacctgtatctcttgttcgctaataaggccagtgattggttttggaaattccaccgtaaccataccaatttttcttgggaaaccttttgttttgaatttcgcaaacgatttgaggacgctgaaactgaccttgacatatgggaaaagataaggaaacgcagacaaggcgaaaatgaagtttttgatgattatcagtgcgcaatagaggatttagcagatagacttcaacaaggcatgtccgaaagtcaattagtcgagttgctgattaggaatggtaaaccaagtttgcaccatgagctacttcatttaagaatatcaaatacatttaagaatatcacaattacgtgtcgaagtgcgaaaacatgaacaattctacaatgacataaaagcttgtaagccacgaacgttgcgttcctatattaacgagctaactgacgcgtacgagaaacaaactcaggtagaatcgaatgcgccagatccagaagtcctcgcgattcaacggaagccatca
>Gypsy7-I_Dpse	Gypsy7_Dpse	Gypsy	LTR	Repbase	7039
cccgtttgggtaagttgtggaataaaaaaagacagcctagcgaaagagtataaaggtgttctgtgggtgcaaatttccataggtcttaaattggaggaggctcgtcttccacgaccgccagctgaaattcgtagaaattcgccggagctttgggtcgtcgccttggagcagttcggcgagccagagaggagaggccaactagtgcccggcagacggcagccgcgtcggcttgttcatcgctccgcgtatgcgtccataccccgtgcgcaggggaggaggcaaagaaaaaaaaaaagtgttcttcagtggcggcaaatagtggcagatcgagttagaaaatttctcatagaaggccagcccagcccaaaataacaataacaaaaaaaaaaaaaagaatcaaatataagaaacaaataacggatcgtagtcagatgctctaagcatcaatacccgagttattttattctccctctcatttaggcttctttagctctctatccctatctatctctctccacctaactttgcgctgcgggcgagcccccacataccggtgcccgataagcgccgctaatctgcacataggaatgcaagactgagcgcagaggaatgtaaggcggcgtgagggacgggaagaaaagagacagacaatcaccgttaaaattaactcgatctgcctgagccactcggtcgtcatctcatttttttgtgtgtgcgaattgtgtgtgttcttctttttttttttttatacttttcaggggcccaaatcggaagcgcttcgtcgatggaggttcctgtaagtcgtttaattgaataaataaaatatgtatatgaaagttcgaaaaatatataaaaatatgaaagttcgccacgggagcgcacccaattagtgggttgaaaagagagggcatcagaaagttcacctcttgattcttttccctacgcctctcgtacattacaccttctctgttggtggatcgctatgcccagcaaatgctcacataaaattttcttacatttcttttctgttcactcctattcaaatcatctgttctctctcatatctagcctaagcttcttatttatttaccgtactttactcaaattatttaaaattaagtcgtagccaatactcggggaagggagaagcaaatgagaacattaaattactggggatcactaattttagtcataagaaataaataaacgtttataatgtctgagtagaagcaatagtgtttgatctcctgcagcaagcccctgtaggtctcgcaaaatataaggggtcttgtaacaaattatgtggtatcgggcacagcaagaccaaggtagggtgggcgaacatcactcctcatgaacagctgaggaattcttttcgttgtccgttcaccagtgcagttattgtctttcgttttaggtgttgtgctttccgtccggtttcatatggcttattgacacgcattaaatgtaaaataataatagggtaggcctcagcttaggagcaaataaacaagaacaccacactcgtggccgacgagccagtagccggaaaattgacagcgtgccgcttcaagctgagaggaccatctcgcctacatcgtggttgcacgttacatttattattattattggcgcccaacgtggggcctcactgttaggtgggaattattacaatttgtacttaggggtgtggttcacgaacaatgacctaaaacaaaccttcactttttaaattttccttccatcgactgttcgatgtctttattgaagacaaagaaacccaaatcatttccgctttcattcagttctcttacggatctttggaataccgatagaaaactaagccccagggtatgtttccgggccacgattctaagggttctgagtgagtttgacttatttctgtacaaatagcctgattgtcgtgattaataggaatactactagaatagctttaagaagctatctgttgtccatgtcatttcagtctgcgctgtaagtgctactcaactttatgcctgagggaccaagggaaaactgaaccgtcttggattcactggtgatgcatttagctaaagtgcactcctgaccacggatcatttcattaagtgcctcagtttgctttgtcttatctttgtttggcaggttggatcactgcttctataagcgctgttggacgcaggtgcgcagaatttagaattaccactgcaaacggcctaggtgttctaacttgccagaaagtattttcctctttagctgtacttggtgaaataattcggacagtttaattaatattcaaatttcatttcacttttaaatttccttattacatatatataagaaaacatacataacctttacgagttaagcagatagtttttttagtaaatacctataagaagaaagatgggcttggatcggtctgatgatgaaggggcaagcgcctcagcaatctgttgcaggctgtgcaaagtcacaatggcccccgaagatgtttatagaactccttgtcagcatgaattccataaaacatgcatgcgaacataccttaagacccaaacaacctgtccagtttgcaatgcggtttgtagtgccccaacggctggtcagcctcctctggtgcctggcaagactagacagcagacaaagtcagttctcgcgggaggcagtaagcaatcccaagcagggtcggagggtcaagcgtctatttcaagtcaagcgtctacttcaaatcaagcggctaattcaaatcaagtgtctagggagatcacggcggctattaggggtatgcagaatgaattacttatccacctgacggagaagatgtctcaaaggataagtaccactgtagaagctcgtctagcttctaatgcgcaaattccgcagccgtcaagagggagcctgaatatgaacgcttctttggaccaattgctagaaattcccgaggggaaccagggcgcagtttacacacctccactccggacttcgctctctagatcagcagcatctgatttagctcagagacctgacaaggtgggtcatataatgaataattggaagcttcgcttttcgggagcctcagactccataagcgtggattcatttatataccgagtagaggcccttacccatcaaacgttggaagggaactttatgctgttgtgcagcaatgcaaacactctgtttgaagggaaagcatctgatttttattggaggtatcacaagacagctggctcagtgcggtggatggatctgtgtgaagcgttgaggaagcagttcagagattcccggacggacgtagacattagacagatgattcgcgataggaaacaaagagaaaaagagactttcgaggtattttttgacgcaatccaaaagctcactgacaggttagagcagcctctttctcataaaactttggtcgagatagtacgccgaaacttgcggctggaaatacaacatgaaatcctgaatcaaaaaatagactcaatagaagcactacgggatatatgtcggaggcgagaatgttttatggaagaggtgcgtcggactcatggctatcaaaaacctgctccatttcgaaagcaaatctcggagctagtggacgaagccttgggagaggatgcggaagaattctcggaatcggagtttggggaggagatagcagctttatccttggtgtgttggaattgtcgaaaagaagggcaccgttaccacgactgcgtagctaaacggaaaatattctgctttggctgcggagcgccaaacacgtataagccatcttgcaaaaaatgtcaaaaaaacaccaaggagaagacggcagagtctcgtcggctgaccagtgttccgcagagggggtcggcgaaacaggactagatgtagcaagtggcgaaacgcaaggagagccttctcgggattttggggaggcggaaccaccgatagtgggatggcatataaatttgatagagggtaagaagttagcacctccagtggaaattgttaagtcaaggagactaactagaaatgcacgtaggatcaaggcccattttaaatctctcaaatgtattaatgagataaggaaaaaggagggagataagaggccttatgccgaagtcaagttactggatagaaccgtagtaggattgctagataccggcgccggaatgagttgcgtgggtggtcaattggcaaaggaggtagtatgcagtaagaaaccatttaaattggtgtcgtccaatgcttttacggctgatggaaagaagcatcaaatagtaggaaagttaacaactaagatagagtaccgcggggagtctaaaatcatagagctattcataattcctaatttaagtcaagatttatatttaggtattgatttttggtccctttttgaattattaccgtccgaatggaagatttccgaaatttgcgagagttctgatgttcatacacttacgtctgctcaggaggcggcgttaaaccaggtgatttccctatttccatccttcgctgtgtcgggtctgggaaggacagatatgctttgtcataccatcgatgtggggaatgcgaagcccgtaaagcagagacatttctcagtctcaccggctgttgagaaatcgctgtacggggaagttgataggatgctgagattaggggtgattgaggagtcaggaagcgcttggtcttctccggtggttctggtccaaaagcctgggaaagctcgtctttgtctagacagtcgaaaagtaaacgcggtgacaaaaaaagatgcgtacccgttgccccagattgatggcatcttgagtagattgcccaaggcagaatatgtaactagcctggacttgaaagatgcattttggcaaatacctttggaggtggcgtcgagagacaagactgcgttcaccataccagggaggccgttgtaccaatacaaggtaatgccgtttggtttatgcaacgcctcacaaaccatgtccagactcatggataaggtaatacccgccgctctccgaaatcaagtttttgtctacttagatgacctgctggtcatttcagacacatttccctcgcatcttgaggtactgcgttcggtggcagaacacatccgtcacgcagggctgaccataaatatagagaagagcagattctgtaggagatccgtaaaatatctaggtcacgtaattggcgaaggcggcattaaaacagacccggaaaagatttccgccattactaagtttccgctcccaagaactctccgagccctaaggagcttccttggaatggccgggtggtataggaaatttatacatgattttgcttcactatccgcccctctaacagacttgctaaatcagaaaaagaaattcgtcatgtcccaggatggaatagaggcctttgaaaaattgaaagaaacgctgtgcaaggctccagttttaagaagtcctgactttggaaagcccttctatatacattgcgacgcgagcaatacgggagtagggggtgtactagtccaaaagacggaagaaggggatgagatgccgatagctttcgtgtctaaaaagctgaataaagcccagcgcaattatacagtgaccgagctagagtgcctggcggccttagtgtgcattaaaaagttcagagcttatgtcgaaggtcatcaattcaccgtgataacggatcatgcctcactgaagtggttgatgtcccaaaatgttctgcactcgaggttagctcgatgggcactaaaattgcaaggtttccgatttagcatcgagcaccgaaagggaacccagaacatagtcccagatgcattgtcaagggttcaccaggatgagatcgcagcaatagacaagagtaatgggcttctggtggatctagattctcctcacttcagagcggtagggtatcttgaattggtggagcgggtaaagagcaaccaggaacgattgccagacgtaaaagtggtcgacaacttagtttaccgaagagctgagcatgcgaatggcgacttacttcatgactcgtttgcttggaaattatgggtgcctaaggaattgatcagcgagatcttaaaacagtcacatgatgatccgttagcctcgcatgggggtattcacaagaccttggagcgcgtccgtaggtactacttttggccaggattggttaacgacgtcaaagcttatgtgaataattgcagtgagtgtaagaccacaaaggcgccaaactttaccttgcggccacccatgggaaagccggccgaatcacaaagattctttcagcgactatacattgattttcttggtccatatcctaggtcacgaagtggtcacgtcgctatttttatcgtgttagaccattattctaaatttgttttcctcaaagccgttaagaagctgacagctgatgtaattatcaaatacttgcgggaggatctctttcatactttcggggtgcccgaaaccatagtgtccgacaatggatcccaattcagggctgaaaaattccaaagccttttaaaaagccaccgtatctcacataccttgacagcggtacacgcgccacaggcaaatgcctccgagagagtcaatcgctcagtgattgccgccatcagagcgtatgtgcgtccggatcaaaaagattgggacgagaatttaagcagcatttgttgcgcgctgagatcgtccatccactcgggagtaggcgctacgccatactacatggtgtttggtcagcagatgatcacttctggtggcacttactctttgctgagatcactagagatgttggaagacagggcggcagcttttacaagagaggattccttggagttggtcaggaagaaagcacgtgaagtaatggataagcaaaatgcacgtaatgaaaagcagtataatctaagatcaagagagatagtataccaggttgggcaggaagtttatagaaggaattttaaacaaagcaacttccaagctggatacaacgctaagcttgggcacgccttcgtgaaggctagagttcggagaaagctaggaaattcacttta
>Gypsy7-LTR_Dpse	Gypsy7_Dpse	Gypsy	LTR	Repbase	551
tgagttggaagatttgcagggccgaatcattgggaaataccacgggaaagatatccgccaataacagctacaagcggttcatccttgtgagccttctgcaccccaagtctgatcttggcaggggggagttgtacggtgaggcttgtagctgctgtgaggaggcctagggtttttggggtccggcgaaaattaggcaccgtctaacgagaggcaagacaaactctctttaacagtcggcaaagagggcctgggatcaaagagtgggtcagagccaggtcagacttcctcgtcgaaaggagagcgagttcgaagtcgaagtcggacaagataaaaggctataaatagatggcattggacgccattgcgggattccaagcctggtcgacagcatttgattgtgttcaccaagtgtcctctatagtggcagccgtaattgaatattcaaagaaagaaaaaagagaaagaccatataaatacaaactagtgaaaagtagccaggaagtgagacggtgattagtgaaacctcttcgatacaccctttcgacgggtca
>Gypsy22-I_Dpse	Gypsy22_Dpse	Gypsy	LTR	Repbase	8190
atggtcccattcccacaaaccaagtgggaaatgaagttgaatttcgaacacgaaaaaccgtttcattgcccacctagaagactgtcgtatagcgaaaaagcccaagtacagaaaatgatagacgattacacagaaaaaggttacatcagaaccagtgagtcagaatacgttacgcctatagtactggtaaaaaagaattcgggagagttgagattgtgcgtcgattatcgcacacttaataaaggaatgataaaggacaattacccaacacctcttatagacgacctactagataaactgtcagggaaaagacttttcaccaagttagacctgaagaatggatacttccacgtatttatgcataaagattcagttaaatacacatcgttcacgacccccatgggacaatacgaatggttgaggatgccgttcgggttacgaaatgcatcggcggtgtttcaaagattcacaaacaaaatttttgcagaaatggtaaaggaagacaaagttataatatacatggacgatattatggtagcaacaaaagatagtgatagtcacatggaaattttacaagaagtgatgagacgattggtagagaataaacttgaattaaggattgataaatgcgaattcttacagtcagaagttaagtacctgggctattccatatcgggtaacggaattaaaccagatacgaagggattacaggcagtaaaagggttcccagttcccacgaaaacgaacgaagtgcagagtttcttagggttatgttcttactttagacggttcgtaaacgatttttctacgaaagctaagcccctttatgatttggtcaaaaaagacaggaagtttgaattcggtatcgtagaactagaatgtttcgaacaactcaaaagtaatttgttggaagcaccgatcttggcactttacaatcccagagatccgacagaattacattgcgatgcaagttcgttaggtttcgggtcaattctaatgcagaagaagggtgatggcagaatgcacccggtgttctatttctccaagcggacaacaattaccgaagcaaaataccacagctttgaactggagacactagcgataatttatgcactacaacggtttagagtatacgtgcaaggcatacccttcaaaatagtgacagactgcaacgcgctaactatgactctaaacaaaaaagaactcaatccacgcattgcccgctgggcgttagagttacaaaattatgactacaagttagaacacaggtcaggaagcagaatgcaacacgtagatgcgctaagcagagccgttcagatactcacggtagacacaaacacctttgaagaaaatttaattatatgccaaaacagagataacaaactgatggagctgagagaaacgttacagaaatcagaacacaaacattatgagatgagaaacggaataatatacaggaaaaaagataacaatactatcctattctgcgtacccgaggaaatggaaggccacgtactctataagtacctcgatgaactagggcacgtcggtatagacaagatgaccgacgctatatcgaaaagctactggatctcaaacgtaaggtataaagccaagcgacacattgaaaactgtctaaaatgcatagcgtactcagcaaaacacggaaaagaggaagggtttttacacaacataccaaaagggtcaggaccattcgaggtagtacatatcgaccatttcgggccagtcgacaaaggcagggccaacaaacatgttttagtagtaatagacgcgttcaccaaattcgtaagactttatacgaccaaaaccactagcacaaaggaagcagtaattgcaatgaaagattatttccgagcttacagtagacccagatgcattgtgtcagacagaggaagctgtttcacgtcaaaagagtttgaagaattcttagaacagagcaatgttaaacacgtaaagatagcaacagggtcgccacaggccaacgggcaggtagaaagggtgaacagaagtttgggacccatgattgcaaagcttgttgacccggaaaaaggattacattgggatatggtagtggaaacagtagaacacgcgatgaacaacacagttcaaagaacaattaatgaacacccgagcagaatgttgtttggggtcgtacaaaaaggaaaggtttcagatttactaaaagatcatctagacgaactaaccgaacaacgggcaacaagggatatagaaaagattagagcagtagcaggcactcatcaggaaaaaatacagtcttataacaaacaagcagcagattcaaagcgaagggagccacacgtgtacgtagataatgatctagttatggtgagaaatttcgacactcatacaggggtgtctaaaaagcttatcccgaagttcaaaggaccttataagatatcaaaggtgttaaaaaatgataggtatttgctagaagatgtagagggatttcaacaatcaaggatcccgtataaaggaaaaaaaatgaaaaatgattgtaacacgtaaacttagaatgttaagagtaaaccacacccaactgtaataaatcaacctatctagaaactaacttaaatttaaggagttcaggagcactccagtcaggatggccgaattgtagcaaggtaataattagtgaggcattcaactagtatttaaaatagcatacagcgcgcattggtatttaccgcaccatcgatacactcggcgggaaataccaatagtgagatatcggataagaaacatcgataagagagtaagttcactttgtaaatggcgattgtgagagatggacgcgcagctaataaaaaagagttatatcaaatcgccgggcttgtgtttttatacctagacagttcactcacgcaccaatattggtcactacaattcccgggttagacggcctacaatttcagaagtgggatacgatcaatcgccgccagtgaaaaatagcgaaaatttttcttttctcgtccgtcgaagacgccatcgctgaaaaaaaaacatgtcggacttggtcggcaaggaggagttctcggccgcccagctgcgcgaatggctggagtccctcaatctaccaaaaggtggaagcaaagctgccatggcagcgagacttaacgaaataccagtagagctgcggggacagggaccaccggcagccgaaacatgcgagaacgagagggaagatgaggcagccgcagatcaagactcgacgaagagcgaacgcaaagagaagaacgaaaaagcaccgcaagcgcctgggcacaacaacaaccacggcgaatatcgagcagaggttgaaatgttaaaactgcaaatcgagctgctgaagctgcagagcgagagggagaaggaagggagaggagagaacacaacaccagccgccaacaatgacgctggcgtcatgttgctaaatgccgccaaagacatgttgccaacatatcatggcaacatttctggaaacaacgatgacgtcacaacttggatcgcgcagtttacggccgtcgcaaaagtgaacaaactgaaggatgagaagctactaatgctgctaatgtcgaagcttaaggacaaagcattggtgtggctgcattcgagtccggagcacatgtcgctgccaatcgatcagttgttgaacgtcatggaagacactttccatcccaaggaaagcaaactgttgctccgtcgcaagttcgagtcccgttcatgggcacgtggcgaggagttctcgatgtacttcaacgccaaagtgtcgctggcatcccgcatagtcattgacgacgaggagtttattgacggagtcatcgaaggtatcccagatgtaggcctgcgtaggcaagcccacatgcagtgctttggcgctccatatcaactactcaaggcgttcgagaagatcatgctgccaaagaagtacggttcaactgaaggggcaaacactggagcctcgccaacacccattcgctgctacaactgcaactctttgggccacgtggcaggggagtgccgcaagcccaagcgcgaaagaggagcgtgctacggatgcggcagcatgagtcaccaggtgtcacactgtgacgaaaagaagtacaaggtacataacgattatatatacaaatttaatatatacattagcaattacaataacaaatgcttgtccttagattgcctcatcgactcagggagcccaataagttttatgaagttatcgtgtctagagcaccagtcggaaaataacctaaataaagtggaagagcgctcacgattaagttcgaacaaaatcaaagaagatgatttaagtttatatacgtttaacaaagacaagaaaaacagagaaattgaatttattttgactaaaaatgcggattacgcttatgttggactaaacaatagcaaacttaacatctttggtaaaatacccagttttgtaattattaacaaaaatcgaatcaactttgaattactagtagtggcagacgagtcgatgggctatgaggctgtgttaggtagggattttatgaatttatgcaaatttaaaattgtaagtgacatttgcaaggagaaggagagtgagacaaaaaatgagtgtttagaaaaaaatgagtgtttaggagaaaatgagtgtttagaaaaaaatgagtgtttaggagaaaatgagtgtttaggataaaatgagtgtttagaaaaaaatgagtggaaaatagagaatgagcgtttaggagaatatgagtgtgaagtaaaagatgagggtgataaagagaataagcatgaagtagaaagtgaaggcaaggtagaaaatgagtgttctgcaatggttgagtgtctggaagacagcgatacctgcgagagcgtaaaaaccaatttcaacgaactaccaagccagtatccagacaaagaaaacgactgggagttgaaagtagggacagattgtagccaagaactcgaaggacgacttaaatacatgtttaggacagcgtatataaacgcagaaagaccaaacttaccacaaaccaagtgggaaatgaagttgaatttcgaacacgaaaaaccgtttcattgcccacctagaagactgtcatatagcgaaaaagcccaactacagaaaatgatagacgattacacagaaaaaggttacatcagaaccagtgagtcagaatacgtttcgcctatagtactggtaaaaaagaattcgggagagttgagattgtgcgtcgattatcgcacacttaataaaggaatgataaaggacaattacccaacacctcttatagacgacctactagataaactgtcagggaaaagacttttcaccaagttagacctgaagaatggatacttccacgtatttatgcataaagattcagttaaatacacatcgttcacgacccccatgggacaatacgaatggttgaggatgccgttcgggttacgaaatgcatcggcggtgtttcaaagattcacaaaaaaaatttttgcagacatggtaaaggaagacaaagttataatatacatggacgatattatggtagcaacaaaagatagtgatagtcacatggaaattttacaagaagtgatgagacgattggtagagaataaacttgaattaaggattgataaatgcgaattcttacagtcagaagttaagtacctgggctattccatatcgggtaacggaattaaaccagatacgaagggattacaggcagtaaaagggttcccagtccccacgaaaacgaacgaagtgcagagtttcttagggttatgttcttactttagacggttcgtaaaagatttttctacgaaagctaagcccctttatgatttggtcaaaaaagacaggaagtttgaattcggtatcgtagaactagaatgtttcgaacaactcaaaagtaatttgttggaagcaccgatcttggcactttacaatcccagagatccgacagaattacattgcgatgcaagttcgttaggtttcgggtcaattctaatgcagaagaagggtgatggcagaatgcacccggtgttttatttctccaagcggacaacaattaccgaagcaaaataccacagctttgaactggagacactagcgataatttatgcactacaacggtttagagtatacgtgcaaggcatacccttcaaaatagtgacagactgcaacgcgctaactatgactctaaacaaaaaagaactcaatccacgcattgcccgctgggcgttagagttacaaaattatgactacaagttagatcacaggtcaggaagcagaatgcaacacgtagatgcgctaagcagagccgttcagatactcacggtagacacaaacacctttgaagaaaatttaattatatgccaaaacagagataacaaactgatggagctgagagaaacgttacagaaatcagaacacaaacattatgagatgagaaacggaataatatacaggaaaaaagataacaatactatcctattctgcgtacccgaggaaatggaaggccacgtactctataagtaccacgatgaactagggcacgtcggtatagacaagatgaccgacgctatatcgaaaagctactggatctcaaacgtaaggtataaagccaagcgacacattgaaaactgtctaaaatgcatagcgtattcagcaaaacacggaaaagaggaagggttttacacaacataccaaaagggtcaggaccattcgaggtagtacatatcgaccatttcgggccagtcgacaaaggcagggccaacaaacatgttttagtagtaatagacgagttcaccaaattcgtaagactttatacgaccaaaaccactagcacaaaggaagcagtaattgcaatgaaagattatttccgagcttacagtagacccagatgcattgtgtcagacagaggaagctgtttcacgtcaaaagagtttgaagaattcttagaacagagcaatgttaaacacgtaaagatagcaaaaggtcgccacaggccaacgggcaggtagaaagggtgaacagaagtttgggacccatgatgcaaaagcttgtgacccggaaaaaggattacattgggatatggtagtggaaacagtagaacacgcaatgaacaacacaattcaaagaacaattaatgaacacccgagcagaatgttgtttggggtcgtacaaaaaggaaaggtttcagatttactaaaagatcatctagacgaactaaccgaacagcggacaacaagggatatagaaaagattagagcagtagcaggcactcatcaggaaaaaatacagtcttataacaaacaagcaacaaattcaaagcgaagggagccacacgtgtacgtagataatgatctagttatggtgagaaatttcgacactcatacaggggtgtctaaaaagcttatcccgaagttcaaaggaccttataagatatcaaaagtgttaaaaaatgataggtattttctagaagatgtagaggggtttcaacaatcaaggatcccgtataaaggagtttgggcggtggcaaatatgaagccgtggattgaaaatggtaataatgcaaatgtcacagggaatcaaaatgaagaaaatgattgtaacacgtaaacttagaatgttaagagtaaaccacacccaactgtaataaatcaacctatctagaaactaacttaaatgtaaggagttcaggagcactccggtcaggatggccgaattgtagcaaggtaataattagtgaggcattcaactagtatttaaaatagcatacagcgcgcattggtatttaccgcaccatcgatacactcggcgggaaataccaatagtgagatattggataagaaacatcgataagagagtaagttcactttgtaaaatggcgattgtgagagacggacgcgcagctaataaaaaagagttacattaaatcgccgggcttgtgtttttatacctatacagttcactcacgcaccgatattggtcactacaattcccgggttagacggcctacaatttcagaagtgggatacgatcaatcgccgccagtgaaaaatagcgaaaatttttcttttctcgtccgtcgaagacgccatcgctgaaaaaaaacatgtcggacttggtcggcacggaggagttctcggccgcccagctgcgcgaatggctggagt
>Gypsy22-LTR_Dpse	Gypsy22_Dpse	Gypsy	LTR	Repbase	355
tgacatttgcaaggagaaggagagtgagacaaaaaacgagtgtgaaataaaaaatgagtgtttaggagaaaatgagcgtttagaagaaaatgagtgtttaggagaaaatgagtgtttagaaaaaaatgagtgtttagaagaaaatgagtgtttaggagaaaatgagtgtttagaaaaaaatgagtgtttagaagaaaattagtgtttaggagaaaatgagtgtttagaaaaaaatgagtggaaaatagagaatgagtgtttaggagaatatgaatgtgaagtaaaagatgagggtgataaagagaataagcatgaagtagaaagtggaggcaaggtagaaaatgagtgttctgca
>Copia2-I_Dpse	Copia2_Dpse	Copia	LTR	Repbase	4185
ggttatgggcccagacaccaattcacccagaaacagtataaaacagaaacagtgagaaacaataaacattgtttggtgcttagtgaaaagcagtgctaaaaaaaaatggcatagactcattggggttatgtgtgtacatagaaaggcaaaagaacaagttgaacaaattcaacggagattcgcattgtgttttttgattagaattttgcagcgaatcggaccgttgccgtggtttaaagtccaaaataaagcagtcccaacggatcaagaaacacaaaagcgaacggagactcaagtgtgtataccaaaaagtgcgtatgccaagccgcacaaaacggcgagtgtgtatacccaaaagtgtgtataccaaggcatagaaaatcgcgagtgtgtgtgtgtaaatagcaactcggggggatacttaaaagaaaacgaaaaaaaaaaacaaaagaaaggcacggacaacagtattgtcgtcgtagttgctttgtgcatgagacgatagacagttacaaattttgcactgtgggacaataagtataaaaaatgagtggaaatatgaatttcaatattgagaaactggacgaaaacaattatagcacatgggaagttttgatgagaagtgttctcatacaaaatgatttgtggccaatcgtcagtggtaaaattgagcttagtgaaagtgcaacaagtgagcaacgtgcagcttttgaactaaaggatcaaaaggcgttggcgtcaattttactttgtgttaaatcgacccaactaaacaatattaaaaattgtgtatcgtcgtcacaggcatggcaaaagctaaataaaattcacaggccaagcggaccagcaaggcaagtgcttttaattaaacaattgttgacgttaaaaatgtcggatggtataagtgcacaggaatatttgcggaaattccaggtggtacacgaggctttagcagaggtcaacataaaggttgatgaaaagatcttatcagttgtgttgctaaatggtttgcctaaatcgtatgaaagttttgttgttgcgattgagacgcgagatgatttgccgagcttgagcatgctaaaaataaaaatttctgaagaagcgaataggcaggaagatagcattagcaaggaaattacaagtagcgcggaactacacgtcagttatgacaacaacaattttaagaaaaactttaagaagggcaaaaagtgttttaagtgcggaaaggaaggccattttaaatcggaatgccgtgctaaaagcaagcaggaaggagcaaacaacaagggcgcaaacagtaaaagcggggaaagattgggtacaatgctttgcgtaaccgaatatgacaaagtggaaccagaaaaatatgtaccaatcctaagtttagctaagccgaatgaccagatgttaaatgcatggtgcatagacagtggcgcaacggcgcatctatgttgtgacaaggaacgctttgtgtcgttcacggaagataatcaaaaagtatttttagccggcggtaaatcacttattgctgaagggcatggaactgttcaagtaaagttcggtgatagatccgttacgatggaaaatgttatcttggtaccagatttgcagtacaattttatatcggtcacaaaactattaaaacatggaaaaaaagttgtgtttgagaaaaatcaagcgatgatttttgaaaacggaaaaatagttataaaggcacatctggaaaatggattgtttatggttcaggacaatcaggaaaagtgtatgaacattgtaaatgttgaggcagatgcattcaaatggcacaataggttcggacatgtacattttgacgcattaaaggaaatggttaacaaggagatggtaataggtctcaagggcatatacaagccaaaacaagtgtgtgcaacatgcgcaaaaagtaaaatttgcgtgcaaccatttcaatcgagcacaaacaggtcaaagggcgttctagacttaatacatactgatgtatgcggtccaatgcaaaagcagtcaatgggaggcaatcgatatttcgccacatttattgatgattgttcaagatatgtatcagtaagtttcctaaaaaccaaagatcaggttttcgaggcttttaaagaatttaaaagtcaagttgagtgccaaactgggagaaaagtcaaggttttacgaagcgacaatggccgagaatacatatcaaacgtttttgacaattacctaaaccaaaatggaataaagcgaaacttaacagtgccatatacacctcaacaaaacggagttgcagaaagggccaacagaacattggtagaaatggcaagaagtatgctgctgcatgctgggttgagtgaatgctattgggcagaagcgattcgagctgccacgtatttgcgaaatagagtggcaagcagctgcttgagcggggtgacaccttttgaaatatggacaggtcgaaagccagtggtatcgcatttaagagtttttggctcagtagcgatagctctagataaaacaaagaaatcaaagttcgcacagaaaggcttagagtatataattgtggactactcggatacggccaaagcataccgtttggtcagtaaagaaaccaggaaactcgtagagagtagggatgtcatttttgtagaacctgaagggggcaaactagatgcatcatgttccaatgacatagcatcaattgaggttcaacaaaaccagaacgctgaacccgaaatggatagcgagcaatttaaagatccagaaaatgagccagaaaatcaggaggagattaggtctagtaatgacattcttgtaattccagaaccaataagaggaccaggacgcccaaccatagtacggacgggcaaaccaggacgaccaaggaagcagtatcatatgctcaatgcgatactggcagcagacgtacaagttccacaaaactacgcacaagctgaacggtctactgaaggcgagatatggaaagcatcaatgaaggacgagtacgaatctctcgtgaagaacggcacgtggtcgcttactaaattgcctagcgggaaaaagtccattggatgcagatgggtttacgcagttaagtccaatccggatggaagcgtgaacaggctcaaatcacgtctggtggcgaaaggttgtagccaacgctacgggatcgactacaaggaaacatttgcaccagttgtacgccacgcaactatcaggttgataattgcacttgcagtcgaacatggtctccacctacatcaaatggatgttgtcacggcgtatctcaacggcgaattggaagatgaggtttttatgagagaacctgagggcttcatcagcgaagttcacccaaatcacgttttgaggcttcacaaaagtatatatggcctaaaacaatcaggaagagtgtggaactctacgttggatgcaacgctgagacgcattggttttataccgactgtcaacgaaccctgtctgtatcgtaagccaggtaaaaatatgtgtctaatagctgtctacgtagatgacattattttggcgtgtaaggacctagatgatatatctgatatcaagataaagatcgcagcagaatttgatgtggttgacatcgggcctatgcaatactttttaggtattgaggtgaaacgtgaaggcagtacgggtgcgatttcaatcagccaacggaagtatattagagagttgctcgaacagtacaatttgaaagattgtcgacagacgtccacgtctcttgaagctggttaccaggtgacatgcaacaaagaggactgccgcagggtcgacatcacatcgttccaaaagctaattggagagttatcttatcttgctgttatgactcgtccggacattgcgcattcggtgaacaaattagcacaacgtaacaaggatcctcattccgagcatgaagcggcagccaagcacatccttcgatatttggcaaaaactatcgactgggagatatgctacacaaagcaaggaaaggcaattgagtgttttgttgatgcagattgggcaagtgatatgacgaaccgaaagtcattcactggctatgtatgcatgttggcaggaggagcggtttcttgggagtcaagaaagcaatcgacggttgccctcagttccacggaggcagagtacatagccttatcatctgcagcaaaagaggcgata
>Copia2-LTR_Dpse	Copia2_Dpse	Copia	LTR	Repbase	494
tggagcacatcagcttgctagaaaccccatgtttcatgcacgtacaaagtacatcgacgtcaacatacatcatattcgagaggttctcaagagaggtgaagtcaacattgcatatctgccaaccgatgagatgatagcagatgtcctcacaaagaacttagccaaggttaagcaccataaatttgtattcgcatttggtttaaaagatcgtttataagtgcttgacatgttattgaatattagttaagtatatttaaagtttgtaaacatgcgttgtgttgaggaggagtgttcaaagtgaccgccacgataattagatattgatctgtaacaacactgcgcatgtgccctgctgctgttcgatgttctcatatcgatgttctgtatatcgagtttcccttttcggtgtctctctcttgcgtatgttactcggaagcacacataattctttatactgatattctgctgtcttacaaataaaaataactttaaca
>BEL3-I_Dpse	BEL3_Dpse	BEL	LTR	Repbase	5868
tttggcgcccgagcagggacctttggagaaggttcaattaccggatggagttcacgactggaactcaataaatatttcaccctgagtctggctgacggcgagtgcgacagcggcttcggtatcgcattgtgagtgtgaactgctttgagcatctaatatttcttgcaggcatatttagttccaattcgatgtgtgtgaataatcttaaaacaatacaattgtgttagtgtcaagtggtcgcggctttgagacttctgcgctttaattgttctgtaagcggggtctcgtgtagaaagcagattacaattacagttagcttgagcgcataggtatctgcatacacacatacagcctattgcgtgcactgctgtacgttgaagcaaggcacatacatacttgcatatatatgcagttacaagccggcacttaaagaacagtaattgctatttgacattgatttaactttgtagtcgtttcttctttgcctgccggttcgttggggcgcaagtacacattttggtacagtggcgcacagtggttaattgttgatcaattattgaattgggcagtgtagtgagaatttaaagttagccgattattgaatagagtggctaaacttggtaccgggttacttactcatgccaatattgagtatttttttattgttaaattgtcacgggtaaaaccggtgtaaatagtcagtgcaaatggcacctagaaagggtaaagatgcggaggtgctcacttctcgaacggcgttaatgaattcctttgtccgtaacaaggtctatatcgaaaaaaatagcgactccatgatggctgcggagctggaagccaggttaagtctaattgagacaaactttaatcagttctgcaacattcaggctaaaattgaacacgatagcgaggacgccagcgaatatgaaagccgctatgaagctgaggaggtttattgcgaattaaaggccaagttactaagctgtctcggacataggggacggcggcagtccaatgtaggtgatcttctaaatagcacacaggtgtctcgttcatcgagacttcccaagctaaagctgcctgagttcgctggaaagtttacggaatggcccagctggtacaacacctttgctactctaatagaatcagactctgaattggatgagttgtctaaatttattcatttgagatcagcgttaggagctggaccgttaagtgcgattgagggtttggaattaacagggcctaattatcgcaaggcactacgattattgaaagatcgctatgaaaataaggcaattattctgcaattacatgtacaggagctattcaacttaaggcggctaaagagacccgactcagagggactgagagtgctggtagacaatgtaaatgcccaattagtagcactcaagtcgttaagcgacgataaggagattctggatgcagtaattttccatctgattcgcacaaagcttgatgaagatacaatggataggtgggaagttgagtgggattgcaaaaagttaccgtcgtggtcattgttatcgcagtttctgataaacagaggagtcaatatggcaaatagggaagttcggcgaggcaatggagcccgacccagtggtaaaggtgagatgaaaaatgcgaccttagctgcaacaataggcagcaatggctgctacgtttgtcctgggacccatggattgaaagggtgtcaaaggtttaacgaactatcaccagtacaacgttaccatgaggcgaagaagcattcgctgggcctgatttgttttagcaagcgacatacaactagaaactgtaatggtccgcgttgtaggatttgcagcaagccgcatcatgaacttctgcatcgagagatacctattgttgccaaggagccggggctcaaagggcagaagttgcaagagccaaagtcactgcatagctccctattgtctagatcatccaccaactttcttgcgaccgctgtagttcaaatcaaagctatagacggaggatatcgcaattgcaggtgcgtgttagattccggtagtcaattaaattttctgacggctaggatagtctcggccctgggcctagaaatgcgcgactcagtcatacaactcagtggtattggaaatgcaacatctcaagttatgggagaggtgcaagcgacttttaaatctagagtcaccagatatatggctaccgaggacttctgtgtgctgaaggaaataactcagtataacccaacaagctcaggaatttgttcggagtgggttccacccaagggagttacgctggccgaccctacatttcagtccggggaagatattgacatgctagttggagtcacattgtttttcaagctaattgtagcagggcaaattaaactaggagcacaccttccaaggcttcaaaagtctctgttaggctgggtcgtcgtaggtgaattcacgaaatcttctgaagttgcactgttagcaactgacattgcacgaaaggggtcgaaaaatgatcagctgcaagagctcgtacaaaggttttggaagtgtgaagaagtccctgaaacagtagataagttcactgaggaagaaaaacagtgcgaagattgttttgtgacgcatgttaagcaagaggcctcaggacatttagtggtagctctgccctttaagaatcctaaagttgagttaggcgaaacttatcaaatcgcacttaccaggttcttgaatttagagaagaggttaaatcgtagccaagcgctgaaggaacaatatgttcaatttattgaagaatatcgccagttagggcatttaacggcaatagagcccgccggacaagaaaaggtcgaatacttcatgccacatcatccggttattcgcccagagagtttgacgaccaagttacgagtcgtatttgatgcctcatgtagatctagcaacggcaggccactgaacgaagcaaacttggttggtccaacgttgcagcctgatctgttcgagactttgaccaggttccgtttctatagatacgcccttacggccgacataaagaaaatgtaccgtcaaatattggttgcggaaccacatagaaactatcaatgcattctatggcgatgcaacgtttcggatcctatccaggtgctacgcctaaacacggtcacttatggaacaaattcggcgccgttcctggcagtacgttgcctctattacttggtcgataggtacgcggaaaaatttccgttagctagagaggcagtaaagcgaagtttctatatggatgatatgctgtgtggagccgaatcaaaagaggaactgacaaagttgaaagaacaagtgaccgaattattagggctaggaaagttcgagctgcacaaatggcgcagcaattatcaaggaatggacaacaacaccagcgtagagcccctgatgctaaaaacagaggacgcagctaaaactttggggatatattggtcaagtctagaggacaaattccaattttgctttaacataaaggtctccgcaatcgccacgaagcgatcagtgctgtccgaattggctcaggtgtttgatccgttagggttcttgagtcccttgctgatcttgggcaagatctttgttcaggaactttggcttctaaagcaggattgggacgaggagttaccagcaagctacgcaactcaatggcttcgatatagagaagaactgaaactaattgacaaaatttcaattccgtgatcctcaattccaattacggccgacccatgcactttgcaactgtttggtttctctgatgcatccaacagagcttacggcggcgtaatttatgctcgtgttagggatgaagggggaggaatttcggtgcgactggtaacggccaagtccaaagtagccccagttagggtaacatcattgccacgcttacagttacaaggggcattgttagtggccaagctaatggcaaaggtatgagcctgtcttcacatagcagtagagaaggttaactatttcacggactccacaattgtgttaaattggctgtcgtcacatgctagtcgatggaccaccttcgttgccaatagggtggctcaaatacaagagctcacacatgtacaggattggttcaaggtcgacaccaaatcaaaccctgcagatattgtatctaggggattattggtaaccgaattgagcaagtcaacgatgtggtggaacggtccagaatttttaatggacgcagcagatgactggaccaaatttaattggagtgaggaaatacaaacagttccagaggagaggaaatgtaagttctcgctgacagttggaaaggtagaaagtaatgagtagttagatgtcgtggggagatgcaaatttgcaaatgatttcctcaaattgcagcgagtttttagctatatttttcgctggcgtagaatatcgttgagatcaaactcaaatgaaacaggcaaccttactgcagctgaaatggagggcggattgcgctatattgtgtataatgtgcagcagttgagcttgcatgaggaattcattaagcttaaagagggaaaggtgatcaaatcagcgagaattcagagtttaagcacgtttttacaagaagaagagggaatagctattattcgagtcggcggaaagttgtccaatgccgaattgccatttgacacaaggcatcccatcttaatgccgagcaaccataaagtggtagaggcgcttgttgaactcacacatcgaaagaatttacatgccggggcacaatcgctatgtgcctttttgcgacagagatattgggtaatcaattgcaggaaacttgcccgcagggtgatccgtggttgcataccatgctttcgtcgtcggccgctcgctgcaacacagctgatgggagcgctgccagctaaccgagtgcgaggcaatatctaccccttcgagcgcgctggactggactttgctggaccaatatggatgcactttcacatgcgaggaaaacgcccagtaaaggtgtatctgtgcatatttgtatgctttgcaacaaaggcctgccatatagagatcgtgtcggacttaagctcaaatgcgttcatcgcggcgttaaaacggttctttgcaagacgtggattgagttctgacctatattgcgacaacgccaccaattttgtaggtcacgagagctcaacagagctttcgactcgccaagtcagaagctcattgacgacgaatgcagccagcgaggagtcaggtttcacttcatccccccacgctcccctcactttggaggattatgggagagcgccgtgaaggtggccaaacagctgcttgtgaaatgcaccaacagcacagcactaaactacgaagatcttgtgactgccatcacacaagtagaagcggtgatgaattctagacctctgcatcccttgtcatcggacccgaatgacttcgaggcgctaactcccggtcatttcttggttggccgacccctgaacgcgttagtagaactagtagacgacgcactgttgaaactgtccatgagcaaccattggaaacgcattctaatggtacaccacatgttctggcaccgctggtcggcggaatatttgacgttgctgcagaagcggacaaagtggagcactgtagccaacaacattcaacttggtacactggtccttattgcggaagacaacgctccgcccggacaatggccgctgggaagagttgcagagttacacccaggagctgatggtgcagttcgggttgtaacactcaggaccaagactggattatttaagcgcaacgtacataagctctgcccgctgcctacagatgccgatgaacttaatgttggaaggagcttccaaggtggggagaatgt
>BEL3-LTR_Dpse	BEL3_Dpse	BEL	LTR	Repbase	319
tgacgccccttaatagaatataggattaaattacttaataatggttaacaatttgaagatttgaattaatatgtaaatagtactaaaattgtgaattaatttgaagttggcgcgttacattatgtatgtacgtataaagaagcgcaatcgatagtatcaatggtatcgagccaaaacgatctgaatgatgatcactagatttaagatatatatacgaaataaacgaacgagcaaggaactacatcgagcggattaaggaaggtctgaattgtgtagacggattccactggaaaactgttggagggacttagctcgtaca
>BEL2-I_Dpse	BEL2_Dpse	BEL	LTR	Repbase	7585
tatgggacatatgaagattgtcccagcatcaaaagttcccaaaaggcactacttcattccacatcattgtgtactcaaacctgagagcaccaccacaaagcttcgggtagtattcgatgcctcatgcaaatccacaagcgggaaatctttaaacgacattctgcaggcgggacccaccgttcagagcgaacttatgtccattctgctacgatttcggattcataaatacgtgttcacagcggacatagaaaagatgtaccggcaagtgtggatgaaccctgaggatcaattccatcagatgatagtctggaggaacaatccatccgaagagatcaggtactaccgcctgaaaacagtaacatatgggacaacagctgctccgttcctagcaacgaaatgtctggatcatttggcaatacaatacaaagacagactaccagtcggatcaacaacattaaaaaccgatttctatgttgacgactgtctaactggagcaaacacgattccagaggcaattcatgttcgacaagaactaaataagatattgctaccgtccggattcaaattgcgcaagtggtgctccaacaatgagaaacttctccaaggaatccccaaagaggatattgtaaccgatgtaaaactaggagagacactagagcactacagcgtgaaaactctgggtctcatctggatgccgaagaaggatacattgtgtggacgaacacagaaaagccaggctacacgcatcaccaaacgggtggtatgctccgaactggcccaaatctttgacccactaggactctttgcaccagtggtagtcaaggcaaaaatcttcatgcaacaactttgggagctcaaactggattgggatgacgaattaccattgcaacaccaaaccgaatggaaagaataccgggacgacttacaaactttgaacaaaatgcaaattccccggcatatctacgatggaaaaattccagttacacaagaactccatacgtttgtggatgcatcagaacgagcatatggcgcagcagtatatgtacgcgctacatacaaaaacaaccaagtgtcagtaagactgctctgttcgaaatcacgtgtggcgccgacagccaaacaatcgctaccacggttagaactttgtgctgcagtcctcggtgccgagctcacaaaccgagtccgacaggatctgcacatggacaggaacacggtttcaggttggctttggagtgattccacagttgtgttatcctggataaacgcatcatcatcaacataccatacctttgtggcgaatcgaatagccaaaatccaggcattaacaaaccagtcacaatggcgtcacgtgtcatcggccaacaacgcagccgatgtcctgtcgagaggaatcgcagcaagcaggctggcagatcacaatctgtggttatatggaccactattcttgcacggatctcgagacaactggacgaaggcacccaacatagaacctagcaatcttgagagaaaggccaaacatgtgagcttgccaatcacacctagtgcacttggggatgaattatatacttgcaaacatagcaactcgtttcacaagttgcaacgcattgtggcatatatgttacgcttctgctacaaaaccaacagagcgaacaccacgacgctctgcgcagaagaactgactcacgcccgcactataatcctgcgaaccatacaacaagtcgagtttacagcagagttaaaacagttccaacgatataagactgtggataaaaagagctcgatcatatcgttatctcccttcctaggagacgatgagctcatccgagttggtggtagacttgaagaagccctacttccatacaacgcaaaacacccagttttgctgccctacaatgacccaatcgttaaaatgattttgcgggagctacatgaggagaacatgcattgtggtgctcaagcattaagggcaatcgcaagacaacaatattggattatcaatgacaagacaatggctagaagcatcatccacagctgtgttagatgcacaaaggcaagaccaaagctgatgcaccagatcatgggcaatctcccagcacaacgagtcacacaagcacgcccgtttcttaacgcaggcgtcgactactgtggaccaatcgcgatccaccataagatccgaggcaaaagacctgataaggcatacatcgccgtgttctgctgcttttccacaaaggcagtacacctggagctggtaagcgacttgaccacagaggcattcttggccgccctgcgtcgattcttaagtagacgtgggaagtgccaaactattcattgcgacaatgcaacgaactttgtgggtgcaaacaaccagcttaaagaattagaagactctatattcagctcaaaggcaagcgctctgatcacgaatcattgcaacaaaaaacaagtggattttaaattcattcctcccagggccccatcgttcggcggcctctgggaagcggcggtaaaatcagcaaaaaggctgttgataacaaccacgaacacagcctcactgacatttgaagaactaaacaccgtgataatcgaaattgaagcaattctcaactctcgacccatcactccaatgtcaaatgatcccactgatacaacagcgctcaccccaggacacttcttgattggtgaaccattgacaacacctcctgacgtcaacgctgatcatcaaggaaaaacattggtcaagcgctgggaattggtatcgcgcctaaagcattcattctggaaacaatggtctacagaatacctccaagaattgcaagctcggcataaatggaagaccgcttcaccaaacgtacctgaaggattattagttttggttaaagaagacaaccttcctgtaatgaagtggccaatgggtcgcatcattaagacatatcctggacaggacaaccacgtacgagtggttgacgttaagacagcatctggcgtatacaagcgcccgatcactcgtctagcgccgctctttccggaagatgtggcaatcaaacgcccccacaacgtgatcagtgacaccacggaaattgatgagccacccacacagcgaacaacaaaattggcacctacactaacatcaacgttagtggtgctgttgctcatgcttccattagcatggtcacagtcaataaatgtgacacaattcgcaaacaagcctggaatattttatgagaaacttggaacatcaagaatagcaacgtctgagtggaccatgatcgtatactatgacttggacccatattggaaggatatgcaactaatgtctgccggaatttcagagttacgatacatgtgccctgaactaaaaaatgttccggcatgtaactccatagttcaacactttcaacatgtgtataacgagctacaagcaggaagcgttttaatgaaaaactctcgaaaacgcagatcgccgctggacatcataggaaatgtagcaagcagcctgtttggtgttctcgacgcaaaatacgcagaagagatgactcaagtgattgagaaagtggaaaccaatgaagactttctactacatctgctccaaaaccaaacatcaattgtcgacgcgacaataaacgtagtcagaaaggacaaattaacaactgataatcgcctaaaaactttggaacagcatttggctactatcaaccgagaaagagggtcgtatcacagcgatcatctgactcaagcgtacttaggactagtagcacaattaacgctgctcacaacaactctccaacgaatgcagtccgacatatctgatgtcctaatcggtattcatcatcggagaataagccccactctggtgtctcccgagcaactaatagaccaactagaccagatacgggatcatttgccacaagatcaaatgctgccggtcacaacgaaggaggtgattcaactatacagaatcatgcgagccgaaggaacccctactgcaaagcacgtcatcttcaagctgacgctaccgctggtctcaacagctcagctcgaagtcttcagcatcatcccaattccgttttgggattcaacaagctggagtctatttgacctcaggaccaccatagtaacagttaacatccaccgagaccagttcatgggcactacccaagaggaattccgacgttgtcttaaagtacacaacgaggagttcatctgctttgaccaccagacgatcttcaatgtggacaatcgctgtgagtttcaactgtttaacaataaaacagaaacactgtgtcaggtaacacacacaaaggctgactcggtgtggctaaaaactcagcatccaaataaatggatcttcgcaacgcattctacaactaaacttcaagcagtatgcaacggagttccgtcaaccataacactggaaggaactgggctactctccatgtcccctggttgcactgctcgcaatcctaaagtaagcatcagtaccttcagcaccacaatcagcgaagtaaaatcgacgtacactcgatttggtgacgtgaacccaccggagacatcaccctcgccaccaatgtggcaactgaagaaccagacatcagacttccttcaagagcttgatgatctacgccagcaactatcagccatcaatcagcacgagctgccacaccatctcaccaccgtgcagcaccatcaactcgttgcttatgcagccctagcaatatcaattctactgatcattgccttcattttccggaagaagtatcaactatggaaaccaaggccatcaaatcccgatccagccacgtcatcaccccctataccctttacacgccggtttaccgtcgacttgaacgatggttgaacacagtttcaacggccgggagaatgttcagttgcagaagtatgcttaagcaatagcttataagacccgtcggcataacacagtgacaccgcgacacagtgttccatttaacatgcaatataatacctcacgacaacacactagccactgcagtgagttctgctgacaacacactagccactgcagtgagttctgctgacaatgcactctctccgccactgcagtgagttctgctgacaatgcactctctccgcagagtgcgaagacagcggaggcagttgctgaccatcaaaatgtcgcaattgcccaccagacactaaaattatccataatacacaaaacatatattttacagactcagcacttttgtaccttttattacctataaataagaatcatttttgtcaataaaatcagtatcagacacagtaccatactgcctgtcactcatcttccatcgcaatcatcagaggctgtcgccgtgtcttcagaccctcccttgcgcaccgtaggatacccactccgcagtccaactggttcaagttctagttgcgacgaccaaactgtagacggtttatgtaccgtatgcaacccagcttcctacacacacacacacattaacatttggtgacctcgaccttggtcatcctttcaaactgtcagacaagctacagtgaaaggattcgatctggacatcagattgaagcagtcaacaggacatcttcaataaaaatttggcaccaggccatacacttacggtagcatctcctaccaataagtatcactctggcaaatctgacatattcaggttatcagcccacagaaaaacagctatagaattcgactaccaccaaggtaatcaatttttgttgttccgtgcgttccatagattggaaacagcacaaatccctccatccaacacatcacctgtactattaccttgctgaccaacaacggttgcgattcggagcgtatccagctgcaaagcaaataaaacactcccaacgggtcaaaaagtaataagtacaaacagatagaatggatacacatatggaggcagaagctgccgctacaatggaaatggatgtgcagcaagaaattggtgaggatatatcgaggtgcattcggaactataaaaaagattcccaagaacgaaagcaaacggcctcttattttcaagccaaaatatcagcactagaaaatgcgtggaatcgcttcaacaaaaacgactccaaacttcgcgatacagacaaaacggatgaatacgtaaaattccgggaagacttacgtacaacatgtaagcaatacattgcgatgtttaccgaaggcatggataagctatcacagacgtctagtgctcgtggggaacgtcaaatcgtctttaaagaaaggcatgagaatcctccggtagctcccaaagaaagcggtctgatccagcagtcctcgaaggattacagcaaacttctttcactatgtcgccgacaaaaggctatagtagagtccgttaagcgcaatctgaaacaactttcagaggcggaaggacgcacataaagtgatttgataaaatcactatggactcaagcgcaggaagtccacttcacaattcatgaggaatacgaggacccagtggaaggaggatacgacatggaagcctatctaacactggaaagtaaggtccaaagagcattggcaaaatcagccacaccaaacacggataacgtgcagctgccacggatcagcatcccaaagtttgatggagatctattaaaatggacccagttcttcgatctgttctcatgcatggtgcgtgagaccaacatgcctacggtgaaaaagatgtggtatcttaaaaccaccgtcaccggcgaggcagaaagactgattcgacatatcgatctaaaggaagaaaattatgaagccgcttgggaactactagttgacgcatacaagaatcccagggatgtttcaaacacggtactgaaccgcttcctcaatcaccagacaattaatgacgatcccaagtcattaaaagagttgtatataacaaccatagaatcccttgcatcactaaagggattgggcatcaatatatctacatgggatccgatattgattgccattatgaggaacaaactggatgtaacaaataaggccttgtatgagcaatcattgggaagctcaaaggacattcaggcgctggatacgatgcttcagttcttggagcaaagaattcgggttctaggaaccagtaagaggccaccagcatcaaggagagagccaaaaggcacgacatgtgcatcggcaaacacagggagagcgcgagcacccttatgcacattctgcaagaaagcaagccattggctctacggatgcgaagaatttcgctccaaatctccatcagaacgactaaattgggtacaaaaacaaaaaatgtgcgttaattgttttagaacaaatcacaaaacaaacgcatgccctggtcgaaactgcttcaagtgtgacaagaagcacaacacgatgttacatttggaaacagcatcaggcgcagcaacagaatcaagaaccccgacggttggtgcagcaagtaacaatagttacaatcttcgggccacagcaaaggtggcagtagaagccgaaaacgggcaggttgctaatttcagagcactgctagattcaggatcacagataaacttgatctctgaacgaatggcatcaatgttgtcaaaaaat
>BEL2-LTR_Dpse	BEL2_Dpse	BEL	LTR	Repbase	207
tgaagcgttcgtattaccacagataatagctgaccaaccagctcaggcactcgatccagagagcttaaacataccaagcaggatctcactggcagatccaaacttccatacgccaggcaaaatcgacatgctaatcggagccgagcattattactcgttgctgctaccagatcaacagcagctaaggacaggaggcccgctgctaca
>Copia1-I_Dpse	Copia1_Dpse	Copia	LTR	Repbase	3027
tgcgtagtgtattgatcacaacggatttgtggacatatgtaagtggtaaagccgaaaggccacaggaggaagcagcaggaacacaggaacacttggcacagtgggacaaggctgatcaaaaggcgttggcatgtattatattaaatgtaaaagcaacgcagttgatgcacataaagtcgtgcacaacgtcgaagtaggcgtggcaaaaattacgcgatgtacatgtgtcagtgggaccagtgcgaaaggtacagttataccaaaaacttttgcggcaaaatatgcaaaacggtgataacgtggtacaatatgtaaattctttcgtggaaattactgaaaagttagccgagctaaataccgacattcaagacgagctaaaagtaataatgttgttgtcgagcttgcccagcggttgggaaaatttcgtcgtggcgatagaaacacgcgacagtctgccgtcgttcgaaacggtaaaagtaaaaatacttgaagaaggagcacgtaaagacgaaagagacgatcgtgagcttgctgtacaggcagtgtacgcacacacacagactcaaagaaacggtgcgcgttcgaagaattacggcgccagtcgaaaagacagcaaacgagacggccagaaatccaacgagcaacgcgagtttcgaggaaaatgctacaaatgtaaacaaagcgggcaccgcgcatccgagtgcaaaagcaacaaagataatacgaaagagtgcgggatgaaaaatcaaactgtttaatgcacagctgcgttgttaagcagcgaaaaaattcttggtgtatcgacagtggggcaacatcgcatatgtgttgtaataaaaatttgtttgaaacctttaataagaaaaacacaaccattatgttggctgcagaaaaggatattgagtccctaggtattggaactgtaaaaattaaatcaaatgaaacaaatatagaattgcgaaacgtgttgtatgtgccggatttaaaaatgaattttttgtcggtgagcaaagcagccgagttcgggaatgtcactacattcggaaattcagaagctttagtgcgaaataaacatggacatataatgttgcgagcggtacaagaaaacaatttatacgtgtatggagtggaaaaaaccactgatgcagtgcatttgatatccgatatatctcttgcaaaaaaatggcatagccgctacgggcatttaaattttcaaaatttaaagaatctttgtgaagaaagaacgtgtaatcgggatgaaaattaaaaacgtatccgtaaacacaaattgcgacacatgcaataaggctaaaatttgtgcattgccgttcccacaaaaggcagaacgtgttacgaaaagtgttctcgaattgatccataccgacgtatgcggacctatgaatgttaaatctctggctggaaaccgttattttgttacatttatagacgattactcgcgaaaaattcacgtatattttatgcgcgccaaaaatcaagtttttgagaaatttaaaatgtataaaagttatgttgagtgccaaaccgaaaaaacaatcaaagccttgcgaagcgataacggtactgagtacatcaacaatgaatttacaaattttttaaatgcgtgcggaataaaaagagaactaacggtgccttacacacctcagcaaaacggcgttgctgagcgcgcaaatcgtacaatcgttgaaatggctaggagtatgttaattaatgcaattttaaaagaatttttgtgggctgaagccgttcaaactgcagtatatttgagaaatagatgtccgaccagagcgttaaatggatgcacccccttcgaggcttggaagaagcgcaagccgtcggtaaaccatctgaaaatatttggttcacgcgcatttgcactggaaaaaaccaaaaaaggcaaattcgttgcaaaaggaaagaagtacattttttttggctactcttttgccgcaaaagcatatcgattatatgaccaagaaaagcaaatgatagtggaacgccgagacgtcaaaattgtgaagggtgagttcgtcaaggaattaaatgatatttacgaaaatggatatcagactgaggatcttgcaaaaatcatcatacgctttgagtcaaacgaagaacctgtgcaggtacaaactgctgttgagaccgaagaagaaacgattagcaacattgacaacagcgatgatgatgaggaggggaacttcgtaagtgcaagcgatccagaacagagccgcagctcagatgaagaagacatcccacaaatacgtggcccaggaaggccaaaaatcattcgtactggtcaacctggcagaccaaagaagcagtacaatgtccccaacaatcttagctgctccgatgacattgagactccacggaccgttgcagaggcgttgcaaagccacgatgcagaagaatggaaaaaatctatgcgaaaggaattcgatgcactcgtgtcaaataatacatggactcctgtcaatcttccgcccggtaaaaaggcgataggttcaaaatgggttttcagaatcaaacgcaaccaaaacggtgacattgaaaggtttaaatcgagacttgtggcacaaggatgtggccagcagtttggcgtaaactactgggagacatattctccagtgatacgttatgagacaatccgaatgttatttgcgattgctgcagaaaagcagttacacatgcatcaggtggatatctctaacgcgtatctcaacggtaaactccaaaaagtcgcctacatgaagcaacccgtaggctttatagatgagcagaacccccacaaggtactcaaacttcaaaaggctatctatgggctgaagcagtctggacgtgtctagaatgacacattgaacgaggtgctggttaacatgggctttaaaaaaagtcaacacgagccatgtctatacgtcaaacagcatcaacaaggcttcagttatatagcagtttacgtcgacgacctgataatcatctgtacaaaagagatggacgtcagcgcga
>Copia1-LTR_Dpse	Copia1_Dpse	Copia	LTR	Repbase	214
tgttgaaatttgaagtgtaaccataatatgatctgtctggcaacgctaattaacataatgtacatgaacagcgagagcctctattatctctcgtctctcctattcgtatgtaagtacatatgtacacatgtcatcgcttcagttctgaataaaccacttatgagcacagacgcgccgttctctatttaatacatttcaaaaggcgcaattcaca
>Gypsy-3_DPer-I	Gypsy-3_DPer	Gypsy	LTR	Repbase	5851
ggtaaagacaaattttaaatggcaattggttcgaaaagtctgtcacgattttatggcagggtttcttaaagaatttgtaaatttggcgcccaacgtggggcccttcttcggcttgccccgaccaagaaagttttataaagtcatcaacaccaatgcgagctgcatctcaatgcagtgtcacaagacgtatttcttcatccattaattcccaacagatatacatggtcgtgcattgtctgggtgattgacttcgagtagctggattgcgtagcagtttctaaaagactttaaagccccgcgctcgaggttaatcaaattactaggcatagtaacgaacctgtagtatctggccggataggccactccgctaaatagcgcgttctaatgtttcggtcggatttaggtttcaaagtggattagctctactgcctacccaccaagatgggagcgtgttgtttgggggatgaacttgtccataccgttgctgatcattgtctgccgttttggcctggatcaggttagtcagtggcttagagctagggcctgcccgcgaacgaagccaatagaatcggagatggtatatttcctgggtcagcataaccttgtcttcttcttcagtttttctattgttgttccgtttttttttttgtttgacagacgtaggtggaatggctctactgtattgtggttctggacgacctacagtttttgcgacctacagtataagtagagggccatcggtttgtcagggtttcggattgctcggatatccgtcagtggtgtagaactaccgaacggtcccagttcatccgatgactcattgtactgattgttgattgttaataatatcaccagagtcagtgggggacacactcctattagacgaatgttgcatggtttccgaattttgtggatacagagtagatatatcgatcgttaaaagttaataatcgagagtagaaaagaaaatcatatattagtaaaattaggataggatgtcattggattggagttttgacgagattgatcaaaacgaccattccgatattatctgttgtatttgcgtaagacaggtagaatatcggacacagcttttaagaacaagttgtaaccacgtatttcatttagtttgttttaatacgagaagaggtgaaaagaccgtgtgcccggcgtgcaacaagcccctacaatcatccgctcctagcttagctgaggaattagccgtagcgcaggcgtccgcctcgaacgtagagtcttctcagcttcgaatgagaaccagatcacagcgtgtgacagcaggtccagctgcgaatactgaaaatttaccttccgttggtccaactgaagtcggtgtaccaatcatgccagttcagagtagcgagccagcgaatgaagcaagcccaggcttggcgcaaatggcacaggcgttgacggacgctatgggtcaaatcgggttgttgtctcaagccatgactcaaatgactcagactatggaaataggattccaacgtttggcaagtccaacggtacagccgccgaatgaccaagctgctggatcttcacagcctagtggagaaaatcaaaccttcgaacagttgttccaaataccaactcgagaatccgtaggtgccccgataaatcaggctaatgattctaatgtctcggtaaccccatggggatcccaacagatagcgggactacgaccagataggattggacaaataatcgcaggatggaaggtgcggttttccggaaattcgtccatgtcggtggaagatttcatatatcggatagaagcgctaaccaagcagaccttagagggtaatctcgatctagtggccagaaacgccatttatttatttgaagccagtgcgagcgagtggttttggcgttaccataaaagcgtaccatccgtgacctggccgcagctaagtacagccttaaaaactcgatttagagatgggcgtaccgatctggaaattcgtacggcaatagtgcaacgaaagcagaagccgcacgaactatttgatacattttacgaagccattgtaaccttgtccgacaaactagtcaaccccatgtccgaaatgtcgctgttggaagtgctaaagtcgaatctcttggccgatatccaacatgaaattttatacattcccattctgtcagtagcacaattgcgcaacatagtgcgtactcgcgaacggtttttgcaatcagtggctaagcctatgggcatcgctgagccgaagcgtaatcctatacgacgacaggtgcatgaaattgtggtacagacagacaaggaaggcgatgaggtcgatgaaacagaacagctagatatcgctgcagtaaccctttcctgttggaactgtggttgtcaggggcatcggtatcaagactgtgtaggtgatcgcaccgtcttttgttacggctgtggcaaacgggatacgtataaaccgtcgtgctctaggtgcaacgatccaaaaaactcgtcaagccgtgcacaatcgacaggtgcacgcaaaccaaacagttcgaaagcaacgaacaccatttaatggacgtttcgacagttccattactccctgacttaaaaaaactcccagacattccttcacccacttgtattttacccccaagtgaggaccgaattccattaccgactcgatctcgaaagcgattgctccaatatcggcaaactgtcaaaccgagcgctctaacgtattggcgtcagtcgttaatacgtctaaggactggcgaccctatgcggaagtcaccgtactgggaaggacgctcagtggactgatggacaccggtgcatccataagttgcataggtgggaagttcgcggccgacctggttcagaatccgaaccagatcaagcctgtgagagcagcagtacgtacggcgcatgggcagagccagccaataattggcaaggtcaccaccgaagtgggttttcaaggccagaagaaagtcttgaaattgtttgtagtcccatccttggcgcaagacctatatctaggcatagacttttggtctcgttttaatttgttacctgcttttctagccaataaatcatccagtccagaggtgtcaagcttagcatttgatagtacgttacatgtgtgtttgtcgacgcatcagcaagctcagttagcagagacggttaacttgtttccctcctttgcgaagcaaggtctgggaaaaacgggctggttgtcgcacgatattgaagtgggcagcggaaaggcaataaagcaacgacattatgctgtgtctccagccgttgaaaagctaatgtacgtagaggtagaccgaatgttagctcttggagtaatcgaagaatcagatagcgcatggtcgtcacccgtggtcctcgttcgtaaaccgggaaaggtgcgattatgcatcgacagtcggaaactgaacgaagtcactgttaagaacgcttatcccatgccattgatcgatggcattctcagtcggcttcctcgagctgagttcatttcaagcatcgatttgaaggatgcctattggcaaattccgctggaagtaagcgctcgtgaaaaaacggcgtttaccatcccagggcgcccgttgtatcagtacacggtcatgccctttgggttgtgtaatgcaccccaaacgatgtccaagttgatggataaagtgataccgccatccctacgaaatgagatatttatttatctagacgatttgttggtgatctctgaatcctttgagcagcatattcaagtcctcaatgtcctgtctgcccgattacgcgaagctggtctgaccataaacgtggagaagtccaaattttgcctaaaggagatcaaatacctaggacatattataggcaacggaacgatccagacagatgttgagaaggtccaagcgattcaagagtttccggtcccccgatccgtgaaacaagtccgtaggttcttaggtctcactggttggtaccacaaattcataaaaaattatgcgggtatcgcagcaccaatctcagatacacttaagagcaagcgaaaatttgaatggaccgatgaagcacagaacgcgttcgattccttaaaatcacagatgtgtaacgctcctgtgttgcacagtcccgattttaccattcctttttcaatccattgtgatgcgagtcacacaggagtgggtggtgttctgatgcaatcagatgaagatggcaacgaggtacccatcgcttttatgtcacgcaaattgaaccaatgtcaacgtaattattccgtaaccgaaaaagagtgtttggcagcggtcatgtgcgtcaagaaatttagagcgtatgtagaagggcatcagttttccattattaccgatcatgcctcattaaaatggctgatgtcacaggctgacctaaactcgagactagctcgatgggccctgaaactgcaaggcttcacctttaagatttttcatagaaagggtagtcagaacatcgttccggatgccttatcacgagtgcataccgaagacttatcgtatattggcattgatagcctagtggaccttcaatcggaagcgtttaaatccactgactatcaggaactcattgcgaaaattcaagctaatccagatcgtttacctgatgtaaaagtaatggataaccttctgtatcgtcgagctgaacacgccactggtgagcaaattagtgacgacatgtgctggaaactgtgggttcccagagctctggtgacagaagtgcttaaacaaggccacgaacatcccttagcttctcacagtgggatcaataagacgctagaacgagttcgacgcttctattattggccaaatttagcgggcgatgtaaaagcttttatcaacaattgcgaagtgtgcaaatgttgtaagcaccccaatcgtcctctacgtcctccaatgggcaaagcaggagagacctttcggctatttcagaaactttacgtcgattttctaggtccgtacccccgaagtcgatctggaaatataggcatttttgtagtactcgatcatttttctaaatttcctttcctaaaagtggtaaagaaatttacggcggatgccgtaattaggttcatggaggaagacctgtttcattgctttggagtcccggaagtgatagtgtcagataacggtgttcaattcaagtcacacaagtttaatgatctgttagcgaaataccaaattcgacattcgtacaccgccgcctacgctccccaaaccaatgcctcagagcgggtaaatcgctcagtactcgctgctatcaaagcgtacattaagcccgatcaatccaattgggatgagcagattagcttcattacttgtgcgttacggtccagtgtgcatgcagccgtaaaaagtagcccatatcgtgttgcttttggccaaaacatgattactggcggttccacttatcaactcctacgaaacctcagtatgttggaggaccgaactgtggtatttgatcgcgacgattccttcgagctaattcgcaagaccgctgcagaagcaaagaaacagcagcatgttcgaaacgaaaatatctataatcttcgaagccgagaagtaaactttcaagtgggtcaagaagtttatagacgaaattttgatcagagtagttttgtgaaaggctttaatgcgaaactggcacctacgtttcggaaagcccgcattaagaaaagactcgggaacagctactatgagctggaagatttccagggtcgctttataggtaaatatcacgcaaaagatattaaacaataaatcgtatcaagcactccaagtgtggatcacgctttggttagcaagaccccaaagtgtgatttcagcggggggg
>Gypsy-3_DPer-LTR	Gypsy-3_DPer	Gypsy	LTR	Repbase	2254
tgtaatattcgacgcttgtcgtgccgtttatttgaattatgaacggctaactcccaaaattacagcctaagactaggcagaaaaaaaaaaaaattcgagttgcagagcttgtgagctttaaccatacatagagtatcagctgttttgcgaccaagtggcaacactaagatatgcaatttttctgctttgcactatatttcattaaatattgctgtggctggattctgtataacagaaaaagaccatagaaggtgtggaaaaaacgtgggttgctgtacctagtagtcccagcctctgtcttttttacctcgtggccgtcagagtgaccggcagtgaaaaaagaagtctgcttgagctgacccagttctctaaacaaggtcaagcccaaagtcaaagccgagtgcaagtgccaagtgcggctcaaagtgatcattgaatttgagtggacgcgccagttatatatcgccaatactggggcagccgttcgaccatttggaaacgagcgcccccagtgtatcaacatttttcgaaacagtggtgcaattctgttgaggtaattatccacccagctgcagcgacccgttgaaaaatgttctgttctttccgtgtaggattagcaccactagtatctacgtattgaaacgctggtctagaagatacggattggttattcccggagacctcttggccacgtgcccgtaccaccgttcggtagccgagggcatggacttgcgcctcaagtaaacccgatcggtgtgctctgcaatcttcgcctggacaagttcgacccatggggatgagctgagtgactcttcaaataaaccagtcccccccacgagcaatccagtgtgcgagtgtacctaacctcacgccgcagatggaccgcggtcattgacccctggcatcggaagcagctgatgttacctgcgcccgttacaatcgtgtgccaccttcagacctcgagtaggaactcggtctccagccgggaagcatcgaacccgcatcggatttagttatattttctatctttctttcgaaattagacccgatatgcgaaaccctgttttgttatccgctttctgtttaacaatgttctttttatacggcaaaaatgtgcaaaagccaagtaaatactgtataaaccaaaagggaattcctgtccatgggctaagtcgaacttgaacaaatgagtagtgtattaataccgattatttttacagtttttgattttggttgccacgcattcatctcatcatctatgcagatactcatcacaatcacacacatcatcatactcatccacccatcaaatcacctcatccaacacacaacgaaagatctttctgcgtgggagtcaaagttattaatcgtttcgtaagtgattataagaaagaaaaaaaaaaacaagtaagccatctgaaaagaatgaatgtgcggtaactattcgttggtcttcaaccaggatcacggttttatacacgtattactcatgcctttaaacgactttccatatacccgatttttgtctggttttggcactgaccaagttaccgtaatgacatatgacgtttccttgttcctatgatgaacacgtacctatttcttgcctttatctatacctactactaatcatttttatagatttaagaaccttatcccctacctcgcccctatgatactcttaatactagtaataccctataaatgtaagacgataccgactagcaggcttatattagggactagatcctattagcgttaggtttgataggagtttaaatgaagaattatggattgtttaaataaagtagttttggaaatgaaccgtggctaaatagattatattggaaccatgcaacctcgaaaaacggagatgtgacccaccgcagtctttgttggagggatcctgacgattaataggtggccctgaaggatcatggtagggtgggcgttctcgccaatgggcgataccgcagccgacaaagatctgaccggtgatcttcttcgttcacgtgtacatgctgatctgtccctttgacccccctgtatcccgtttcctagtatcctttccctactcgtacgcgattttttttataaattcttatctcgaccatttgccagagctataaatgggcagtaaaatttcctccatgcccacaccccgccgaccagagacaaaagccgaagccagcgcgtacttcctactcccgtttacttatcatcagctcctctaacctgtacgttgtatgctaca
>Gypsy-4_DPer-I	Gypsy-4_DPer	Gypsy	LTR	Repbase	3411
actggcgcccaacgtggggcctcacgacaagtaaaagacaaagtgcgtttgggaagggcggtactgagtttggtattgcgagggcgcaaaaatgaggagccggcgatgggttcattcgttgaggaaagaggacttggtccagtgtgcgcgggcgtgcggtcttcgattggaaggcacgctggccgagatgcgccgaatcttcaaggcgtggatagagaagcacggagaggacgcggacgcgctcgaagcctgggtgatgaagccgcgacctgggcccagatggaggacgggacggatccatatgagcgcctgacgctgccggcgagcgcggagcaggcaacgctgtggagacggccgtccgaaacccaagaggagcttatcgcgagcttgacggtcccggtgaaaaggcggtcgcccagccgaccacgggcagagagtggggagaggccaaccaggccagcacagccagagcaagggagcgcgagaaacccacatgggttggaagaggggagagcaggggaggatcgtcagcagggactcgatgaacagaccacgagaccgcccacttcgagctctgcccacgtcgccaagcaggtcagagagtggtcattccggttcgacggaacggcgaaaccactcgagttcctggaacaaatcgagtggtcagccaacatgtacggtttggattggaatttaattccacgagcaatgcctgaactgctaaagggtcgggcgctcatgtggtttgtagccaacaacaggcagtgtcagacgtggaacgcatttgcgcgtagcttccaagcgtacttcctgccgagggggtattttgaaaaattactccaggtgcaaaggtggggagagccattcaaagactacatagtggagatgcagaccctcatgcggccactaaaatgcacgcccgaagagcagttgcagctcatcagagacaacagcatgcccgatttgttcatccggccgcataggtgcagagacctggagcacatcatgacactggccgacgaattcgaggctctggagagggaccggctggagttccagcgggagtgtccggcgagtaagtactcagtaaagagtcggatgacagcagacccggtgttggcatgcccgaatttctcaaagacgttcgtgctccagacggaccccagcgactacggactgggggcgatcctgaaagggggcatcgaaagcccaaaggggaggatcgccaggtgggcgctggagctacaacaatacgacttcgaagtggcatataggaaagggcagctgaacgtggtggcggacgcactgtcccgacagccattggcggagcgatggctgagaaccatcgaggaggaaacagagagtggacacgaagctgaggcagagtgcgaatggattaaaaaggtcaaagagaggatgaggacggaaccgatgaaatatcctgattacgtggaggaagcaagtcagataataccggcacatcccgcaccgagccggagaagaggagatagcatcatggaagttatgcgtcccaaaggatctaagagaaagagtcataaaagagaacaacgactcgccggaggcggggcacgcgggcggcagaaggacgattgcaagagtagccgcccggtactactggccggggatgcaccgagatgtgaggacatatgtgagaaagtgtgaagtctgcatacgctacaaaccgagtcaactgcagacggccgggaaaatgctgacgcaagtgccagaggagccgtgggtgacggtgtgtgccgacttcgtaggccctctgtccaggtcaaagcatgggaatgccatgttattggtgatggtggatcggttctcgaaatggaccgaatcggtccccttgagaaaggccactgcggaagcactaacaaaagcgttccgagagcgcatcgtgtcccggtttggcgtgccaaaggtggtgatcacggataatggagtccagttcaccagtagagtttttaagaggtttttggagcagatgggcgtacggcatcagttcacggccccttacacgccgcaagagaacccgacggagcgaactaaccggacagtgaaaactatgatagctcagttcaccgaagggaaccagaggaactgggatgagaaatggtcagagataatgttggccgtaagttaaggggtgaccgagtccaccgggtactcgccggcgtttattgtcttttattcttttcttttagtattgtcttttatttatagagccaaggctaccaaacgctctatacgatgaagaagtgcttggcacagggcagggcacgcccacaccggacgagaacgcggccaagttgagagaattatttcaatttcaattatttcagtggcagtgtgctctccggtgcagcgctgtggagcagagggagatggcgcgtctgcgtaaggagacggaggaggcgatggcgaagcggacggagagcgcggcagacggtccgaggtcggagcgaggtccctggcaatggccggaacccggcccgagctgcagcgtcaggcatcgtgcccccagacggggccggcggacaacccacggtggcagcacatcaaacgcgaggagtggccgaccgtcgtaacgcgctctctcgcgcggatgaggcaaacgtcgatgagggtgaagcgcctggtcaacgacggtggcgtccggtaccgtctatcggtgtccaccgatcggcaggaggtgttccgggcaacacactgaatagaagagaagagtagaaagaattagaaacaaaaacgaataaaaaaaaaaataaagaagaagaccttggtatttacctttcagcagaagaacagaggggcatcgctagaaataatcggtaaagtatgaatgaatgcggcggaaggcgtgaaagagagaggaaaacttatccgaagcatctagagggccgccggaaggcctgcgcaccagcgaagggcagaaagggaaaccgggcacgcacaagaaaaaaaaaaaaaaaaaccaggaacaacgagaagatagcacttttctcagtccattgaggaattcgcgatgcggaattagaatacgcacgctgcgagatatggagtatatcacaaaagcgcccctatgctttatcgagtgagtcgtaaaggcaactctacgccatatcgagtaggtcagaatagcgaccctaccctatatcgagcggatcacaagagctcctatgcgaactatcgacaaggtgaaaacgaatcgatcgctcacattggagagatacggcaacaccgcactgggcgaggccgaggaagggcgccagggtgcacccggttcgggaacaaagcgcgcgcgcgccgttcgcgcgggtttttttttaaacgtcccaaacatgggacgcggaaaatcggggttttctgccaatgaaagaaagggggaag
>Gypsy-4_DPer-LTR	Gypsy-4_DPer	Gypsy	LTR	Repbase	909
tgtgaggaaaggtattcccacacgcagggggcggtacagggttaagagctatcggccgttatccggggatatccggaggcggcgaattcccgaggagagctctcccggagacccaagatgagagcggaggcccccggagagagaacagcgggatgacgggatcgggccggcagtggcccagcgcatccggtcaggtcccgttgtaaagcgagcagagaatgaaggaaacaccgatggaaagtacgggcaccgcatggcggaaagtgccgttagcgccaggcggcgccgacgcagaagcgatcctataagagggggccgcgtccaggaaaagggacagtcagcgagcggagctatcgagtgtgaagtgaatagtgagcaacaagagaccgagcaaagggcaaagaactttggaatgaacgcgttgtgtgaggattgagaggtggactcgagcatacagccaagagccaaatttcccaatcccttgaaccaacggtgccacgcttggagtgcatcccacagggagtgagacaccttcgggccgaaaagccaagtgagtcgagtgagagcgaacgcgtcaggcgccgactgagaggcggatttgggcctcgtgccaagaatcgctggccccagtcagtagagccggcggtgccacgcttggagacgccttggggggtccagggtaagtcacgctcaccaaaaacgcagaggagaaccaacggtagaaccagcaccggagtcggaatagcgtaagatagctctaagataccaataaagcgcaattgtcataacagtacaaaacccaacccgtgccttcttacttgtcgtcgtggcaacatacaaatattgttgcagcgagcccaccgaccgctgagtccagctgaatcagacggaaaagaacggttcgttaca
>Gypsy-2_DPer-I	Gypsy-2_DPer	Gypsy	LTR	Repbase	4308
taattggcgacgaggataaaataaaacgtattaatatacatacacatgttaaaagtgcatataatatatgaatagcaacatgacgaaaaatgaagcaccaacattctatcaaatggcaacaattgctgagttttcgccacaccaagaaacgttctgcatttggaaggaaaaattcgacatacatttgtgcgaattgaatgtgaaagaggaaaacacaaaaaaggcagttttgttgaagtcgatcggtacagcggcttacactgtactacatagtttgtgcgatccggtatcacccgtatcaaaagcatacaaagaattatgtgaaattttaaaaacacactacacaccacctacactcatattcagagaaagaaaacaatttcacatgtccacaaaaagtgaagatgagactgtagcggagtggtatgctcgagttaaacaattggcattggaatgcaaatttggctcaaatctggaagcgtttgtattaaaccaatttgtgatgagccttcccaaccccatatatgaaagaatatgtgaagaagacgaaaatctaactctggctgatgcactcaagaaggcgatgatcatggagacgaagatcagcacaaggaagacagaacacaacgtcaactacatgcatcaaaagaacgggactagtcaatggcagaggcaaagaggcgagaacagagatcaagcaaagagcaacggcagaagtcatttcaagggcaaccgaaacgtgagttacagaggcggcagaagcgacggtgacggcgacggcgaaaccgactgcgacgctggcagagaaaagaagcagcagccatgcacacactgtggctggcgaaatcataactcaaacaattgcaagtataaggcatgcaaatgtcacagctgtggaaaaataggtcacttggcgagcatttgtaaaaacaaatcaaaaaaatccgtaaattatgtatctcaaacaaaacattctgataataattttgataatgataattataacttttctatctatagcgttgatacaacctcaactagtggagtgtattatttacctgtaaaaattgatggaaacataacgaaaattgcttgcgacactggtgcaccgtgcacattggttccaaaaacattttacgaaagcttaaataccagcagaccacttagaaaatgtctagttccatatgtagattacaatggagattcaatcaaagttattggtgagtacgatgcaacgatcgaatatcgaggtctaaaaaaacaaattgttgttgttgtaaccaatgcagtgagtccacctttgctaggtagaacatttttgagagcttttaattttgagttaatgcaggtgaacaatgtgtacgtaaatgaaccaaattctgtaattacagaacagattaaatcggagtttgctgaagtttttgagcctcgtttaggttcatatactacgaatacgatatcgttactattaaaagaagatgcaaaaccaatatttttcaagcctaggtcagtaccattagcatggaaagaaaagattgaagtgcagttacgaaaattcatagatgatggaattttagagcaagttgttagttctgaatgggcaacacctttagtaccgattttaaaaccaaacggtgacatacgaatttgtggtgactataaggttacattaaaccggtctttagtcgacgtaaagtatccactacctcgaatagacgacatttttgcagcgcttgaagggggtacactgtattcaaaacttgacctgtcaaatgcttacaatcagctaaatttagatgagcaatctcaaaatttgtgtacttggagcacacatattggactattgaaagttaaacgcttaccatttggtataaaaactgcagcagctatttttcaaaaaacaatggaagggttgtttcagggtatgcgaggagttgtggtttatcaagatgacataacagttacaggacgagatcttcaagaacatatttcaaacctaaaagctgtacttagaaaactgaaatcagttggacttaaattaaatgacaagaaatgtgagttctttaaatccaaaatttgttacctaggattttcaattgacaggataggactgagcaaaaacaatgatagagttgcgagtgtattgtttgcaccggctccggaaaacgtatcacagcttagagctttcataggcatggtaaattattattcaaagtttatcaataatttcgctcagataatgagtcctttatatgcattattaaagaaaaatacaaaatttaattggacacgcgaatgtcagagtgcatatgaagaggtaaagaaagaagtaacttctgaacaagttttagttcactacaacccagatcaaccgttagtattaacgactgatgctagcagtcatgcagtttcaggtgttttatcacataaatgcaatgaagatatcaaaccaatagcatttgtatcaagagcattatccaaaagcgagcataattacagtacaatcgagaaagaggccctggctatagtgttctgtgtgagtaaattaagacagtatcttttaggaaacaagttcatccttcgaacagatcacaaaccattactaagcatatttgaagacctgaaaggacttccattgatggcctctgcacgaatgcaaagatgggcactgactttgtcaggttttcaatatacagttgaacacataaaggggaccttaaatatagcagatggactctcaagaatgcctcaatgggaaacggctgtaccaaacgaagactataattacatacattttatacagtccgaaaaggtgttcaaaattagcttcaaagaaatagctcgtgaaacacgacgtgacccaatattatcaaaagtttgtgaggcaattaacactggttcgaagacaagattaaatggcagcgagttttctgcctacatctcaaaaacaaatgaactttcagtggaatatgattgtatcttatggggacacagagtagtaattccaaccaaactgagacaagctattttagcagaatttcatgcatcgcatttgggaatagtaaaaaccaaaatgttagcacgttcttatgtgtggtggccttgcatagattctgaaattgagaaattaattcgagattgtattccttgtcaggaactacaatcaagtccagaaaagagtctgttaataccgtggaaatccacaggaaaggcttggagtcgagtacatatagactttgcaggaccaattagaggttttcatttattggttattatagattcttatacaaaatgggcagaagtattcaaaacgaaggaaataacttcattgtttactatcaacaagcttagagaagtattttgtcgatatggtttaccagacgtgttagttagtgacaatggacgacagtttacttctgatgattttaaaacgtttatgaaaaacaatggtgttaatcacatttttactgctccaggacatccagcgactaatggtcaagcagaaaattttgtaaagactgttaagaaatcactatatgcaaacataaaggctaatgaaagacaagattttaatacaattttaaatagattcttgatcgattacagaaatacgattcattgtactacgggcgaatctcctgctaaattattttttggtcgtacactaagaacaagattttcgttgttaaaaccacctacggtcgaaagcataataaataaaaaacagactgagtgtgttgtaaatcacaaaggtagacgaagcacagaattttttaagggtcaaaaagttatggttagggactacaaaaatcctaacaaagcaagctggactcaggcaactgtaaaacaacaactgggcccgcgttcgtattgttgtattttggcgaacaataacagagaaataaaacgtcacctggatcaaattagaaaccaaagcactaacaatcatacatcgcctaatgcgaaaacacctgatgtcgaaagcaattgttcagtagatgacaattccaaaaccaacaatgaacaaatagtttctcaaccaacacccaccaggagagagttgagaccacgtgaggcagggaaggtagtaaagcgtatttaacaataaaataatataaagaaaggaattatgaaatcaaattatgtacaaattaaacactgaaacaaatactaaatagattaagaagaaagaaaaatacgaaatcacataaattttatatacgataattagattaagtacacaaatcaaattgttataagaaaatagatttgtaaatgacatgtatattaaacatctaaggagaggcg
>Gypsy-2_DPer-LTR	Gypsy-2_DPer	Gypsy	LTR	Repbase	110
tgttaggtattatattaatatccatatacggtcacaccatccaagggatatagaataaaagagaatcttgaagacaacgcgtgcttaaatctgagtgtcaatacactaca
>Copia-1_DPer-I	Copia-1_DPer	Copia	LTR	Repbase	4739
ataggttatgggcccagtccacgccaatttaaataaattaaattaataacaaatagttgtgaaattagttccgcgtgcgttcttgtgtagtttttttttatagtgtgtgtgtgtataatatatacatacatagaaaatggaaagaaataagcaacatattaagcctttttgtggcgagaaatattctatatggaaatttagaatcagagctttgtttgctgaattagaggtgctccaagtagtcgataacataatgcctaacgaagtagatgataattggaaaaaggcagagcgatgtgcaaagagcattttaattcaatatttaggcgacgcatttctaaacttcgcggcaggcgacatttcggcacgtgatattctgaagaagccttgcgtcgcaattagctgcacgtaaacgtttaataacactcaaactctcaagtgaaatgacactttcgagtcattttgttacttttgatgaaacagtgagtgagttgttaggggcgggcgcaaaaatggatgagatggacaaagtggcacatttgctgcagactctaccttcaacctataatggtgtcatcacggcaatcgaaactttgtcagatgaaactctatcattagcgtttgtaaaaaataaattgttcgactacgagaccaaattaagaaatgaaagtactgatacaagtagtaaagtcatgaaggcagttgtatgaaataataacaattttaataatcgtaaaacgtttggatctagaaacacacggcaaaagatattatttaagggaaaagctagaagtaatattaaatgccatcactgtggcaaagaagggcacatgaaaaaagactgttaccagtttataaggttaaatcaaaacaaagaaaattataaacataataaacaagctcagcttgcagcatcgggccacgggttcgcatttatgatgcggaaaatgaaaaagagtgatcagataaataatgaactcggttttatactcgattctggtgcaacggatcatttgatcaatgatgactcgctgtacgccgattgcatcgaactggagcagccaattaaaatcgctgtggcaaaagaaggcgagtttttatatgccactaagcgtggaattgtgcggctgcacaatggacacaatatcacactggaggatgtgctctactgcaaggaggcagcaggaaacctcatgtctgtcaagagtctgcaacaggcagggatgtcaattaagtttgactgtggtggtgtctccatatcaaaaaatggagtaagtgttgttaaacatacaggtatgttggatatacctgtagtcaaattccaagcatacagtgtagatgctaggaacaaaaataattatcgattatggcatgagaggttggggcatataagcaatgcaaaattgcttgaaataaataataataatttatttaatgacagtaatcttcttgttaatttaaaaatatcagatgaagtttgtgagtcatgtttaaatgggaaacaggctaggttgccatttaagcaatctaaagataaaagttatataaaacgacccttgtttgtaatacattcagatgtatgtggccccattaaaccagttacactagacgataaaaattattttgtgatcttcgtagatcaatttacacattattgtgtaacctatttgttaaaatataaatcagatgtatttaatgtatttaaagattttgtagcaaagagcgaggctcattttaatttcaagattgtcaatttgtatattgacaacggtagagaatacttgtcgaatgaaatgcgtgagttctgcgttaataaaggaataagttatcatttgacagtgccatacacctcagttgaatggtgtttcggagcgaatgataagaaccattacagagaaagctcgtgctatggtaaatggtgcaaaattagacaaaagtttttgggatgaagctgtgctaactgcaacatatctaatcaacagaattccaagcaaagcacttggtgattgtaaaatgaccccatatgagctgtggcacaatagaaagcccaatttaaaatttttaagagtgttcggttcaaccgtgtatgtgcacaacaaaattaaaaaaggtcaatttgatgaaaaatcattcaaagctatcttgatagggtatgaacaaaatggactcaaattgtgggatgtcattaaaggaaaagttattgttgcaagagatgttgtcgtagacgagactaatatgctttattctagagaagtaaaatttgaaacagatttcccgaaagagagtaaggaaagaagtcaacaagaattcctgaatgagagtaaggaatctgatcagcttaatttcccgaatgatagtacggaatgtggaatcctgaatgagagtaaggaatgtgatcagttttatctcccgaatgatagtacggaatgtggaatcctgaatgagagtaaggaatgtgatcagttttatctcccgaatgatagtacggaatgtggaatcctgaatgagagtaaggaatgtgatcagtttaatttcccgaatgaaagtacggaatgtgaaatcctgaatgagagtaaggaatgcgaaaagcagaattttccgaatgaaagtaggaaaagaaaaactgatttcctgaatgatagtaaggaattatatatcccgaatgagagtaaggattgtgaaaaagctgatcagccagataattgtcgtgaagaaaataaggatactaatataattagtagaaaaagtgagaggttaaagtctaagccgaaggtttcttataaagaacatgataaaagctttaacaaatttatattaaatgcccatataatgtttgataaagttccaaattcctttgatgaaataaattttaggaatgataaatctgattgggaggaggcaataaatacagagttaaatgcccatgaaattaataacacctggacaattataaagaagccagaaaacaaaaatattgtagacagtagatgggtattttccattaaatataatgaactaggagtcccaataaaatacaaagctagactggttgcaagaggatttactcaaaagtaccaagtagactatgaagaaacatttgctcccgttgctagaattgccagttttaggttcgtactatcattggcagtccaatttaatttgaaagtccatcagatggatgttaaaacagctttcctcaatggtacattaagtgaggagatatatatgcggcctcctcagggcgtattatgcggtgctgggcatgtatgcaaactgaacaaagccatttatgggctcaaacaagcagctagatgctggtttcaagtatttgagcaagcattgaaaggattcgattttgtaaactctcccgtggatcgttgcatatatattcttgatagaggtgacataaagaaaaacatatatgtattattatatgttgatgatgtagtaatagcgacaagggttatggatagaatgaataatttcaaaaattatttaagcgaaagatttagaatgactgacttaaatgagataaaacattttatcggtatcagagtagaaatgtttgaagacaaaatatatttgagtcaagctgaatatgtaaaaagaattttaaataaatttaacatggatagttgcaattcagtcagtactccattactaaataaactaaattatgagttacttaactcaggtgaagactgcgatgctccatgtcgaaaccttattggctgtttaatgtacataatgctgtgtacacgaccagatttagctaccgctgtaaatatcttgagtagatatagtagcaagaacaatgctgagttatggcaatgtttaaaaagggttattagatatttaaagggaactattgatatgaagcttatatttaaaaagaatacatcatttgaaaatacattagttggctatgtagactccgattggggtagtaatgagattgatagaaaaagtacaacgggttatttgtttaaaatgttcgattccaatttaatttgttggaatacaaaaagacagaattcagtggcagcttcatcaactgaagctgaatatatggccctatttgaagctgtaagagaagctttatggctaaagtctcttctaaatagtattaatcttaaactcgacagacccattaaaatttatgaagacaaccaaggctgtattagcattgcaaataatccctcatgtcataaaagagcaaagcatattgatataaaatatcatttttcaagagaacagatagaaactaatgagatttctcttgagtatattaatacagacaaccaacttgctgacatattcacgaagccactacctgctggaagatttgcggaactgcggaacaaattaggactactacaagaagaatgattccaatttaatgaaaacatgaacatgaagctttattaacgaatttattacattaattcatatttaattttttttttttttttttttttttatttgaaccaaaagaaccaatgaattgttaaagtaatttaattttatgttaatttaattttaaagtgatctgatcgggtttttctgggttttccccgtatccttagagcaaatgctagatcacataacacttcccagaatgcacaccaaccacattagaataacaattgaatgttacctttttgatttaatgatgaaaactttttttatattttttatttttatgattttgataattaatgttatttttgaggggggcg
>Copia-1_DPer-LTR	Copia-1_DPer	Copia	LTR	Repbase	245
tgttggaatacgcctattcccacattcaaataataacattaaataatattatcgatatgttaggtattattattataagttagtctggtcacacttgaagtgtcgaccctctctcttcttttgtgatctcaagtgtgtggaccggtgttgcagaaaaagtaatcaagaaatacataaataatctttaaagaaaaacataacttggtactgtcttccgtttactaattgtcatagctagtcaacca
>BEL-1_DPer-I	BEL-1_DPer	BEL	LTR	Repbase	7788
ttggtccttcgagccggatcttcgccttccccataaggagaagctcaccccagccagcatcggcggatcgctccaagtgtaagataagtacaacccttcgattgtgcccaacaccagtgcagtgattttgtgcgagtttcccatcccagtccgagtgcccgcggcatacatatgtacatatgtatatgcctttctcgctctagctccaaattaaaccatacttcgttctgccaacggttgtggcctcctatttctccaaaggtttaatttgatccgagctagctcctgcgttcctcctccgatccagtgcccacattaatatatacatagctgtctgtaaatcatattcctaccgctcccagctaccagctgagctttcgctgctgacaactgcacatgcacaccaacatacatacatatgtacatatgtatgtgtaagcaacgcaatccaagcggctggcaacaaacaaaaagacatattcttgcaattaatttggtgttcattccgtgcatgctcaacgggttacagttctttcgtttggtttaaagaatatagaatcacaaatcacaaccaatctttatttaactcattatattgccaataaaaataaaacacgactccatacatatcatcttacatatgcgcacgcattttcaactaacaactcttgcacatctgtatatacatacatatattgtattacctcataaaacggttactccgttttttttttacccgttgtttcaatctcgtcaaaagggagggtcgttaatccaagccacggtacctagcacttacacccatacacacacacacatacaagcaacagcagcgacgcagtctgttcatttttcctttcgctttcgcttctccaccgtttgcttgcgttgttgttggtgggagaatatttttcggtgccgcgcttgaccgtaacggaacgccaagtgacgcgctaccctgcttttcaagggtatattgttttgaacactagttttgtaaccgactctatatagggggaccttgtgcatcaatatcattgctcatccattagtcgctcttggttggacatttttttttgtatttgatcgtagtattttatatttatattccggccacggagcccgacttctactatataaatactcgcgataaattccgccaaggccacatatccacggttcgtcgttcaaaacttccacttctccattccgctcacctgctttgcgactctgatacgcgttatcgcaaatccatcagccaaccatgcccactggtgataagaaatctcgcaagaagtttaagcgggtgagttcgctgagtttaacccatccacccagctccaacggctcaatcgctacgcccacatcttcccgtccgtccccaactgagcgaggtccgaccacgtccagggctcacgcaccacgtgcctttgaggccttgttgctcccctcggtcgtccctcgcacggttccgagcactatggcccaatcggccgccagttccgcacggtctaagtttgccttggctgcaagcagactgacacgcttcgaccagaagctcagcgctccagatgctagcacaccaacccgctcgctctcccaagtccatcgagatcaactccgaagcctgtgggcgaaggtggacgcggagttcgaggcctgtgtggaggcgataacggaagtagatccagagggggtagctgacgtccaggggatgtacgatgactgctacgcggtctacgcgcaatgccttgccgaactgaacgatcagctcgaacccccgactgtccctcacacgcctcaactggccgttcaagtgccgacgtccggcggttgccgtcttcctccatgtgacactgaagttttcagtggggactatcagcagtggcccacgttccgagacctgttcaccgccatatatatagagaaccctaggttggctccagtagaaaaactgttccacctcaacaaaaaaacaagcggtgaggcccacgacatagtggcacaggctccactcacgaacgaagggttcgcgtccgcatggagcgccctccgtgagcgtttccagaacaagaggctgatactcaaagcccagctgaagatccttttcagtctgccccaaatccgcaccgagtcagctgcagcgctaaaagagcttcagagggccgtccacaagtgccttacgacactcaaccactccgaggtctccacagacagcattttcgctgacggagtgttagtgtacctcatatccgcgaagttgccgaaaacgactttggagctttgggagcagtccgtgacccacaagtccgaaattcccacctggcacgctatggacaagttcctggcggagcggtacctgtctctcgaggtgaccgaggacggccatccaggcatggagactcaggctcactccagggcgagtctacccatgtcagagaggtcaaagggcaatcccaaccctttccgttccccaagagagccctgttgcaaggcgggttcactctttcggaacaactgtggatccgaagcggagagcgtgtgatctttgctccaaagagaaccatccgatccgggtgtgccctcaattccttcagatgagacctgatgctcgctccagctatattaagcaaaaaatgctttgcttaaactgtttcgcaagagggcaccagattcgtgaatgccaaagcgcccacaactgcaacacgtgtggagaccggcatcatacgctgctgcaccgtggcactccagtttccagccaatccgtgcccaattccgtaccacttccgactcctgccgaagctcagcctagcgttcagaactatttcgcctccggcaagagggcggtactcctaggcacggctattattaatatttgccacttggggacaaattttcgcgcccgcgctctaatcgacccgggctccgaggcgacgttcattacggaacgtctcttccagatcattaagttgccattccgactcgcccaggcacaggtctcgggcctcaatcagacagtatccgctcagtccaagaaactctgccatttttccatccgttccccgactaagccgggcttacaattggacgccacagcctatgtcctgccggaactatcaggcagccttccctcccatccgatcccgcaacactcgttgcgagacttgccaaacctgccatgggcagacccgacattttacgaaagctcacaaatagatgtcctgattggtgccgacatccttccatccatcctcttgagcggctcacagacgaacatctgtggatctctcctcggacaggaaaccattttcgggtgggttcttacaggcccagtgccaaacacggtacaaggccgggtcgcatccttctccacgcaaatttccaccgagctagagactccgttggacaaactcctcacaaagttttgggaggtggaggacattcctactaaaatagaaagcgaatcggattcgtactgcgaaagaaatttcctccgaactacgtcaagaacgccaagcgggaaatacgtcgtcacgttaccgtttcgcgacccagatcatcccggatcagatctggggtattcaagggcagccgcgctggcccagttcctaagaaacgaaaatcgcttgaaaagaaacggtcccctacaagagcagtacgacaccgtaatccaagaatacctagagcttgaacatatgacagaagttcctccgactcatgggtcctcaacctactaccttccgcaccacgctgtcttcaagcctgagagcactaccacgaaggtccgcgtggtatttaacgcatccagcccgtcgaccaacggtgtgagtttgaatgatcttctgcacgccggcccggtcctccaatctgacttgaccctccagatcctgaagtggcgctatttccggtacgttttcaacgcggacatcaccaagatgtatcgccaaatttgggttgacccgaaacacacccccttccagcgaatattatttcgaaacaaggagggactcatccgcgactacgaacttaagaccgtaaccttcggagtcaattgcgctccttttcttgccatccgagtgttgcaacagctagcaagcgacgtccagtccagatttccgaaagcaagtcgcattatccgatcattcatgtatgtcgacgatgtcctagccggagcggattctaccgatgaggctcgactaacgatccgcgagttgcaggccgcacttagctctgcaggttttccgctgcggaagtggacttcaaaccacaaagctattctggcaggaattccgagtgctcatcgtctccacacagattttctggagatggaggaagagagcacggctaagactctcgggattcgctggaaagcgacttcagacgagtttttttttgtccctcccgagttggcgcctgagtcgtcatacaccaagcgagcagttctgtcccagatcgcaaggctgttcgaccccgcggggtggttggccccattcattgttcggtccaagatcttcatgcaagaaatctggttgcaggacctgggatgggacgatgagcttccaagcgagatgcgccagcgctggcaaagtttcctgcggagctactccgctctcgaccaaatccatattccaagatgggtcggctcccggccagcagtaaaagtcgaacatcatgggttctgcgatgcatccgagagggcttacggtgccgccatctacgtccgcattgaggttgaccgtttggtcgaggtgcagcttctcacagcgaaaacgcgagtcgcacccgtgaaaaccgtgtcgctcccccggttagagctttgcggggcagtgcttttgtccgaaatggcggcggctatcctgccgaatatgccaacagcaagtacgagctgctattgctggaccgattccaccatagtcctcgcctggctggcaaagcccgcgtgtcactggaccacgttcgtggccaaccgagtgactaggatatctcaagcgaccgatattgagaagtggtgccacgttccatccgaacagaaccccgcggacttagccagcagaggcgtgccgttacaggagttggtggagaaccaactctggtggcacggaccaacttggctgcagaagggccgagatcaatggccggcaccagttaataactcccccgttatgaccttagagcagcgaactgtaaaagcccatttcgcactcaacccagccgaagacttcctcgaacgattctccaatctggagagagctctacgagtccgtgcatatatcctgcgcttcaccaagcgctgccggaagttagccaccgcgcagaagggccatcttacgagcggcgaaattaccgaagctgaaaaaactcttatcctagagacgcagcgtagagaataccccgaggagtaccgctgcctaagcggtaagcggccaacgccaaggtcaagttctatcctgaacatgaaccctttcctagaccgccatgggttgatcagagcatgcggccgtgtcgcaggctctgaagtgctaagatacgacgaacgacatccgatcattctcccatataattgtcaattgtctcgccttctcgcgcaatttacacaccggataactcttcatggcggcaaccaattgatggtgcgcctcattcgatcaaagtattggattccaaaggttcaaaggcttatgaagggggttgtgaactcctgcaaggtctgcgttattcacaaaagaaggttgcaaacccaaatgatgggagatctcccaaccgagcggtcgtccttttccagaccgtttacgcatacaggggttgattacgcgggtcctttcgaaatacggaactatacagggagagcatgtctgatcacgaaggggtatgtgtgcgtattcgtgtgtttttccacaaaggcgatacatttagaacccacgtccgacctcaccaccgaaaaatttctcgccgccttcgctcgtttcgtcgcaaggcgcggatgtccacagcgtatccattcagataatggaaaaaccttcgttggtgcagcaaccctgctttccagtgacttccttgacgcgtttaaggactcggtgactgatgcgtatagccatcagcgggtttcgtggcgcttcatcccaccaggagctccacatatgggaggcctatgggaagccggagtgaagagtttcaaaactctcttctacaaggccacgtccactcggaggtatacgtttgaagagctttctacgctgctcgcgaagattgaagcgtgcctcaattccaggccgctctcaccgatgtccgatgatccgacggatctgctagccctcactcccgggcacttccttattggggggcccttaatgagtacggccgagcccgaaataaaggggaaccttaattcgatcatcaatcggtggcagcatttgaaggccctcaaccaacagttctgtcaaaggtggaaggaggaatacctcaaggagctccacaaacggactaagtggcagacgccgacgccaaatctgcaggttggcgatatggtagtcatcaaggaggataacctgccgtccaacgaatggcggctcggaaggataacttccgtgtatcccggtgccgacgacagggtccgtgtggtggatatccttactgcccgcggtaccctcaaaagaccgattgtcaaggtcgttctcctgccagtagaaccccgtagttccatccaacaataacgtgaatgtgcacttgtcccattcacagctccgtactaatacttcttcgacttctctattccatcctagttccatcctcatccagacatggccccacggatccgcgccagccgcaccacggagagccggcgtgatcgagggatcaactcgtaccgttgccgggtctgccgaggaattcatccgctacggacctgtcaccatttccttcgcctgagccctgagaagagactccgagctgtcctcattaacaaatattgcgggaactgcctggcccaccaacactccggccaggattgtcgcagtggcgggctgtgccgggtgtgtggaaaaaaccaccacactctactccacataccctcgtcgcgtcgtccagtccgctcggcctcaggagcatcgtcgccatctacagcgccccacgtcaaacgccgacctcgtcgtccagcccgctcagcctcggctgcatcgtcgccatccacctcggcccacgccgaccgccgcccgcgtctccccgtgagccgccccgtggcagggcccccggcaccatccgtcgactcacttctacaacatcgaagcctcatcctactcccgacggcgctggtggtcttggatacgggttccaaaaacttcgagacggcggcgctcatcgacccatgcacgccggtgagctgtattgacgactccttggccagcgccttcaagttgcccaccacttgtgtgggggacgagaaagtgtgtacggcggtgatccgcgccaaaatgggcgacttccagttggagacgatgctcaaggtcgagccccgtgtgcgcatccgcacgcctatccgacagctgagcgattccgtgcgggcgcgtttcggtgacctgaggcttgccgatgaacaattccatcgaccggcgacaatctcgctcatcttgggagcagatgtctacccgaaggtgatccagcccgggttccttgcgcgtgaggacggcctgccggtggcccagagcaccgtttttggatggatcgtgtcgggggcgtgcacccagccataggccaccccattatactttgcaatcctgcaagggggggggagga
>BEL-1_DPer-LTR	BEL-1_DPer	BEL	LTR	Repbase	367
tgttcaggccagcaatggacagtttccgggcactgtgccggctccgcgcgcctcggtcccggctcgcgctcgcgcgctcggaggggcgctcggatccacaatccacgatccacacggcgctcacggcagcacaaaggcagcataaaacatagagcataaggcatagagagttagtgacgttttcacccccgcttcaacctgtcgacataccgcgcgaataccgaatcaatacctgaacaatatatatatacatatacacacaacgaaacccatcggcctttcctttctgtggcgactgctaggagggttactggaacatacacctcgccgttggataatcgatcctcgatccgccccactacaaaca
>Harbinger-N1_DPe	Harbinger-N1_DPe	Harbinger	DNA	Repbase	1071
tataggcttttcacactgacgaccatccaccatccaccatccatttcggggatggtccgtaaggttttgccgttccgaaaatttcccagttagtccaccatccattttggatgttcctaaaccgcacgtttctatgcgatagttagccgatggttttcaaatgcaactctgaataattgtcattcacaatggaaaaatggtattcactgcgaaaacgtaaacaatgattgtgacaaaattaacaaaaaacaaaaacaacaacagaacagctcggaaggacagcagaccaaaaacttattaataaaatggatttagtgccagaaaactcctccagtggtacgttgaatagatatatttgttttttattgtttataatatataatattattacacaatgcagcaaacaagagaacaacagcaggcggcagggtgaaatggagtgccgcgcttgagtgcctgctggttgacatatggcaggagaaaattgaagatttgcgcggaccacgcaaaaattcacatgtgtacatggagatggccgagtccatgaaggaggctgggctcggataagtgctctgcaaaactcgtgcaggatattacacacactgtttggagctacaccgaaaagcctgccaactgttcggtactcagaggacgagcccaaagtgtatagcgcaatggcgatgcgcttttccaaaggaattgcagctcggcagttggtgtccttctttcgcagcacttcaagccgattcactaaaatatcaaagcagtgcctctccattcggaaactctctttgaaaaacgcctcgttgttttctggtacatctttctcccaaaatgtcccgaaccgcttctaaaaccataaaatatgtccttgtactttaaactaaataaataaataataaacttaataaatcttccgcgcaaatttaatgaacttgttattggcatcagctgtttttgatggatgttggatggtggatggtggatggtggcagtgtgaatcggagtttcacatttgtcaaaaaatcccaccattcccccgggatgggctcagtgtgcagaggctattag
>Mariner-1_DPe	Mariner-1_DPe	Mariner	DNA	Repbase	1295
tacgagggttgctatttatatttcgggaatgggcaatactaaagccaatacgtaaaatctggcaacgccataataaactttgtcattttttagcatatatgtacgtacaacgtttttatgtacaattggtttttgttttgttcacgatcagttaaaaaaatcaatttggcaaaaaaatggaaatttctcgagagggttttcgttggattatttttcacaactttcgacgtggattatcccaacaagaatgtgttgatgaacttagttctttgtatggcgagaaagcaccatcaaaaacgacagnttatcgctggtttgcagagtttaatcgtggtcgtagttcagtcgctgacgaatcccgtgaaggtcgcccaaaatcggttgttgtgccacaaaacatcgatggtgtgcgtgaactgatagtgcaagatcgacacgtgacatatcgtgagatagaggcatccttgcacattagttccacttcaatacgttccattttacatgaacacttagttgtaaaaaaggtttgctctcgttggataccccataacttatcaatcgctcaaaaaaaggctcgcgtcgattggagtaaggaaatgcttaaaaagttcgaccgaggtgcttcaaaagatgtttataaaatcgtgacaggtgatgaatcatggatatatgcgtatgagccggaaactaaacagcaatcgaccgtgtgggtgtttcaagatgagcaaaatccaacaaaagttgttcgagcacgaagcacttcgaagcaaatggtcgcctgtttcttcgggagaatgggtcatgtggccactgttccgctagagaaacgtaggactgtcaattctgagtggtacacgaccatttgtttgccggaggtcttcggagaaattcgcaaaaccaactgccgagcacgaatcattctccatcatgacaatgcgagctcgcacacatctcgacaaacaggtgaatttttaagcagtcaaaacgtcgaattgatgactcatcctccctacagtcctgacttggcacccaatgacttctttttattccctaacataaaaaaaaactgcgtggtcaacgttttacgagcgccgaagaagcagttgaagagtttaaaaaccatgttttggaggtgtctcaagaggagtggaaaaactgctatgaccaatggttcaagcgaatgcaaaagtgtattgatcatcagggggaatattttgaaaaacaataaaaccattttcatttaaaaattgttgttcttatttcctattcccgaaatataaatagcaaccctcgta
>Jockey-1_DPer	Jockey-1_DPer	Jockey	LINE	Repbase	7061
gatctaaataccaacaaagatgcaattagcatctgcaactctgaattttcttcgcctaacgccactatggactgctctccaatggtatccagtatatcaaccctcagcgacgggaccactaatcatacccaaataaacgacaacaacaacaagtcccctggccagagtacaatggacaaaaataataaagtagaaaccagactaaatcctttgacaaccacgccaccgcacaggccgcgtgtggcttcaactcccaaatctactgcaaagaaccctatatcaaaggcaggcaataactaccgagtaggagatgcccggcatagtacaactccggccacaaaaccaggccccctatgcagtaaaataaggaaagtattgcccttgactctgtcccgacccaagcgtccccaatctgtcactgctgctatagtgatggaggcggttaaaatgaatattgggcccactattgcggccaaactggccaaaactctttccaaaactgcgacggcagcaacagtcgatgcaggagaaagcagacatcccagcgaagctatggaaatggatccatacacacgggatgacgctgcagagacaccaggtgactcagccttgggtcagcagcaacaacagcaacagcagcaaactcagcagagccacctgcaggatcagggtcagttgccgcatcagcagcaacaatacaaggcagcagaccagaaggaacctcaacggcctatcacagaaactaaaataccagccatctatctgcatgacgtttctaacatacagcctttaatagaatcccttaacaacgcaccaggggaacaaaataaatttaccactaccagtgtaaggggtaacaaaattaaactggactgcggcgatatggaaacctacaacagagtcatggccaaacttgatgcagacaatataaatatgcatacacaccagctgcgcaaggaacgtggctaccgtatcatcttgagaaatctgcatcactctactccttgcgattggatacgcaaattaatcggcgagatgggtctttcagtgcgttatgtaaatgtaattaaacataggcgcagccgcaagccgttaaacatgtttgaagttgaattggaaccaaccttagacaatggtaatgacaaaatcctatcactgactactatgggaaaccaggaaatttcagttgaacgacaaatgagacgcattgaccctgttcaatgccaccgctgccaatgctttggccacagtaaaaattactgtcgccgagcttttgtttgccaaaaatgtgccggggcacacccatccacagcgtgcgccgaggctaagatcccaaatcctaaatgtgccaattgtggggaaggacatgttgccagctataggggctgcaaggcgtttaagcaagcccaggcaacactcaaatcctaccgggcgcacattgctattggaaaacaaaagcggacaaactggcagcaccagaagaacaccaactccactcggcagaatgcagcttacagcggggaaataaacaaaagcttgagatggcagcagcgaaaacaaaaacaccacctacctaaaccacaccaaaacacgcagcagcagcagcacaacaacaacagctcccagccgaccaacagccagaacattaacaaggccccaaaacgccagctttttagtcaacttttcagcaacaacaataaactgtccgttggccagcaggaaagcaacatcagcagggcccctcgcgggcatcaccagcagcagcaaaagacacaaaagcctgcgccggctaacctgcagcaacaacataacaactcccaacagcccaccatcagccggtacactaataagacgccaaacctccagccttttagcaacaaaaatcaaccatccgatgaccttcagggcaacagcatcagcaggccacactcctcctctcgtgggcatcaacaacagcagcgagagtcacagaagcacgccccccaaccacagctataccagcagcctggggccccatatgtgaatgaccagctaatgcaggtagtgcaccaaaatcttctccttgtaagtgaaatgggcaaaaaaatggatgcccttatagatctattgcatacttttattatctcaaataaaggacaaactatttccaccgctaatgacattgtaaatgaataattacgccgaaataccgtatactacaaacactatttcggccaacaatacagccaattctctagctactaccaccataaatgtaaatacaaataatttagctcataccactactgctactacaggcgcccagtacaacagctctctcaaaatcgtttattggaacgcctgtggtctaaaaaacaaaattttggagttagaactatttatgcagcgtaataacgtggacataatgatggttattgaaacccgcataaccacaaatgaccctactaccacaataacagacaatctaaccataaaagactacgtactgtatactgcctcacacccttcctccagaaggaaaggtggagtagccatttatgtcaaaactggtctcaagcacattgcacttgaaccaattacagaaaatttcttgcagtgtgctcccatcgcattaaccactaacaataatgaggtcattgctctagcgccaatatattgcccgccaactatcacctggacggagcagcacttcaaaaggttattcaagtacatgagcgaactctgttatggctccaaatttatagtttgcggggactggaacgctaagcacccatggtggggaaatgtgcgatcctgtaaaagaggcagagttttaatgaacacgatccatgcaaacacctgcttaaatgtgttggccactgggggagccacacactacccatttgatcaaagaaaaaggccctccgctatcgatctggcagtatatgctggcataaactatgacagaattcacacctattcagcagttgacctgcaatcagaccatcttcctatcttcattaacctgggcatcaatggctcaacgacagtcccggtaacaaatcgccgacttctaccaagcaaagcaaatgtcaaaaaattccaagatttcctatcgcagcgtatcaatctcaacatggaaataaactcaggagaagacattgaggatgcgatcgacattctaaatcaaaacatctacaatgcagcggcggctgcaacttcgctaataaatctgcgttctcacccacgcacagggcaactgccactagataggaaaacacagaaactattaaggctcaaatggcagcataaaagggagcatatgcgcagacccaccttggagacgcgaaggttatacaacgcagcaaatcatcggctaaaaaaggcccttcgtaaggctaaaaataaccagatcaataaccttttcaaaaaagtagacgctcaagatcgttacagaatgcaaaaactatggcgcttaacaaacactttaaagaggcagccagaaccaaactggccattgaaaattcccagcagtagtggtagtagagaaggctataggtggacaaagagtagcgaggagaaagctgaagcttttgtktcacatttagaagaaagattcacaccaaaactcataaactctgacgaatttagaaatagcgtagttatggagtgtaatgaaatagcgcagctcaaacgcttaacaactaaacctgcctggcttcagaggcaacaatttgggcgggaatacgatgtaaatagactcccgttcaggcctatttcccccaatgaagttatgatggaaatcaaatctctgcaaaacaaaaaggctcctggcatggaccaaataaacaacagagtcattaaagcgctacctcaaaaggtaattattcatttgacaaatatttacaattgcatcttgagacatggccatttccccaaacaatggaaatgtgctgctattacaatgattaaaaaaccgagcaaaaatgcaaatgaagttggctcttatcgaccgattagccttttggctggcttctctaaaatctttgaaaccttgctcatgaaaaggatgtttgaatgcgaagactttgagaaggccattccctctcatcagtttggattcaggagagagcacagcacggagcaacaactggcacgcgttacacagtatattcttgatgcatatgagaaacagttattttgttctgctgtatttatcgacgtgagcgaagcctttgaccgagtttggcataatggtctactacttaagctagcgaagctactcccgtttacatattacaacgttttaaaaagttacttagcagatagaacatttattgtaaacggaaacaatggaatacgctcgagacctggaaggatttgcgcaggagtgccccagggtagcgtcctcggccctgtactctacacagtcttcacgtcggatatgccgctaccgcacctgtcagaacaaaatgaaagaattgagtcgaatatatacaacaacatgatgctttctacttacgcagatgacacaatcatcctatgtgctaaaaaagaagccagtacagcggttagaacaaatcagtgctatcttgaacacttcactgcctgggcttccaaatggtgcatcagccttaataccagcaaaacggtccatgtcctctacacaaggcgatcgattgcaaatggcataggtgagctatcgccaaaaatgtacaacgaagcaatcaaaagtaagccaaggcatcgctatctaggcttgataatggacaggaaacttgtgctacatgcccataccacccagttagcaattcgagtgagagcagcagccatgagactgaactggatcattggtcatcagagccggctatctaaaagatgcaaaatggttatttataaacaattaatcgccccaatatggcaatatgccttacctgtatggggagcattggtatgcgaatcacaattttgcagggtagaaagcgcacagaaccaactcctacggaaaatcgtgaaggctagcaggtacacaagaaatcaagttatccgagatgcacacaacattgactctgcagaagaaacctttgataaagccagcggcaggctagcagcttcactatttcgccatccaaatctggaagcaaaaagactcatcatgcagcccttcattcctcaaaggcttgaccggccaagatacacaaagcagctggaaactcactttcggcctctccaacaacaactcctgcagcaggcagcacaacaacaactactgctgccaactttaatcagacacgagcagcttgaaattgaacaacagcgccaactccgggagtcccaagccaaggaagcacttgtcgaacggaaacgccttgaacaagagcgtcgcatagcccttggtatcccgcaggagagaccctcaataatctgggttaatcgtatggcgcaatgtctcaggagaggagaaatgaatcgattagaaatggcgcagaagattcgttttgagcccgaatacatacaaaggctcataatgactccgcttgaaccgcacgaattccctccgcctactccagagcagcttctcgaagagcagatgaagtccctgcagcagcaacttgagaaggagctcgacgacgagatggacgcagcatttgccgccgaagaaagccgagcccgcacaaatccgcaccaggaagcctcatctgtgtgtgtagaagctgcacaaccaaaagctatggccactccaatacctaaaagaagacaaaatatcatcaatgccaatctggatggcaataattctgcttacctttatttacaggcaaatatcacagctactgacggcctcttggtgcatccaaggcaaatctggcgcccagcagtccatccgttggcctgccatcctgctgtaattcctatggctgcctgcagcgagcggcctcccacgccatcttctataagggcctcgcctactgccgggattgacckgaatgacgtatccggaatgactttttggcaacttctccgaatccactccgcagcctgcagcagcctatckctactccaaaacctgaaagaagacgaaaaatcctcatcaatgccaatctggatggcaataactctgcttacttctatctacaggcaaacagcacagatactgacggcctcctggtgaatccacggcgaaagcggaggcgagtagtccatccggtggccagctatcctgttgcgaatcctctggctgggcgcagcgagccggctgcaatgctcccttctgcaccagaaggtgcctcgtccattgccggtgcacatttccgcccctggaatcgccttttgactggctcgccaaatccgcaccgcagtatatccagcatccaacgaaggcctgtccgacagttacagcagccactggtgaatcttcttctcattggcctaatgctggatccatggcagttgcagcagcccaatgacgtcacgtggcatctactcagaccgctcccaggtcaccttctgaaatttcaccgccgtccagtgcgccaatggtggaaaggcgcacaccgaaagacacgccctctggaagcatataggcgaagcaatctgtaacaatcgaatacttactcacttacggtgcggctttatacttcccctgaggctgcagcagcctgatgaagtcaccgggtccattgttttgacacctgctcaagccaacttctacagacccaattccatccagtgagctgatgatagaggtccatacctatatacatatacgtccgctgtaattaaatgggcaaagaaattataattaatatagcttatatttgttaaatttataatttttaatacttacaatgcaatttccaaatgtaaacaaatgcacgttgttgccagagtgtcttgatttcttgtaatgtaaagttaaatgtcccaaccatgtgtaattagtggttcagctgttaaataacagccgttaaaaaatatttgtaaatgcgttcaaatgtaaaattgcgaaaacaaataaaattagctgagggtcactgtggccaatcagtcttattgtgctcgcgccgtcgacacacaaccacaaa
>Jockey-2_DPer	Jockey-2_DPer	Jockey	LINE	Repbase	7406
gctctggctgccccggaccagtgggcagaggagaaccaaaagaagacaaawaataaataaatagaagacaataattagaataaataacatatatgtatacataatcgccctccctgccaatgtaaggcaacgaaaatgtatccccttaattatagtctacatttaaatctaaactaagtctagagtattatgctttaactctacccactccccctcccccctttggcaaacggactgtttgccaaggcggagagaattatacaaaaagatgawtgcgccggcagaactgctggcaatgagatttcttgctgtaaaaaaaagcactgtattcgctgcctacggctgctaaacagcagcctgtagacagctgtatacgtacatttatatattaacagccccaatacattgtacctaaaatgctatcagaagtatctgtacaataaagtccacatagcgtaacgtagccctggctcccctaacctgctggagcaggccaaggctcgagccgggttacgttacgttatgwtagttacgtatcgcctccgctgcatacgacacatcaaaaaaaatcaaaacaaaagttccgcaataattaataattaaatcgccaaaatcgccacaaaatccccgaaataatattgcacatgtataaatatacactgtgcaatattccgtaaatacattccgggcaacgcgaagtgttgtgccgtgtacaagttttttcaatacccgcttacataaccaaagtgccggaagtgaaaaaacgtggggtaggcttcagccgctgctgaccaccccccccccctccgctatattaacaattgtgtttagctgcgcaaaaanaaagctacaaatancaaacaatggtacgtaaaccgtgccccaaatctaaaaagaagaccaatttggcctcgagtgccccstgctcagacaacgaagtcgatctgcattcccccccctcgctgctaatgtcgggnatntcgcagagtgatctacgccccctttcctgccgctcgagctcactggcmgacttgaccagtgatatgccatcaacctcagctgccgctgcagccaagttgatgcaggccccgtccactgtgaagccattgctcgcccccccctctgccatgctaactagagcctctgctgctactgcctctgctgctactgcctgtgctgccattcctggtgctgctgctaaagccaccgcccctactcgcgtagctgccgccgcagctaaacgcccttcaacatctacagttcctagtgctgctcgtgtaggtgctgctcaacgcacgccagtttctactggtgctgcccgtgctgctgctgcctctgctgctacctgtgcccctggcagttctgccactgctgtcgctaccaatcctactgcccttgcagcatccgtgccgagccagatgactctgcacgagatactcaaggaacagcgggaaaaacttgcaaaggagaggaaggtgatggccatgctgaaggccgagtcggaggcccgtaacaagaagcggacgaccaccctggcctcgccgattacaaaggtgtcggccaagatggtcaaacggatggtatcctcgaaggagaagcgggaccccaaccagatgagtacaacaaactattacaatatactctctgatgctgacgatatggatgtggatgctgactgcagcgagggagagacggaagccgaggaacctgttcccacaaacaggccctctacttctcagaccacccccccgcctgcccctactactgcgcacgctaccaatgctgctgctactgctgacgccaaaattgtgcggccagcccctatttacattcctaatgttacagatatctttcccctgctacagtgcttcgataatgccattggcgctggtacatatgataccaggccggctgctaataggtctctgaaggtaatgtgccacacaatagatggacatagggccctgatccggctcctaaatgaggggcaaggtgttgagcaccatacgtttcgcctgaagagcgagaggggaatgcgtattgttatacgccacctgcaccgctccacacccacagattgggtgcgtgaacagctcggtagactcggatacaaggtgaggcatattgccaatatacttaaaaggtttacaaaggagccactggacctattcgaggttgagctagagcctcaggacattaacaatagtatctatgagctaacggcaatctgcagccaacgggtcaaggtggagaagcccatacgcgcgccaggngttccccagtgccataagtgtcagatgttcgggcactcgaagaattactgcaaccgagcagttatttgtttgaagtgcggcgataagcatgaccccaaggactgccccaagaagcgggaggaggtgccgaaatgcgcaaattgtganggtccccatgttgccagctaccgtggctgtgtaaagtacaaggagtactgcaacaaaagaagaaatgggttagatcagaccaacaagatgctaaataaactttcgatgcctaccttacccgccactcagggtttgcggcgtccccgccagccacccgtcatgaaccagcagggatttccagcactgcagcaacctagccgccggcgagcgcgctctggcgcaagagctcctgctcctccagctcaaatgagcagttatgccgatgcactccgcacacggcaaccagcgagtcattcccagcctcttcctgggaggcaagtatggcattcggtgccaccaacagcggccacaactggattccagcccgtggtgagcagtcagagtgtccgtcctagcgatgagctcagccagaaactggactacctcatcaccctgctgactcaggagcggatccagcatgcggccgccgctgctgaatctactcaaaaactggaagggaagatggatatattaattgcacaaatgacgaagctaacggactgtctatatgccagcattcaggckaattcctatgccagaaatgtataataataatcccagtaactctacccgccaccacagcaatctaaagattgtattttggaacgcctcgggactccgagggaagacagccgaacttgcggcatttgcatgcagacacgaagttgacgttctgatggtctctgagtctcattttaaaaactcagagaccttcagcgtcaatggatactgtacttacagtgccaatcacccatctgggactggtcgtgggggatccctgctcctaatcagagctggaatccttcatattgccctgcckaatatagctacggaccacattcagtgtgcatccgctaccctgaccctgcctgatggtggccgactggtggtctcttccatttactgccccccaatgcaggaatggactgaggaggacttcttggcattgtttggtcagttggggccgagattcgttgctgccggcgattggaacgcgaagaattcgtggtggggaaacgcaagggcgtgtagaagaggcggaaagctgctcagggccgttcaggaaagtagctgcaacattctggctactggatctccnacccactacccgtacaacactcggcatacaccatcggcaatcgacttcgcggtctacaagggcgtgagggacgagttgctgcatatctcccatctgaatgacctctcatctgatcatctcccaatggtgattcagttgagcatgtctccagcggaggcggtgaacaggagacgcctcttgcccccaggggccagcatttcgaggttccaatcgtggctsgactcgcacatccatctgaacactgagctcaggtcagcagaggatgttgatgacgcagctagcattctggagaggaacgtgttggaggcagctgaacatgccacaagcggtctgaggaggcccgtccgacctagagtccaagctgagtaccaggtcagcaatcgaattcggctgatgattgccaccaagaggcgcctgaggaacatgctgaagcggaaccatgacccggcagtgcgacagctgtacaacatgcttgccaacaggatccacaaggagctggaagcggacaaagccagacgcgcggacgcaatcattggttcaatcgatcccaccgatcgctacagcatggcaaagctgtggagattgaccaatggattgaagcggcagccagcagccaacttgcctgtgagaaagttttgcgccgatggagaagacaacgctgatgatccctggtgtaagagcacggaggagaaggcagagtcctttgcgaggcatctggagcagcgwttcaagcctgttctgaccagcgcggcagccgacatacgagcaatcgaggagtctcttgaagagtttggatcccctggtcccaatttgagattcagggcgatcactcttcckgagattgaggcacaggtcaaggtactgaagctgaaaaaggcccctggaatggacaggatcgacaaccggacaataaaagctctacccaagtctgctctnctgtacttcgcgctaatatgcaacagctccctcaggattggttgttttcctaacaggtggaagcacgcggctgttagcatgatccccaagccaggaaaacccgccgataagttggcatcttatcgccctatcagtctgctttcgggtctgtccaaactgtttgagcgactcattctgaccaggatgatggaagctgatggatttgtcgaggctattccaaaccatcagtttggcttcagacatgtgcacgcggctgaacaccaattggggagagtctcgaagttcatcctgtccacctacgagaacaatttgtactgctctgccatatacatggacatacaggaggcattcgaccgagtctggcatgcgggcctgaagcacaagatgaagcagttgttgccggcagcgatatacagagtcttgtccmactacttggatgatcggtctttctatgtkgaatgcacaggcggcgtcaagtcaggaaacaaaatgattgcagcaggcgttccacagggcagcgtacttgggccagtattatacaacctgtatacacacgacatgccgcttcctcgcgacaggggtatgctcctggctacctatgctgacgacacagcaatcctggcgactggcatgaaccagctcatggctacccaaaagctcaaccgcttcctgcwcagcatctccaactgggcaaagcaatggggcatcaccatcaacgcctccaaaactgtgcatatagtgcatacgttgcgcacgatccagcagccagtggatgatttgcagccgcacatcgccgaccagcgaatcagtagcgtcgccgtgcactcctatctgggggtcaagctggacgccaagctgcagttccacccacacatcaccaacgtcgtcaccaaggtcagggcaagggtccaaaaactgcgctggctcctgaacacaaacagcaaactgaacctcaacaccaaggtaatgttgtacaagcagatgatcgcaccgatctggcagtacacattggccgtatggggtccattagctaccagcgcagaatttggacggatccaggtcgagcagaacaagacccttcggctgatctgcaatgcgccatggtacgtgaggaacgacaccatccacagggacctggaagtggacacggtagaggcagtctacgagagggcatgcaaaaggtacwcggaacaaatgagatcccaccacaacatcgaggcagccaaagtggtcaatgacccctatgtaccgcacagagtcacaagaccccggtattccgagtatcttagcaaacacctccccaaggaactcgcgaagcacgaatggaaccgcatcgagatgatccctaatcagcgcccgtacacggaagaggaccaaatcagccacgacaggaaccttgatgaaatgcggaggatgctgatcaggatggatcgcccagtgtcgccaccacmagagtacaactattacaccgaggtcatactgccgagacggaggttactggagcctgcccccatagccacgatagatctgacggtcagcagcagaaggcagcgactggagcgattgggcctggcaatggatgcagcattgaacgagatagctgacacacattcgcggcacagcgataacggccaagtcaatggaagcacacacacgcacactaacacaaatgcccaggaaaatcaaccaccgccagcaacaggaacaagaagcacagaaaacaacagccaaaatgttcagcagcagtgaagacttaccgccagcaaagtcccgttcagcccctaagagtgcaacaaccatggctgccacattcgtacacagaacacacaaacgcacggaaaagaaaacacagaaggtatatgcgagcgcgacgaatgccacggacaaagaagacaccgaaatggccgttacggaatgagcacactgattaacatcttcccaaaccgaccaactaacgacataggaatggacagctgcaaattgttaaaaagagtagaagactcatgcgaccgactgccaaaaacgcgtccgaccaaggcgccgctgttcacaactatgagcgttagcatttctgctgcgcaatttctgtctcctccttctcctacagatctcgaattgccgccagtgaactccctgagaggaagagagaagacaacaacaactggaaggtggtggatttctgccatctccactgccgagacaactgactgctgcgcacaaccacacacgtacatacacacatccacacagacgctcaacccaatgctggccgccccggaccagagggcggaacagcaacgaaagaagaaacgaaggaataaacaaaataagcaatagctctggctgccccggaccagtgggcagaggagaatcaaaagaagacaaaaaataaataaatagaagacaataattagaataaataacatatatgtatacataatcgccctccctgccaatgtaaggcaacsaaaatgtatccccttaattatagtctacatttaaatctaaactaagtckagagtattatgctttaactctacccactccccctcccccctttggcaaacggactgtttgccaaggcggagagawttatacaaaaagatgattgcgccggcagaactgctggcagatgagatttcttgctgtaaaaaaaagcactgtattcgctgcctacggctgctaaacagcagcctgtagacagctgtatacatacatttatatattaacagccccaatagattgtacctwaaatgctagtttaaaagtatctgtacaataaagtccacatagcgtaacgtagccctggctcccctaacctgctggggcaggccaaggctcgagccgggttacgttacgttatgwtagttacgtatcgcctccgctgcatacgacacatcaaaaaaaccaaa
>Jockey-3_DPer	Jockey-3_DPer	Jockey	LINE	Repbase	8190
aagcttaaatgtaaattgccgaagttatggtaataggaaaagctggaaataaactccgccagtagcaaagctggcgggcgagtgtgcgcatcgtaggcgtgcacgcgcatctaattacatcgaaaaaaaaaagtgacttgtgttttttgttgttttatgtggaactttaaatgtattaaaatacatgtttaaaccgggactaaattaaatggaaactaaataaacaatatgtgccaaataattgcaaataatgcaatataatcatctgtgatcgtgccttaattcagtgaagccaataaacccaactggaggaaagaggaaggaaaagcaaagctactgagtacctggaccaggccaccaaatggacgcacttgctccaaatctgacgaccaataatatggatgttatggatgctatggacaactcggcaagagccgaagcgggtggtgagtgcgttactcaaaatagtgctaccgatataatgaccaggcccctgggagggaacccctccgcaaatgcttccctcttcgaaccaatgttcgactcagagggggatgcggatctggctgagttggagacggactcgccagagagtaccctgagctccttgggagctacggtgctggagttcgagcgtcgtttcgtggacaggggtttatatgttagaaaatacccgccaatcccaccaaaaacagacgccaacatacaagaaaaaccgccatcaaatacacgtacaaacacgcagacaaaaatagttcccagcgaaagtgcaacgggttccaaaaatagcggcgctttcgctcttaccaaagagcatttaagtgcacataaacaaaacaagaacaaatgttatgcccatatgttttcgcgccaaaacattagcgaaaacaaaaacaagcaaacaactcacacaagcatcagagagagcgacgcttgcgctctctcggcagccgaacccttggcgcacaatcaaaacggaggctcgtcacatcaagccccaaagcgtttgccgccaaacatgcactcacacacttatgacaaaaagagagatgcttgctctctcccgccgaaccaaaacacaaacacatacaagaacgaagctagcctgacctacgccaataacaaaacacaaacaaacacacatactagcagaagcagaaaatgcttgctgcctactctgactcaggcggacgagcataacacncagacaaggcctagtaccagaacacaactggtaaaggaatggctaattagcgttcccccgctactggccaatgaaatgccctcgcccctgcccmttacccctatagcaaaggataaattgactacaaattcgtttcgctcgccgctcaaaagaagatgcgcggcgatcgaaacggatacagangacgatgacttcacctgcctcactctggacacgcccatgttcaagagccaattcgcgaaaaggctgcatcatgagacccggcagatggagtcagatgctgggcaaatacgcncaccgtcaaatagtgtggttccggttccggaggcccaacatagggagccccaaaggatagaggctgaaagccaacagatggagacggacaaccatcagccgcaacatcagccagmcattagtataaatataacgccmgtccaacmgtcattacgcagcaccaaggtcccaacaatcttcctgcccctggtgcctgcaattttacccctgattaacaaattgacaacaaatccgaacgtggggaaattcacgacgaaatcgatggccaacagtggactcagagtccactgcgacgacattataacatacaacgccattcagaacgccctagctgaagacagcacccaactgcacacacaccagccgcgcagtgaaaggggctatcgtgtaatagtgcgacacttacaccacaccacgcccagcagctggatmnckgaggagcttgaacgactcggatttactgcsmggtttatccgaggattaaaacaccgttttaatgggaggcctctaaacatttttgaggttgaaattcagcccaaggcggatggcggccatgaggcaattctggacattaaaaacctggccaatcaatgcgtctccatagtgagacaagccaagccacgcgatccagcccagtgccatcggtgccaggagtttgggcatacnaaaaactactgcagacggccatacaagtgcatgaaatgcgcaggagatcaccccacaacagcatgcaggaaacccaggcaggaggatcccaaatgcgccaattgtagcggcaagcacgtgagctgctacaagggatgtgccgcctacaaaaaggctcgcagccagttaagggcaaaccggctcatcggtgagcagcaatatcaacagcaacgccagcagccacagcagcaaaccgagcagcaacgcccacaacagaaacacaacaaacaccagcgtacgcagcagcagcagcagcatcatcagcagcagtcacagcagacgcaacgacagggccgccaacaacaacaacagcagccagcaacaatcagcggcagcggcaggccgtcgtacagccgggtagtacgtagcggaactactgagcaggagcagcagcagcagcagcaacagccacgagcggacaatcaccaacagcagcatcgccgaccacagcaacagcagcagccatatgtccgtactgttgagcagcaacagccatcacaaaggaagcggccacagcagcagcagcatcagcggcagcagcgcgcaagagttgtacaaggggccaaagcagcaccagcaccaactccaatagcagcagcaacgcccaacacccgcaggcccttgtatagccgaggtgctcaagccaatccggccgaaaatcatttggccaagtttcaacagaagttgagggatgagcagcagcagcaccaccaccagcagcaacaagaacagcaaaaaactctccccgcaaatttccagtcccatgcccataaagaaaatgcagaatttctctcaagacttgaggccaaaatcgatagtctattttctgcaatagtcaaattaataaacatcaatacaaataagacaagcaaaacaacaaatagcagttcaccaaactctttggacatggccctgtcctccgccaatgatgccttttatgtttagtccagtcccgaatggcctgtcaaaccaaaaagtcaatccagtacagactatttccacccacagcgtcagccagaacggcaacacttttaaaattgccttctggaacgcgtgtggtgtgacaaacaagttgaacgaggtcgaagttttcctgaaaagggaaaaaatacaattaatgatggtcatcgaaacacgcacaagggccgtctctgtgagcggattccacacttacactgcacaaaatccggcaaacgatcgcagagggggagtagccatcctggtccgggacgatgtcacccactctgctctgcagccaatttcaaagccattcatccagagtgcacctgtcatcgtcttcactgaaaaggaaaataaaaagggaattatttttgcgccgatctactgtccgcctgtattcaagtgggcgcctgcccattttactggattgataagacattttgaagaactctgcgtcgaagaaacagcatccggcttccttgtatgcggtgactggaacgcgaagcatatgtggtggggaaatgcccgtggatgcgccagagggaaagcactgatggaggctgtacacaccaacaacggctgcaatttgctggccaccggtggtgccacacactatccctacgacaaaaaaaagagaccatcagcgattgactttggaatctacaaaggaatcaacgacactcacctgagtatccgttcaagctcggatttggactctgatcacttgctgctcagggtggagttgacgatcggcagcggtggacgtagacatcctacgcccacagtcaggaaacatctgctcccagcacgtgccaatatcagcctgttccaaaagtcgctggaacggttgatcaatctcaacaccgagattaggatagcgcaggacattgatgacgtcgtttacttgtttttgaacaatatacgggtagcagcagcagcagcaacaacacaacaccaacagcagcatccaaacactcatcgaagatggccacagcagcgtcagcatcatcatcagcagcggtcacagcaacatcaccggcaccatcacctcaagctggacgaggctacaagcgagctgctctccatcaaacagcagtgcaagaggatctggctggcgacccgcaccatcgaagccagacgaaactacagggcggcgcaaaatcgtcttaacaaggggctcacaatcctgaaaaacaaaaacatcaacaaactgttcacagggattgacaacaaagaccgctatcaaatgcagaaactttggaaactgaccagcacaatcaaaagacagccgcagccaaactggccactgaggctgccaactatgactggaggcaaggcaagtgtctcgtggacaaagtcaacagccgagacagccgatgcctttgctactcacctggaggagagattcagcccgatactgtccaattcagatgaagagcgggccgcaatcaacagagagcgtgagcagtcaaaacggcagaagcagctacaaccggaccaggaaaccaggattcccttcagaccagtcacactgcctgagctgatgcagattgtggatgcattggagctgtccaaatcacctgggggagacaaaatcaataacaaactgattaaaaatttgccaaaaaaagcgctattatatttaatactaatatataactccattttcaggctgggccactttccaagtcagtggaaacatgcccagattaaaatgattttaaagccgggcaaaaacacagcagacatgtgttcctaccggccaatcagtctattatctggcctttcaaagatctttgaaaaattgctgatggcgagactgtttgaggtggagaattttgccaaggccgtacccaattaccaatttggatttcggcgggagcatggcactgaacagcagctggctcgagtcactcaatacatcctcaaggcgtatgagaaaaaacaagtttgctcggcaattttcctggacatttccgaagcttttgaccgagtatggcatgaagggctgctgtacaagttgatgaagctgctgcctttaaatttgtactgcattctggagagctacctggctgaacgcacttttcgtgtgagctgcggagacgaggaactttcaagaatcgggaaaatatcagctggagtcccacagggcagtgtwcttgggccaatactatacacaatctatgcctcggacatgccaatgcctcacctcatcccggacagcactggcttccatccagaacgggaatcaatgctgctgtccacgtatgccgacgacacggtgataatgagcgcatctgcaatcccaaatgtggcagtcaaatataaccaaagatacctgactcacttctctatatgggccaagaagtggtgcattaacataaatgcgaaaaaaaccggacatgtaatattcacactgaggacaattagatcaacggacttaaggcaaacgccgactataaatggacaggctgtgccacttgccaaatcacacacatatctgggcataaaattggacaaaaaactcaccctaagctcacacatcacgaggatctgcacaaaactccgatcaagagcggccaaactggactggcttgctggcccaaaaagccggctgccaagcgaaaccaaggctatagtcatcaagcagctcatcatgcccatttggcaatatggtcttccggtttggggcgcacttacatccgattcccagctgcgacgggtgcaaagcctacaaaataaaattattagacgggcaatgaaggcgacaaggttcaccaggaacgatgcgataagacagactcacaatctagacacaatcgacgaagtgttccatgcggcaagtgggcgcttcgccaactccttggcttgccatgtcaatccggaggctcggaaactattactgcagccgtatgaaccacagcgattgcagaggccacgttatctgcaacagctgctccaacacttccgcccgctgcagcctcaaaatcaggatcggagcagccatcatcatcaacatccagatccggccatctccgaggaatcgcttccaacgctggtccgtctcgaagaggaggagctgaaaagaaagagacaggaggaatcagacgccaggcaattaagaagaatccaacaacaaaatatcatcaatccgaaccccgaaaggttcaacgaatcgatgataaattgcttcagaaaacgatacctcagcggccaaactccccgagaaagaatagtggctcttatctttggccagccactttctgtccaaaggataatcctgccagattacgagggggatcccgatccagcgacgcagcagcagacgcagcagcagactcagcagcagacgcagcagcagactcagcagcagatgcagcagcagacgcagcagcggacccagcagcagacgcagcagcggactcagcagcagacacaacaacagatgcagcagcagacgcagcagcggactcagcagcagacacggcaaattctggcgagcagcaaccggcagacgtcacatcatcgttgccagacacgggctgcaagcagcagctcacgcaccctggacgacagccatcgacgcaatccgcaagaggcacttctggaccacggactggagcaagtccgacggcgccttgaacgggtggtcgacgacgacgacgacgacgacgtccaaatcatctcagatgacgacgacgacgacgtccaaatcatcaccgatgtccaatccatctcagatgacgatgaccacaacaacgacgatgatgccggccggcacattgcgcacaccgccacagtgactccgcactttggtgcagcaaggcgccgctcactgggacgccgcaatccggccgcagcaagtccaatgttcctgtggtggacattgtcgttgtacctggtaaatgtaaaaatgacattaaaatttgcaaaattatcccctccacagagtaatataaaacggcacaaaactcacctgaagcgtgtacaaacacgcttgcgacaccgggcgacacccctagttgctcctctgatcctttctcatgggcgtcaccacggcatccggcctccagaagggctccgcggacgagagtcatcacggctgctggttggctatgaatgccaatttggacacgcttgcgctgcacacatggcgcatccgaatccacgcaggggtggttttcctgcacttcatggctgctggcaaccatcgccacacaaatctggccgaatcccgggccacctggaggaccacggcgatcgctccatccactctgcacggcgctgtgcattgtccacgtctcctgccgcaccttacacacgcgctcatccagcgccgtacggttgcgcaccgtgccaaacactctgctccagacgacgacgatgatccagtacctgcaaatagaaataaaatagaattaaattagattaaaatgtaaacaattgttcaaatattgtcaatacttatctgtttgtgaccacctgctgatttatgtacgttaatcctgtgattgacacataagggctgccagaccattagtttcatgttttaatgttaatgttaatgtaatgctaatgtaatgctaatgttaatgttaacagcccgccaattttaaaaatcacatcattgttgttagttaagcttaaatgtaaattgccgaagttatggtaataagaaaagctggaaataaactccgccagtagcaaagctggcgggcgagtgtgcgcatcgtaggcgtgcacgcgcatctaattacatcgaaaaaaaaaagtgacttgtgttttttgttgttttatgtggaactttaaatgtttttaaatacatgtttcaaccgggactaaattaaatggaaactaaataaacaatatgtgccaaataattgcaaataatgcaatataatcatctgtgatcgtgccgtaattcagtgaagccaataaacccaactggaagaactgaaagaggaaggaaaagcaaagctactgagtacctggaccaggccaccaaatggacgcacttgctccaaatc
>Jockey-4_DPer	Jockey-4_DPer	Jockey	LINE	Repbase	4920
agttctttccatacattcgtcgaagacggacgtgtcgcgcattgaagttttcaaataatcacaaagtgcattctgtgtgcttatctcgcacaagaatctatttttagacactgcgtagcggtgtcggtaacacgagaacaacaaagaacagtaagcgaagtaagctgtcgtacagcgggcaagtttttgccctcgccttgcgcgcagccgcaaacgaagggcaacaaaagtttaacttttcttagcagcaagaattcttgatgctaggcaatcacaaatttgtaacaagcaaatttcgtgaagtgccaaaaaatggacgtagactcacctgatcattcccagcttagtgataagctttcagcgactgataagatgaggaaaatagctggtgcacctgcagaattgcgtgccagcttggctaaagacctatataaggcaattggaacgcctaactacaatagtagcttgatcgcaacgactacaagcactattaccacgagcacactatctttctcaacagggaactgtcaagcgaattactcaatggcaaatacagtagctggcagcatatgttctgtaccgagcacctcgagagctgaggcggctgagagccttcaggcttagcaaaaaaagtatcccaaggaaaagattgtaactttcagatgccaatggtctctattagtaaaaagcaaaaaagagctgataaagtctcaaaaacaattcaaaagactacacacccagctattccaaaaaatcacccattcaagggccgccaaaattttacacctgttactaccccttcagtagcacttctaaataatcgctatgcagcgctatctgaagaagctgaatctgtcatggaactggacgaagaagagcaacatgggctagtagcaaacgaagctagcaatgagcagcagccaagcatagtgcctaagcctccagctatttgcgtgccgcaagtgaataaaatggacaaactcgaagacgccctcaactctgtaattccagctgatgagtatgacattcgcacatccagatttggagtttcgcgtatatatgcaaaaaattcccaagcttttcgaacagttattgatatgctgacgaagcaaaactgtgaattctggcaccatcagttgagagaggatacgccgtacagattgattattcgagatatccatccaaatgtaccaaaacacttaattgagcacacgttcaccgacaagggcttcacagtcatgaacatctactgccccaggaagccaaactggcgtaatattgaaataaatgaagaggatgatcatgaaataaatagcttaaaaacaagacagagtatgttctacgtgagcctaaagaaaacaccaaatattgcagaggcactaaagattactcaaattggaaggcacagagtaacagtaattaaggcaaagcacagtaaagaattggtgcagtgctttagatgccaagattttggacatacgcgaaactactgccttaaaaagccagtctgtggaaaatgctctggcgaccactatactggatcaaaatcgtgcgaactaagtcttagtaacaaatccatttgtgcaaactgcggcgaagatcacctatctagctataaaagttgttcagtcagaattgaactgagcaagaagcttaagccgacagccagactaccagaagatggaatgcctgccagtagcaaaaataaaaatcwcccagccagatcgcaagtcatctcaaatgccaatgtgaggagtgggttctcctatgcagacataacaagaccgcgtgcagagaaaaatattaacgtaaacacattacatgacagctcccggttgtttaatggtgctgaagatcaacattttagtagcaaattcaaaatattagaaaaagctataaacgaccttaatagtagaatggatcaaatgttcaaactaatacaggatacgatggaggcaaacaaagccttccgcgacctggtacagaagcttatttcaaaatgaacaagcttcaattaaaaatcggattatggaatgcacgagggctagtcaagaacattgaagaacttagacttttccttaatgctaataaaatcgatgtaatgttgataacagagacacatatgcgccctggtctgagagcattcgtaccaggatacgaccaatattacgctgatcatcccagtggaacatcgaaaagtggctctgctctgttcatacgatcgtccattgcccatgctcagaacgaacctacgtccaggataaacatacaagttgccagcgtgagtgtgccgactaatgttggatgcatcaagatctcctcaatatacctgccacccaaccaaccttggagtacaactgattttgaacaactttttcttagcctggggaacagattcatcgcaggcggtgactttaacgcaaagcacccatggtggggtaacgtcagatcatgctgtcgagggaagcgattgcaagaggccatcgtcagtagcacatgcgaaatccttgccactggcgaggcaactttcttctcatacaacactcgccttacaccttctgctctcgactttttcattgtcaacgggattgcgcaaaataagctgtcagtcgaaattaaatatgaactctcctcggatcacctgccaattgtagcatcagtgcatcattctcctcaaatcaaaactatgaagcaacaaattctccctcgaggctcttgcgttgaagtatttcaagccgaactagatagtagaatcaacctcaacacggaaataaaaagtcccgatgatatagaagatgcaatctcgatatttatgagaaacgtaatattggctgcatcttctgctgcgcctgtaaaccaatgttcaccaagccaacgacgacaagatactcttcccccgagtgccgttgcactcctgcgcctgaaaagaagagtaagaagagagtatgcgagaacgggtgatactcgagttcatcaaatctacttgagactatcaaaccgactgcaaaaggttcttgcaaaagtcaagcagacgagcattgataacattttagaaaaagctggccccgatgcatctttcaactatactctctggaagcttacaagccgatttaaaagagtagtcatgcctaaatcgccaattaaaaatccagcaggcggttggtgctactccagtcagcaaaaggctgatatcttcgcagacagtttagagcaaagatttaagccatttaatcttacgtctgctgttacacgaagggccgtcgagctacaattggaaatgccatttcaaatgtccttgccagcaagcccagtcacatttcaagaggtggtgcagcaaattaagaagctgaaggccaaaaaatcccctggtgaggacctgctggacaacaggactttaaaacttctgcctaaaaaagccctgctatttatagtgctgctcctcaacagcattcttaggataggacactttcctacctgctggaagacggcgctaatctccatggtacctaagccagaaaaacaacacacagaagtcgatggctacagaccaattagcctgctctcagcgctagggaagatgacggaaagaatgatactgaaccgcatcatgcagcttgaacctgtaaagcaaagaattccaaagtggcagtttggatttagaaaaggtcacggcacgccagaacaacttcatcgtgtggtcaacttcgcgcttgatgcaatggagcaaaaaatgtattcggtagctgtgtttatggacattcaacaagcgtttgacagggtgtggcatgatggcctcctctttaagctgagaaacatattgcccccgcagctattccagctggtgagtagctttctaatggacagaagttttagtgttgttgtaaatggagcaaaatcatcgaagcgcccaatctgtgcaggcgtcccacaaggcagcgttcttggaccaacgttatataccctatatacagccgatatgccttcctcaagggtaataactgggttggacgaggacgatgtgttgatagcaacctacgcggatgacactgcagtgctgaccagaagtccaagcataaatctagctacggaagctctgcaacaatatgtgagcagctttgaggtctgggctcagaaatggaacataggcatcaacagcagcaaatgtgctaatgttacttttgctacgagaacactttcttgcggaggcattaatatgctgggctccacacttacgcacaagagctcgtacaaatacctaggtgttgtactcgacaggtcactaaatttcaaaacccatactaccatggttcgacagtcggtgatggcgaaagcgggaaagatggcgtggctacttgcaccaagaaataagctgtcgctgtacagcaaagtcacgatatacaagtccatcctcagccccatatggaaatacgcacttcaagtttacggcatcgcggcaaaaaccaacttaaataaaatcagagttgctcagtcaaaaattctacgacgaatatgcaatgctccatggtacatgcgaaacagcgacatcgagagggacctaaaggttcccaaagtgggcgatgtkatacaattacatgcagcaaggtacttgcaacgacttggtggtcaccctaatgcgctagccagacgtctaattaacccgccaaggaaaagaagactcaaaaggtgtcatccactggatctccctactagatccctcctataacatctcattaactttttgtaaatattgtaaataatgtatgtacctactccatatatgtaacattaagtctatgtatgtatctcttgtgatcaattgtttttccccttaaatgtaaaactagattaagttgccacgaaaggtagcagtaaacttgtttamaataaaatacaaattttccacatgaaaaaaaaaaaaaa
>Jockey-5_DPer	Jockey-5_DPer	Jockey	LINE	Repbase	5081
tgaagtctcgaatcaactttcatagagatcggttgtgtcgcgcttgtgcaaagttgttttctttattctgstttagcggagcattctcttgtgtgctaaaaatagcatacatcataaattcgggtgctgcttcgtgcggtgtcggcaattggacaaaaacaaaaaacacatttgtgaacgtttttacaactttattcactgcccttcgggcaagacattcccctcagtctgcgcacagccgcacaagaggggcaataaaaacttcgcttatcagctacggtataatgaatgcgaatagttcatctgactctcggcttagaaataagcggactgatcatgagagaatgcttctaatatcaggcaaattaccttgtgagattcgtgctgagtaccgttcagaggctgaacgctctacatgcacagaaaccacaacaacagtaacattcactagtgccaccaacaacaccacctacaccatggcaactgctacaataagcagtatctgccctgcactaagctttgatagccaagaaaactccatatccacatgccccgacgacactgaggcaaaaacacttcgcactgctgccgaacgacttctggatgctcaaaaacggagaacgggcaaaagaaaaaacgatcagactttgtcatcctatcctaaatctaaacgagggagcggcggccgggacctgggcgtgtcccccactacaagccaacaggcaaacaccaacaacagatttgccattcttgacacgaacatcccaagtgatagtaataatgaggaagttcggatgaatgtagatgcagacgctggaaatgaccaaatggatgaacacctttatgaagcagttaatacagaccagtgtcttcaaggtgaatcagcgagctctggtaatcagcttaaaggccctccaaaaccaccgcaaatagttgtcaatattagcaacttaaatgacttatttgatgtcataaaggacgttgcaaatttgaataacgttgtcgtcaaagctaaccagggggaaacggtcagaatcctccccaaagacagtgatacctatagagcaattgtggatcgtttcgatgccattggaatagaattccacacataccaattgcagactgaaaagcctcatagaattgttgtaagagacctacatcatagcaccctaaacaatgatattaccgccggatttaaaatgttgggcttcgaggtccttcacatccataatccaagctcaaggactaacaaggacgaaaaacttaatatttttttcattaatattaagccttgtgcaaaaattaacgaaatttaccaagtcaagaccctttgccgccaaaaaataaggattgaaaggatgcgaaaatccacagagattgctcaatgtcgtcgatgccaggatttcggccacacagccaaatactgccgccggcatcacaactgtgccagatgcggtgaaaatcaccaaacctcacaatgcacacgccccctagatgcacagccaacctgcattcactgctctggaagccatatggccagttataaaggatgccaatggtatcaggagtttctacgccgatcaatgggctccgcaaagaaggcaattaatacgcacaggacgggtcatgtccccttaaataatcaagtggcatatgcttactctaccacacttcctggagaccagcaacagtttcctaccttgcagtctagtcacaaaaagggggctaatagaccaacaatacagcagcaccagcgaaatattgttcagcaccaacctttggtaggcactagaagtaatacaggagcctcctatgctgccgtagcaaatggtaattcaaatgcaatacctgctacacctgctcagcgtcgttttcatagtctacaagcgcatcagccacaaggattgaataaccagcaacagaattcatatgaagttcaggcactgctacaacaacagcagacacaatttcaacaatggcaacaacagctccaacagcagcagcagcagcagtttcttatgtggctacagcaacagcagcaagaacagcagcagcataatagtcaagccaatcaacgccttgaaaaactcgaaaaaatggtttttgaattggccaacacgattaagcaatgggctggatctaatcttcagctccagaacaacgtttcagcatctcaatgaacccactaaaggttctcatctggaatgctaacggcatttcacggaaagcaaaagaggttgagctcttcgcgcacaagaatagcgttgacattcttcttttgacggagatcagaattaaaagaggggcagctgttaaaatacatggatatgccttctatccagccttcaagccatcgcggaataataatagcgttggtggagttgcggttttagttaagacttcgcttcgtcattttccacaaagggtcattgagacacgcagcatgcaaatgtcagcagtaaaagtagccacaggactgggcgatgtggagttcagcgccatttactgccctcccagagtcaggattgaggaaagacattacatcgatgcactccgtgcttgcgggcaaaggtatttggttggtggtgactggaatgcccgacactggctgtggggagacacttacaattcccctagggggcgagagctagcggaagccatctctgctactggcgctaagatccttgcaactggatcaccaaccaggtacccatatgtactcaatcacacgccgtcctgcatagacttcgcagtacatcatggtattccggattctcgagcaacaataagtcagagctgggatctggactccgaccatctggccttagtcatcagcattaaaacagatggcattatagaaaatccaagccctcatctagtcaccaagcacactgatctgctcgcatttaggcaacatttggagaggtcgattcaactgaacgtctcgctaaactctgaggaagatatcgagatggctgtagataacatcacagagagtatacacatggctgctgctgcctcaacgccctcgcatcctccgacaagcgccgcctatggaatagttcttacaagagaggccagagagcttttgtcacaaaaaaggagacttcgaagacgcgcaatccgatctcaagacccatgggaccgaattctatggaaccgggctgccaagcaacttcgaaacaccctgagagaacttcgaagcaacttctttgaacaaaagcttgcttccatggattacaccgtggatgctggatattcgctttggaagaccactaagtctcttaagagacaaccgttcagacagattcccatccggtgtcccaacggtgaacttgctagaaacgaagaagagcaggccaattcgtttgcacatcatttaggggacaggttcacccattaccaattcgccacggaggcgcagtacaaagagacaaaagatagtctgcaaacacctctacaaatggccttacccattaaaccagccagggctgaggagattgttgaagtcatcaagtccctaccgaggaagaaggctcctggcattgacagagtgtgcaattccacactgaaagcattgcctactcgggcgatactctacatagtgctcatttttaacgccatgttaaggatgcagtttttccctaagcagtggaagatagcaacaatcctgatgatccataagcctggaaaaccggaggacgaccctgagtcgtatcggccaataagtctcttgtcttccttatcgaaggtctgggaaaggcttcttgccaatcgtcttggtggcatcatcaaggaatgcggtatcttgccggatcaccagtttggctttcgggagggacacggcacagtggagcaagtccacagattggcaggacacatcctacaggcctatgatgatctagaatactgcaatgcagtctttattgatatgcagcaagccttcgatagagtttggcatatcggcctactgagcaaaattaaaaaactgttcccagcaccatactacggtgtcctacgatcatacttggaaggacgtcagtttatggtcaggttcaggaacacacattcaacaccttgccaaatgagagctggagttccacagggcagcgtccttggcccgctgctttactctatctatgtatactgcagatctaccctccccaagcgagcaacatatggaggccccccgtaaggctctgcttgctacctacgcggacgatatagcactgctctacagctccaagtgccgccttgaggcagcagatggtctccaagagtacctctactctttggcagcttggtgcaaaagatggaatttaaaagtcaacccactgaagaccaccaatccatgcttcaccctgaaagcgctcatagaccacaccccacccataaagcttgaaggcgtaactttggaccaaccagagcaagcaaagtatctcggtatcacccttgataagcgtcttacttttggtccacacttgaaagctacggctcgtaaatgtgggcaaagaatgcagcaattgcggtggctgattaacagaagaagcaccatgtcactgagagccaaaagagcagtttatgtacactgtgtagccccgatctggctctacggtgtgcagatttggggtatagctgccaaatcgaactataaacggatacaggtcttgcagaatcgcgccatgaggcaaataacgaactgcccttggtacgtgcgcggctccaccctacatcgggatttgaatctgcatacagtagaggagcagattggaaggcacaccagcagatacagtgacaggccaattagacaccatagtatgctcgccagacgattactacctgcccaggcctttgaggcggttgaagagattgggttttgccaaaactattgggccaactctaagtttccctcccaatattataatattactttttttattattactatatactatactatattatatctctataagtcctcttgcataaagsmataggtttggtctccttgatactatttacctggcgctgttaagatmcgataknngcaatgtacggattcaacgcttaataanaaaaaa
>Jockey-6_DPer	Jockey-6_DPer	Jockey	LINE	Repbase	7822
acacaaattaattcacttactacgatagcttccaaacaaaccaatcaataacctgcaaataaaatacaaacaaaacataaacctgaaaataaaataatattaaaatcggccaggagtttcatattcatccacagaaagaggcatatgcgtcgccgttcttcctggagttgcatcgactggattcggccaggaaaggagggacgaggcgatgccgcgcatgcgttgccgatgctttggaggtctccctgtcgtccatgcctccgtttcgcaccggatgaggggtccaggagcggcgttgcagggttttttatgcctaagtcaaaaaaaaagaaaaagaaaacacaagccaatcttaacttgtttacatcgataactgtatagtatttttctgtatattttttctgtatattttatcaatgttaccgtaatgttaaaaaaatacctaaatgttaaaaaaattgtaagtttccataaataatgttaaatgttgctaataagtaataagaacactaataaagattgcgtcaggtcacactaagtgccctgagcaagtttgaacatcaatatagtatttttcgtatattttatcaatgttaccgtaatgttaaaaaaatacctaaatgttaaaaaaattgtaagtttccataaataatgttaaatgttgctaataagtaataagaacactaataaagattgcgtcaggtcacactaagtgccctgagcaagtttgaacatcaaagagcaagtttgaacatcaaaagcaagtttgaacatcaaaaatcaaaaaaataaatcaaaaaatcaaataaaattatatacaagtaaaggccattaaaagtattaaagaaaagcaaataaaagcaaggaaagtagtggtaccgaggaattggaaaactgactacatggaagaaaaaatgggggaccaaagaccaaagtgcataaaggaagagaaggaagagaaggaagagaggaaaatggagaccagccaccaaacagacaagacaaccattgctcaactggatctgacaggtgcgtgcatcacactttcttccagctctagctcggagcttgatgggtgctccccccagagaactgggctgagacaggcacggggagatccatctcctctccacgaaatgtccgttgatccatcttgttcctgggagtcactcaatgaggacggcactttccctgaaaaagtgcctgatcggcgagcctgccaccttcctgcggtagatgtccagggaaacggctccaaaatcaagctccagaaaactctccaaaatggagcacgatatcatctctctctctccacccgacagcgacacggccagcaacatgttgcggcgagagagcttactgacccgcttctcattaatgttgctgatacagattatagacatgttgctgtcaatgttgctgacgatgttgctgacgatgttgctgctgatgatcaaatacatgcagccactaataaaaccattgacaattcatatctatatattgacaaaaataaaaacaattctaaacctaaaacaaacaattccaaaaataaaaataagtctcctaaaacgaatatcaaagcaaaaaagagtctattagaatccctgaccccggcatcccgtacgagtatgactatcacccaatcccctcctctgactgagctagaaaatagtaacgacatcataaataattggcttagcgatataccagcaaccacgctccctaacatggctgtcttctcagcccccaactataccccgggaaaaaggcaaaatagagaaatggacaccacagacgaggaccaatcctttcatgaattaccaaaacaagatcttgatttcaacacccctaaattcaaaagtgacactgccaaaagatttgcctcagaattcaataaaattaaaattcataaccctacaaagacaaatcagccattaacacaaccttccaatacgaaagatcttgacacaggggaattccaagacagttctgggccaaacaatcttcaacgacagccacttcccccaattagcatgcacagcgaaatgctcactgccaacaatactgatcagattgagcagcctgacctattcccatggcaggaagtgccaaggagtaagagggtaccttccatttacatctcaggagtaaaaacaatagtacctcttttggaaaaactaaactacacagcaggaataggtagatttacaaccaaaagtacccctgggaatgggatcagaatacaatgtgctgacatggatgcccataaaaagatcaccacactcctcaacgaccaaaaagtaccaatgcacacgcatcagcagattgggcagcggggtgttcgatatatacttcgacacttgcattactcaacaacaagggagtggatttcctctgagcttaaaaaaaggcactacatcgtgagatacaccagcaatatgaaacataggtctacaggtcagcctataaatatgttcgaaattgaaattgagcataaacaggacggttctcatgatgaaatcttaaaaatttccgagctaggtggacaggcagtggcttttgagaggaaatgggtgactagggacccgcttcagtgtcatagatgtcaggcctacggacacactaggaactactgtaaaaacgcacccaagtgcatgaagtgcgccagtgaccatctctcaactacatgcaccaaacccagatacactcctgctaaatgtgttaactgcggcggagagcatgtcagttgttttaagggttgcccggccttcaaagctgccagaagcaagctcaaaatcgacaaaattgtcaatatggacaggagcatagggaaggcactagggaggccgagtgtatgggaggagatctccaggcacccccaaccaaacagagggggccccactactgcaggtgaccatcgaaaggatgagggcgactatgtcgaagggcggaaaattccagggaggggtttcactaaccctttctcaggcagaacagtccaacccaagccgagcctccacagcactgaaataaaaaaaaggctttctaagatgagaaaccgagaaaggagcaagcaaacatccagccataagaaggacagaatagggaagggacgggctccaaaaaccggtgacacgaatgtcaacccagccgccagccacctagagaaattccagagtagactgagggaggagcagatggcgctctcgcagtctgcaaaagwaatgacagagggccccgctgaacaggagaacaagcggtttgaagacaggctcaatgtaattgagctcagtattaaggacatcatggcgtcaattagccaaattcacactctactgcaaaaccctccccccaaaaatactgacaatataaataacactacaaacaattctgaacatcacaaaacaacaaatatcctcaatcaaatagaaaacaaacaataaaacaactcattgctatacattatatctaactaaactagccaataatttacagacatgaacacaaacaataataacgcaaaccatttcccacattccaatcactttccgccacaaactcttgacacgaccggggcaaacctgcccaactccaacaggcttaaaatagctttctggaacgcctgtgggatcaaaaataaaatggctgaacttgaaacattcatgacaaatggggacatacaaattatgatggttattgaaactagaactaaacagagcgctgacctactgaaaataccaaactatatctcataccacactgccaatcctataaaccacaaaaaagggggggtcgtggtatatgtgaaagaaaatgttagacatgctgcactggaacccattagcaccgatttccttcaatgtaccccaattgtaataatcccaataaacaacaagaggagaaacatgatcgtggttgcaccgacgtactgcccacctaacttcaattggactgagaatcatttcagatcactactcctgcattttgacaacatattggggggtacctccgggttcatttgctgcggagattggaatgctaagcatccatggtgggggaaccccagatcctgtaggagaggacgtgccctgatgcaagctgtgagctctggagccagatacaacatcctggccacaggaggtgccacccactatccatacgacagcagaaaaagaccctcagccatcgactttgcagtttgtgggggtattacagtaaataggatgaaaatccattcatgtagcagtctggactccgatcacctgccaataaccatcgaaatgtgtacaaatggggccgacacattcacccaaagttctataggcagacgactaattacaaagaaaacaaatattaacagagtaaaagagcacttggaacagaccataaacttaaacacggaaattcactcgggactggatattgacgacgcagtaaaaatactaactacaaacatacatgacgcgataaaactagccactaaaaatgtaaactccaatcaaagattaagatctgggaattcaaacagccaacgaaggatggacaaagcacgctataaactagacgatgaaactaaagcgcttctgcaaataaaaaacgaactgaacctcagatttaaaatattccacacagaagaggctaaaacactgtacaaggccgcccagaacaccctcaggaaaaaattacaaaaattaaaaacaaacaacattaatcagcaatttgaaggtataaacacgcaagacagatacaaaatggcaaagctctggaaagtaacaaatacaatcaagagacagccacaaccaaactggcccatttgcacgcagacggggaactctaaccaacgacccgtatggaccaagagtaacgaagagaaagccgaagtatttgtctctcactttgaacaacgatttaagcccagacatacaagctcagaaaaggaacgcgagacgacacaaaaagacctagacattgagaaacagaagctgacggatgcagcaacaaagacacaaacacgtcctctcagaccatttacactcccagaactgacaaccgaaattaaaaacttgatcttgaataaatccccaggtaaagacagaatagacaatgtgttaatcaaggctctcccaaagaaagccctactatatattctcctgatcttcaactcaatgctgagattgggtcacttcccgcaagcttggaaacacgccacaatcacattacttcttaagccaaataagcctgctcagtcggtaacatcctatcgcccaatcagtctcctttctggattagctaaaacctttgaaaaactttttattaaacgattatttgactttgaggatttctctagagcccttcccacacatcaatttgggtttcgaaaagaacatgccactgaacaacagctagcaagagtaacgcaattcattatgggggccttcgaagaaaaacaatactgctcagctgtttttatagatatatctgaagcgtttgatagagtatggcacaccggtttgctatataagctatcaaaactggtgtctcttcaggccttcaagctactagaaagctacctaaatgaaaggaccttcgaagtaattaccaacaatggtattacatcgagaattggaaaaataaaagccggggttcctcagggcagcaatttaggtccacttctatacagcatttactcatctgacgttccgctaccaaactgcttgaatggatatcaccccacttcgataccggtactaagggaaaaaaacagaatgttagctacgtatgcagatgacacaattatcatgagcagagcggacttccccttgacagcggcaaaaatgaacgaacaatatttaaataagttcagtgtttgggctaaaaaatgggaaatgggcattaacgaaaagaaaacagcccacgtatttttcacactgaataaacttagcaaaacacagcaagaaagtacgcctaaattaaatggacaaagaattcctaacaaattcaaacaaatgtatcttggggttacgctcgataggaaacttagccttaaccaccatgtcaaagccattataaataagacaagaactgcgtcaattaaacttgattggattattggctgcaaaagccggcttgccaaagaatgcaaagtgacgatcctaaaacaattaatcatgccaatttggttttatgcttttccagtctggggtgccctggcttctgactcattagtgaaaaagatacaaacactccaaaacaaactagtgaggagggcagttagggccacaatatatacaagaaacgacaatatcagaagtgtatacaatatcaaaactgtcgaggaggtttacgagaaggctagcggccgtctcgctaattcacttgtggatcactcaaactccgaagtggccagactgctgaccaacccccatgtccctaatagattgaaatctagccgccacagatatgacaatcaactccggaagtttatcctcccgcgttgtaatggacaacgtcaagaacaaccaaatccagatttggatcctactcgatactattccgaagctgaacgcaaagttatagcagagaagtatgtacccatcctgaggaaaggacttcctactctgctgaggttagaaaatgaagaacaggaaagactggaaaaggctaaaatggacaatagagaggccgaacggaagaaaaaaccatacaaacacccggacagattctgcgaactacaaataaacgtgtacagaaaaatgtatgctcaagggaaatttactagggaaacaatacttgaaagaatcaggggccaaccattgggtatacaaagaattatagtgccagaccacagaggggatgtagaggaaggcgtcctccagccgaatggttaagacttgatccaatggtacagcaaaaatccagaaagtataaacctacaaataaaactaattaaaagcagccaaaacataacttaaaccacttaccaaatcacctccaagcaaaccaatcaaaacctgcaaataaaatacaatcaaaatcagccaaaacagaaataaactcgcttaccaaattcaacgcacacctccaaataaaccaattgaacctgcaaataaaatacaattaaaatcagtcaaaacacaaattaatttacttaccacgctagcattcaagcaaaccaatcaatatctgcaaataaaatacaatcaaaatcagccaaaacagaaataaactcgctttccaaattcaacgcacacctccaaataaaccaattgaacctgcaaataaaatacaattaaaatcagtcaaaacacaaattaatatacttaccacgctagcttccaaacaaaccaatcacaatctgcaaataaaatacaattaaaatcagccaaaacataaatagactcgctcaccaaatacaacgcaaacctccaaataaatcaattgaacctgcaaatagaatacatttaataatcagtcaaaacacaaatcaattcacttaccacgtagccccaaacgaaccaatcaaacctgcaaataaaatacaatcaaaatcagccaaaacagaaatagactcgcttaccaaatacaacgcaaacctccaaataaaccaattgaacctgcaaatagaatacatttaataatcagtcaaaacacaaattaattcacttactacgatagccatcaaacaaaccaatcaaaacctgcaaataaaatacaatcaaaatcagccaaaacagaaatagactcgcttaccaaatacaacgcaaaactccaaataaaccaaatgaacctgcaaatagaatacatttaataatcagccaaa
>Jockey-7_DPer	Jockey-7_DPer	Jockey	LINE	Repbase	3703
aatcatcatacccggggtaaacgacatcacaatgttctggtcaatgttggatacgttggcaagccccgaaaattaccgtataaaaacaakcacwggaggacaatattagactcctatgcaacgactcaaccacttaccgcaaaattgcctccgcgttgatggctaaaggcgttctctgtcatagctaccggttgaaagaagaacggtcatatagagtggtaatcaaaaatcttcaccactccaccmcaactgattatattaagcaagatctcatggccaaagggcatctagcmcgattcacccgcaatcctcttaacagagcgaccaagaagcagctcagcttatttttcgtggacttagagccaaatgaaaataataaagagatcttcaaaktatcagacctccgcagacaaaagataactgttgagcagccacaacgcaaacaggagatatcacagtgtcaccgwtgtcaagaatwcgaacacactaaaakatactgcaacaaaaaatttgtttgtgttaaatgcgggggtccgcatgccaccatagaatgctcaaagccacgagacgtcgagcccaagtgtgccaactgtcttggctcccacactgccaattatagaggctgtagggtctaccaacagcttctattgaaattgtacccacaaccaccacagtcaaattgggaaaacactcatcaggcgcatcctaggggaaagaatacttccgggcgcacccagacaaactctcgctcgctctcgagaagcagcagacagagggacatgccacgcaacgatatgcccatttcccagccaaaaagtcaggaaaatcatatatcttgtgctgaagtcgctagaggagccctctagcctctctagaactagctgcagctctcaaaatgccttaccgtataggtatttggaatgcgtcgggcatagccaacaaaagcctagaactctctcggaaacgcacttctgcagcagaacaacattcaaactaataggatatgaactctacactgcaaatcatccctccgatagtttcagaggaggatctgctatcctcatccgcagcagcctcaagcacttcccaatcaaccccattacagatggccaaattcaagccgctaacatggtgctaagcacctctctaggagaaacaactatctcggctatctactgtcctccngctaccttatggacaagttctcagttccgctctttattatctagttttgggccaaaatacattgcagctggggactggaatgcgaagcaccaatggtggggaaaccctcgctcctgccctagaggtcgcgaaatccacgactatatagtctcaagtggagccaacattcttgccactggctctgcaacccactacccatacgactccaacagatcgcctagtgccctggatttcgctatctacaaaggcgttccccatagattcctgcacatacaagcgaacttcgaccttccctccgatcacctaccgcttctcatagaaatgcacttatcccctgtcgactaccctactaaacagaagctcctgcacagtcgagcaaacattgagatttttcaaacccatttggaagatcacatccgacttaacgagagattcgagtctccagaagacattgacgcggctgtacgctcgcttaatagcctcatccaggaagcagctctctccgcagaaccacccacgtccgaggagcgctcgacccgacctgctgcatcacctgaccctcacatcgaaaaccttgtgcgtatcaagagaagactaaggaaagctttcatwagaactcacgacccagacactaaagctcagatgcacagagcgggcagaaacttaaaaaagcctcgctgagaaaagcagcaaacacttcgacgaaatgctaaaaagagccgatacaactgaaagtagccaggtcaatctctggaaactcacccgtggcatcaagaggcagccactgtgcagctttccattaagaaacgacaacggtacntgggtnaagtctgacttggaaaaagcagaagcgttcgctagaaatttagagaccagattcactccagccgatgtagcacctcaagatcacacgcgagcactctcctggtacttagaagcgcccctacagatgtcgataccaaccaagccagtttcacctctgaagtccaagcggaaataaaagctcttgtgaacaacaaagctcctgggcacgatttaatagatgcccgcatcgcaaaactgcttccacgcaagggagttatgtttctagttgcactttacaacgccatccttcgcatcggccacttccccacccaatggaagtgtgcaatgattgtgatgatactaaagccaggtaaaccaacgtcagccctagagtcatacagaccaataagcctactgccagttttctccaagatattcgaaagaatattcttgagcagaatggtggcagaaagctgcgtcaaggaagctattccacagcaccaattcggtttcagaagacagcacgggaccccggaacaagtacacagagtggctcaacacatcctcaacgcttatgaaactaagcaatactgttcaggggtgtttctcgacgtgaaacaagctttcgacaaagtctggcacaagggacttttatataaactaaagattctactacccgccccccagtattcagtcataaagtcatttttgagagaaagaacgtttattgtcacaatcaaggacgctatttcagacataaaaattatcagagctggagttccacaaggcagcgttcttgggccaatcctgtacacattgtttacacgcgacatgccgttaccgcacgtcaacccaagcaacttcctggtcgccacttacgctgacgatactgctattctttcatcatccacctgctacagagccgttgctgaacaacttcaaatctacctcgaatccgtggaaaaatgggcaaaaaaatggaacatcacaattaacgaaacaaagtcagttaacgtaaattttactttaagaagcaagcacccaccagacctaaccttcaacggaaatataattccgcgcaagagcagtcactgctacctcggtgtccacttcgataaaagcctaacttggggaccacatatcagagctacagtcatcaaatgtcaaaacaaactcaaaaagttgcactggctcatgaactcaaaaagtaagcttcccctacgcaataaagtcttattgtacaaggcaacgataatccctatatggacatacgccattcaagtctggggatgtgcagcgaagacgcatctgaataaaatcagagtcatgcaagcgaaggctctaagggcgatgacaggtgccccgtggtttgttcggaccacaatgctggaaagagatctcctcatcccaaaagttggagatcaaattaaccatcacagcagtcgatacaacgataggctcattaaccatccaaatgaaacagctagaggattactgcacccccaaatcccacgcagactcaaacgtctccacccatcgaacataaaaaatagaaaaatttgctgaataacacatcattaaaatgtatatataaacctaatcattaaactcttataatatgtagtaagccaatgtaaatatcactaawattagatcatagtttaagtaaagctgatttctaataaaataaaaaaaaaaaaaaaaaaaaaaaaaa
>Jockey-8_DPer	Jockey-8_DPer	Jockey	LINE	Repbase	3338
ggctaatgcagcacacaaatttacttgcctgtgagatcgcaacgcacccatacagtccaagaaggctggccaggccaaggtatgccgcaatgatagaagagcacaatccaaacagcaacagaagcctgacagccatccaaacaatactgctccaagtcagacgcgagaactggctgcgcaatccatttgcaacacacaatatggaaatcagccgcagtagcgctaatgcagctgctacgcaggcaaatgacggccccagcagagaacctgatgatggacggcggcagctccagaatccagatgatggcggcggctgaaaagaaactaaaaacctttttattcttccacagatacgaagccacttcaccttcacagaaattggtaatccacatccagaatgacgatgcactggacctcggccagcttcagccctgttgatgctgtcctgcagtcacagtttagcgccgacactcgcaaggattccacttcgcagccgacgacgagaccaataggcgtaatgatgttcttcacggctgcatactccacctgaaataattaaaaacaaaaacaatgtaaacaaagtagcaataagtttagtgttaccctggcatttagccaaattatcgatagctactaaaaaaaaataaataccaaataagccaataccgtaagaaatgttaccctgccaatttacagccacttctgcaactacatgtaatgtagataagcagttggcgcgaaacaatttgtaaaatatgctaattataagagtataaacaaataaaacggttctctcttcatgtcagcctccctgccccctgctaatgcaggtggcgatggaaattggttcgacatgaagagagactaccaatttagttcgcaagacgaacacaacagaaacaacatcccgcacatttccctcgcaccaacaagagaggactccatccagatgtgcaccatagctgcaaaaataaaaaaccatcaaacaataaacattggtgcgatctattgtccacctgcacacgaatggattgatacacaatttaaacaggtatttgactctctgggtagcagatttatcgtagctggggattggaacgccaaaagccagtggtggggcaatgcaagatcgtgtagaagaggggctgcacttctgaaatgcatccaggaaaacgaccaaagcatactggccactggatcccccacccatttcccttcaaatcgacgacatatgccgtctgctatagactttgcggtttataagggtatcagacacaatttaattcacattgaaacatcatatgacttaggttcagatcacaacatgcaaatcattaaactcctcctgagacctgaatatggaaaaaagaagatactattaccaaaaaatgcaaatatcagaagatttcaagctcacctagaacagcgaatccatctggagactgaacttcacaacggcgacgacatagatgatgcagtggctatccttgaaaagaacatttacattgcagctgaattggcttcgcaaacctcaagtaaccagcacacagtgtacggaccgcaaaactttcatcttgactcgcaaacgctgaaagcgatcaagatcaaaagaattctctgcaaaatcaaccaaaaagataggtgctccaaccccctcattgcacgcactatcaatcagctgactaacagaatacgtaaacggatcaagctacaaaaagacaaacaaatgaacagactgctacacgacatcgacccaactgataggtacagcatgcagaaactatggcggctcaccaacacaatcaagagacagcccattccaaatctgccagtcagaaggcacgtggcggaagggcagcaagctcctgctgatcctgggtgcaaaactacggaggaaaaagctgaggcctttgcgcagcacctggaagcacgtttcacgccaaagatcacggcagccctagaagacagagaagaaattaacgcagtattacaagaaaacggtccagatgaagctgctcaaataatcagacctgtgaccatccaggaactcaaatcggaaattaagaagctcaagacgaaaaaggcacccggtctcgacagtatcgacaatcgcgtcattaaatctctgccaacatccgccatcgagtatctgctgttgatatgcaactcggctctgcagttcggccacttcccaaagtcctggaaatgcgcaaaaatctctatgttaaggaaaccaggaaagccgagtgataggcttgagtcctacagacccatcagccagcttacaggcttctccaaaatccttgaacgcctcatcctcaagcgactctttgaagaagaaagctttgccatggctattccaaaccatcaatttggcttcagaagtcagcactcagcggaacagcaaatcggacgagtcacgcaatttatcctcagatcctacgaagcgcagcggcattgcagtgctgtgtacatggatatccaggaagcttttgatagagtctggcatcagggtcttctctgcaaagttaaaacgataatacctgacaatttatacattctactcaccagctatctctcagacagaagcttcaaagtcgtctgctgtaacaacatcacctcaagcctaaagcacataaccgctggagtgccgcaaggaagcgtacttggcccagtgctctataatctttacactgccgacatgccgcagccaccaagacacgcaaactcaacccaaatgctagcaacgtacgctgatgacgcagtatacctcgtatctgccctaagtccaaaacaagccaacgaaaatgtggagcggctcctggctgatgcattatcatggtctaagaaatggggaataaccatcagtcttgcaaaaactgctcatgttctacacactctctcacctgtgcagcaacacactccagctccaaggttagccgggcaactcctggccaawaaatccgtcatgccatacctgggaatacatatggatacgaagctcaatttcaataagcatgtagcggctattgtcactaaaacaagggcccggatcaaaaagctcgactggatcatcggcagaaacagtaaactcccactacctccaaaggtcctcctctataagcagctgattgccccaatatggcagtatgccttgccagtctgggggccactgacttcaagcatgcaaatggccaagctccagacgatccaaagcaaagctctcagagcaatgwcaaatgctccccggtatgtgagcaacaacgcactgcatgcggatctccaagtagcaactgtggaagaagtttataacagactctgcaggaactgctacactc
>Jockey-9_DPer	Jockey-9_DPer	Jockey	LINE	Repbase	4770
cagatggccgaattgggttattatgttatatttattagagccattaaagggagatccgatggacagccgctcgaccagttcgagttggagatagcccccaagccggatgaaagccaccacgatgtcctccaattaacccagctgggcaaccagttggtgaccgttgagaggcaggccaagccggtggacccagcccagtgccacagatgtcaggcattcgggcacacccgcacctactgcaggcgttcattcgtctgtatgaagtgtgcgggtgcccacgcgtccacggcatgtgccaagccaagggcagacgcccctaaatgcgccaattgccagggcgcccacatcagcgcctacaagggatgtccggcattcaaggcagcaaggggccgccttctgtcccaccgagtggccatgcaggagttgcgtcgcaagcgcagctcgcttctgcagccattgccagagcagcagccaccaccagcaagaacaacaccagcacatccagggcgccgacagcagcagcaacagcaagctcaaacgccagccaatccctggcgcggacagcagcagcaggcagcatggacgccactcaatgtctcctctcctgggcgacgaagaggacaacaacatcagcagaagcagaagcagcagcagccaatacatacaaaaaaacagacgcctgctgcctctggcccacgcactgggcgacgacgtccagagcagccattgagccgttcccaggcacaacagcagcagcagctacagcagccgcagcgcgaacaacaacagcgacagcagcagcagcatcagcttgtcaatgcacgctcctggcagcagccgcagcagcaacgccaattcgatccagaccaccagcagccatcctcacgatgcgacggctcctgcagacaagtcatactggaaaatataaaaagaatgacacagttagagaaaaaaattgaagagatgacgctattactttcctcctttattccggggcaagtgaacacaaatgcaaatgacccttccaatgcctagacataactatatgagaatcctatcctccaatacttctgccgaatctgcccctaccatccactgtataacccaaaacgatggcaccattaaaatcgcattctggaatgcaggcggggtaaaaaacaagataaaagagctagagatgttcatggaccgggagggcctccatgtcatgatggtcattgagacacgatgcaaagacatcaacatagatggatacgtcacatactacgccaaaaacccaaccaataggcgtcgagggggaatagccacactggtccgcactgacgtaaagcatacagctctccagccaatcaacagcgaaaaaatccaatgtgcccccgtttccctattaccagatgacggtagtgataggggaacgacggttctcgcaccgctctactgcccgccatcctacagatggacaaagaaggaattccatcagctttttacagtctttgacataacgacgagtggctcgccaaataacaagtacataatatgcggtgactggaatgccaaacacccttggtggggtaactttaggtcctgccaacgaggaagggaattgtttgaagcgacccagctccgaaaaaaacacaatgtcctggccactggtgcggccacccactacccctacgatcggagaaaaactccctctgccatcgactttgccattacaagtggagtacaaaagaaccaagtcatgatccacgcctccatggacctggattcagaccacctgccaatggtaatccacctctacaagcctggccaacataactcctccaacaagcccactcatatctcccgactactgcccaagggagccaacaaactaaaattccaggaatatctcgaacaaaatattcacctgaacacggaggtaaattctggccaagacattgacgacgcggtggacattttcactaagaatattacagacgcggctgccatcgcctccaaaaaatgcccgcaaccaaacaccaaagcctactacagacaacacgccatcctcgacggtcccactagacaactactggaagaaaagcaagagaaaaagagagtatttctggcacttagaacgactgagtccaggaagctctacaggaaagcccaaaacaagctgagcaaggccttggctgccactaaaacggaaaaaatcaatggcaagttgagagctataagctccacggacggacacaacttggccaagttgtggcaaattaccaaattaatcaagaaacagccgataccaaactggtcagttaagacgaatgacgatgaacaaataagatggactcggagcaccctcgagaaggcagaagctttcgccaatcatatggaggaaagactcaccccacttcacacaagcacagccacggaaaggacaaaaataattgaagaactgacaaggcaaaagcggaccatgcaagatgacaacgccgccaatgagctgcagcataaaaaacactttacgaaaccaattactctggaggaactgcaaaaagaaatcagactactaaaaacaaagaaggccccaggggaggacaacattgacaataggctaataaaactattaccaaaaaaagccaacctctatctcctgctaatatttaattcaatcttacgaataggccactaccctaggatatggaaacacgcagagatagttatgatcccaaagccaaagaaaaatccctcacatatgaagtcataccgcccaatcagcctcctatcgggcctctcaaaagtatttgagagactcctgctcaaacggctgctgagcgaagaggcatttcacaaagccatcccggaccaccagttcggcttcaggaaggagcatggcgcagagcagcaactgaccagagtcacccaatttatcctcagggcctacgaggaaaaacagtactgctcagcagtattcattgacgtagctgaggccttcgaccgtgtctggcatgaaggattactgtcaaaactaataaaaatacttcccctcagactctatacaatcctagaaaactacctgtctgggagaacttttgccattaaatgcaacgatggcatcaagtctaggacagggcgaatcacagctggagttcctcaagggagtgtgctaggccccatcctttacacgatcttctcctccgacatgccactacctgcgctcacgcacagaagtttacatacgaatccgggccccaaaaaaatgctcctatctacatatgcggacgacacggccatactgagcatgggagactatcccgcaatggcggtccaacgaaacaacaactacttaacgcaactggtaatatgggctaaaaaatggtccataaccatcaacccaataaaaacggcacacgtcattttctccaaaagaagagtacagattaacaacatcccaataaaaatagatggcaaacaggtcccagtcaaaaaaagcactatttatctgggcgtcaagattgacagcggacttacaatgagtgcacacgtgacgcaactccgaataaaaatgtgggccagagccaaaaaattgaactggctgatcggtgcaggaagcaagctggcaaagaaatgtaaaatgctgatgataagacagctcatcgccccactctggcaatacaccctaccagtgtggggtgccctatgctccaacacgcaaatcaaaagaatacagggaccgtacaacaaactaataagatgctctcttaaagcgggaagatatgccagaaacgaagcacttagggcgagatacgacctactcactgtggaagagcttttccaaaaagccagcggccgatacgccattgccctagccacccacacaaatccagaagcccgcaatctggttgccaatccatttgttccaacaagactactaaggccgcggtacctaaaccaaataaccaaccactttatacctctgcaggctcaggctaacatcacacaacagcaaaagcagagcctcaccactagcacccaacacgcgcctcgcgaaaccaccaaccagctacccactcttctgcggatccaagaggaggctaaggaaaagcaggagactgcaagaaaggaactgcaacgagctaaacaaatggaagagagagcacgccgaccagcaagccgatactgtgaatcagttataaacgtaatcaagcgacgttacgctaatggccagtatacaagggaggaggccattaggcaggtggagggccaaaacctggcagtgcagaggctggtgatccctgactacacgccagccaccatagtcatatcggacgaaattccaaatggcccaccctccacagcaattgacactgcagcactagtaataacaatctcagacgaagactcaacaaaccacctacaagctcaactacagccccaagagtaactacaatagacacagctgctgacccattaaccgcgttagatcgaactgaaggagctatccaaatactcacagcactccgaagaactgcccatccttccatcaatctattggaaagtgtactcccgtatccgattggccgaatgggggccctctgtatatttcctccgtcactattgaggatatagggtccctcagacgactgaatgagatcgacgccattccagctggcgacacacacacgcacactcactctcttcaggtcaaaggagaggggtgatggcgggaacgtgagcgcctaaatcatgggggctgtagccagcacacctgaaacaaaaaaa
>CR1-3_DPer	CR1-3_DPer	CR1	LINE	Repbase	4396
ctgtcctctgttcttctttgtgccgccgagcgttttacttgacttgcatcgatttgcacgcagacgcagttaaacttttaacaaatctgcctaatttgttatggcagtgtgataactgtgtggttgcgaatgactcgcattcgaaaatagatgagcttaacgacaaggttctgaagcttgaaaacctttatcggagtttgaagtctgattttcagactctttcgaccaattctcatgagcatgtgaagccgattgctccaaaaaaagattccaataggccaaagccggcgaccgacttaatgtctccacggtttgtggctgccacctcgactgaggtcattgacttgggaacagctgctgctcccctacccgatctggagggcttcgggcttcgtcacagtcagaaggaaggagaggaagaatcggaagaagcatgccaatcgtcttgttggtgttgctccgagctgcgaacagctgagtgtgatgcagagcagtaaatacctgcatattggtaaattatctaccgcaatgggtccagaggcgttggtgaaattcgttgctgataagctcaaggtgccggaggcggaaatttcttgcgtgaaattggtcaagcgagatgctgatttatctgcgttgaagttcgtaaatttcaaacttggggtctctgaacctttattccccttggcctttgataatagattctggccagtatcggtaagggtttcccgctttgtgcatagacagaggccggaagctgatttgacggcagttaatctgtgtgcagctgtgccattgcggacgtccacgccgactcagaaagctccagttccatccacttcaaaaaacccccagtgagcggcgcctctggctttatgatcgccgcttctccgcaacatattctacttgcactttttcgcctttttgctatgagcaacagcccgttgtttcatttttggcaaacaacaaaactttgacttttcgatctgcgctttgtgcgatattcgctcggctgctgatggatcagatgacgatgctcttgctggcgctctctcccgacaacgtgcgcttctaacgtcatcattacaacaacaaatgcaaatgcattgcttcgtatgctatgcttgcgccgtcgctgctctcgacatttgggaagagtcagcagcccgtcgtgcgctcttatgtggaacactctcttcaacactctcttcagcatcgtcacatagattggccctcccggctgcttccctcccctcttttatggacaaggatggtgtgctactgattcggacttcaacgcttaggctggctctaggcatgggcctcgctccttggagtcagttggatatggctgaccctcgtctggacccatcttccgtggccaataacaggacggcaccgccactttctgagaccgtgccgatggttggttccaagtctatacgaattttttttgtaaaatatagcgggcatgcgcaccaaggctcaggctgtcatcgtggctacctctacgtatgacttcgacattgtcattttggttgaaatctggctcaattgtaactttttcgacaacgaatacttcgatcctagccttttccaggtttttcgtaaggacagagattgtgccaaaacgtcattgtggccgtcagacgcaccctacgctgcgatcggatttgtctcctggatggagactctgttctggatcagattggtgtggcggtggctggccagttggagacactatttattagcgcatcctacattccgccaaatagcagctatgaaatatacaaggcgaacacacagaacatttctaacatttatagtaatctgcgagaccgtcagcacctctgcgttgttggcgacttcaatttgggttcgttggtatggtccggcgatccgcaatcgtcggctatgatacctagtaatgtacatttgtcgaacgagattcttttcctagacgactgttttagtatgggcttatcccaagtaaataatgtgtttaataagctaaataagattctagacttaatttttgttagttcggatatagattgccatgttacatgttgcgaactccccatcgcggaatgcgacatgcatcatatgccgttggaattcttagtcaatttccatttttattcgccctgggcggaaccattttatgaatgcttcttttctagtgtaagcctgaatgctattagggataatatgttaaatgttaattgggcttctgttttccttcgcatcctagtgtagacacgtcctataatgttttcctgcatacggtccgtcgtattattggtagcaatgcttccaaaagggtgcatggctcctatagactgccgtggtatacgaagggtcttatgaaatataagaatcttcgtaataagtactttaaacgatttggtaagacccgggaccctgtagattgggcaaggtatgtgcaacataagagggagtttgcttttttaggcaaatttttgtataaccaatatattgccgacgttgagagggaacttaaagtcaatcccaggtctttttggcattttggcattttataaagtccaaaaggtcaacgagctctcttccttccgttatgaacctgggcagcttgagcgctaatacggataatggtatagcaaacctttttgcttctttctttagctcaaattttgagccatacgcagmttggcacagtttcgaagtcttaaactctatwccctcggtggtcaatattggcacactcgatgtatcggaagaggacattttggwggcaattgatgagttcgataattctaataaacccgactgtgatggcatttctgccttcctgcttcgcaactgtgttgtagcgttctgtgaacctctcaaaattctattcacaaattcgctgttaacgggtcagtttattggtaagtggaaagctgccacgattacgccaatttttaagagaggtaccaaaaatctcatttccaattatagaccaattgccaaactcagcaatgtttcaaaacttctagagcgaatcattgccagaaaaatcaccttcctcatgaaatcgtacattagcccaaatcagcatggttttatgccgggtagatcaacaaccactaatctcattgctttcagtaatttctgcactcgtgtctttgaaatgcactctcaagtcgacgttgtgtatactgactttgctaaagcctttgacaaagtctcccactgtgctttaatagccaagctgcatcggttggggattcattcctgcctgctcagttggtttaggtcgtatcttgagcggcgagagtatgtcgtattgataaatggaaagccttcggacccattcttggctacttccggccttccacagggaagtgcacttggtccacttctgttcttaatttttattaacgacatatgtctcagcattcaagcttctgagcatctgctttatgctgatgatcttaaaatcttccgatctgtcaaaaccttaggcgatagtatccttctgcagcgcgacctggatagagttgctcgttggtgcagacttaattcgctcccactcaacattagtaaatgttactttgtttcttttagcaagcgtgtctttaatgtgctggcctcatattcaatagatggccatcctctcttaaagcagacggagatacttgacctcggggtcttatttgactctagatttctgtttgcagggcatatgaatttaatattgccaaaagcctatgcaatgttcggctttgttaagcgcaattcatcccaattcagggacccatatacaaggctcagtctgtacgcattccttgtgcgctcgctccttgagtacgcttccatggtctggaatcccaccggggtcgtccaaatttcgcgcatcgaacgactccaaagaaagtttctgaaatttgcactccagcctctgccattttccattccgatgccgtcctatgagtgcagatgtcgcctcgtgcatctctcctctctcgaggatcgtaggaccattgcggctcagatatttatttatgaccttttagtgggtaacatcgattgccctgacctacttagtaggattagcytcactacgcccgccaggagcctcaggacccatgcaccctttgcagttgatctccaccggaccaattatggctttcatgagcccatcagtagggcgcttcggcagcacaatgcgctgccagctgggatgcgctttgacttttgccaggggaagggagccgtcagacggttgcttgtggatttcttcctgctacataattaatttattaatgttattttttgttatttgttaagatagaaataagttagcctagccagttaaggattttttttgattccgttggcgaataataaataaataaataaataaataaga
>CR1-2_DPer	CR1-2_DPer	CR1	LINE	Repbase	3331
tcaaaacctattttcgtctctcgactcatggcatcggctacggaggtcatggtccgaaactttatattgtctaaactcaacatagatagttctgcgggtctcgtagttaccaaatttaacttcaaggtcaagcgaaacatctcctcttttaaaattctcgtccctgataagcatgttaatagtttgctcgacccctctttctggccggtgcatacgatttgtcacctctttacaaatcgtcccaccagcccggatcatcgagtaggtattcttccaactccatctgctccatctgcaactccgtctgctacatcttctgtagcaaaaaactagcttcccctagtacgttaaagattgcctatcagaacgttcgtggcttgggcagcaagctcaacaagttacatactgatagtgcaacttttgaggccgacattatcgctttctccgaaacctggcttcatccctcaatctctgattctgaaatccttattgacaaatttaacatttatagatcggatcgtccatctcgtggtggtggtgtcctgattgctgtccgttctgacataacatcccaacttttttctgtcgaagctcataacaatattgaaattatagtagttaagcttcgactctcctcgataaatctatttatatcgtgctcttacatcccaccgtcctctgaattttcaacctacatgcttcacgcagccctttttcaaactgtttcgtcccaacttaatgagtccgattttcttatcgtcctcggagatttcaatcttccaaatatttcctggtctccatccaaagactccaaccagatgttcccaatcatacagcacgatttcgttgattctctgtccgactcatcattgggtcagataaacggcatatgcaatagcattggtaggattttagaccttgtctttactaccgactctacgaacactttagtacgccgaggttcccctctatcttttcccgaagacctttaccatcctaccctggaaatagatgtccagctgccttcacctggtcccaccaaatcctgcataaagccttcagctatattttgcttcaagagggctgattttacctctttgaatagcgcactttctctgatagattggtcattcctcgacgactttcgtgagatcgagcccgmcactmacgctttctatagcactgttttttccatctttcctacctttgttccattagtttcccctctcagaaatctttctggccctatttggttcactccgcggctagtaaacctaaggaatataaaatctcgtttatataagaggtttaaactgtctggctcgcagtcagatttctctaagtattcaattgcaaaatctaaattttcaatttgtaataccctatgctataatagttatttggcaaaatgtaagctcaactttaaacgagatcctaaacaattctttaagtttgttaactctaaacgtaattcttcacaatatccctcttctttacacttgaatggtacttacgcagataacaattccgatatcgctaacctatttgcttcattttttcaactttgctactctgctccttctaataacatgccctctattctcgcctcaccccacgactatcctgcckcgcactcatatcctatcccttttaatagttcaagttgtatccaccccccctttattgattatgatggccttctaactaatttaaaatcatgtaaattttctttctccactggtccagatttggttcccagtgccgtgctcaaactctgtgcggattctctttgcgtgcccctcttgaaactgttcaacctctctctcgagcttggtgattttcccaccgtctggaaagaatcctacataattcctattcataaaaaggggtctaaatcagacgtctcaaactaccgttgtatctccaatttatctgccattcctaaactcttcgaaaaaattattacttctcagctccaacacttttgtagttccctgttatcagaatcacagcacggatttgtaaaacgtcgctccgtttcgtctaacctccttgaattttcctccttcgtaactgccggatttgcaaagcaatgtcaaactgacgtagtttatactgattttagtaaagctttcgattcagttaatcacaatctcctcatccacaaactatctctactaggatttccgactaaacttcttcactggactaatgcgtacctttgcaatcgttctcagcgtgtctgcttccaatcttctctttctaaaccagtttttgtctcttcgggtgtgccgcaaggtagccatctcgggcccttattatttaacctctttatcaacgatcttccccaagttttaacgaattcacgagtcctaatgtatgctgacgatgtcaagctatgtttttcctacagcgatccggtgtccccgttatttcttcaatcagatctcgacgctctcaacaattggtgtactattaacgctcttcctcttaacatttccaaatgtaacgtcatgaccttccatcgcaacaagccttacctttttgactttacaattaataacatttccttggaacgcctgtacaaagttaatgacttaggcattatcttcgttccgaacttatgttttttaattctcatatatccgctatttcgaataaagccaaaggagtccttggctttatcaaaagatggtcgaaggaattttctgacccctataccactaaactactctacgtttctcttgtacggcctatcttggaatatggttcctgtatctggtctccccattaccaaaaatatcaagatatgcttgagtccgttcaaaaacaattccttatctttgccctgcgcggacttaattgggacccctctcgtcatcttccttcttatgagagtcggctgcgcctcattaacttgcactctcttgaaagccgtagaacttgtcatggaattctctttctccacaaacttctcctaggcgaggttgaatcttcggccctcattagccttatcagaattgctgtcccatcccgcccgactaggcattactttcctctccgtcttcctctctgtccttcaaactactctgaccatgaatctttccgtagcctttgccgcgattacaataaatttttccatcttttttcctttgatacttgcgcttccaaagtaaaatcttctttaatgaataatttaagttaacttctttcggccttgcattgtgttaccgtactttccagtagcagataatcttatgttttgtacattcctatttttacacagtttaactgtccatagttgaactctaaacattaaacattaaacatt
>CR1-1_DPer	CR1-1_DPer	CR1	LINE	Repbase	4691
cgttctctttcgtagtgatcagacgtgtttttgttttgcgctccgcatttttccttttgtttcgaataaacagccggagttttcctaattaaattctaaatatactttctaaccagacaacaatctggaaacctattcatttacgcgagtgcatgccttttgatttgtgttaaaatattatttaactttttatttttcggcgtcggcttgtgttgtgttgtgttgttgcagtgagtgagtattgcattgcagtccgctctcgtctggtagcttttgttgtcttatcactctctcgctatcacctcaacctcaataactgttctttctctctcgctctttcaactttctgagcaatagcgctctctgtctagtagctctcgctataaccgctctccactctgctctcttttttttcttaccaattccgctttgagcgttgtctggcacattggtctgataccaatttgttttggaaatttttaatttttttgattttaatttttctttgcaaattttcttaagaaaatatttgaataataaaaataaaatggaattcgctgtggtctgcgccaaaaaaacctgcaagaagcagatcactcacgatcagccaaatgtcccctgctggctctgcgacagcgtagtccacgcaaaatgcgcgggattttctggcctcgtgagcgatgccatagccaaacgtaatggcttgcattacagttgcgaggcatgccgtgcggtggagaaagacatggtggctttcatgaggcagacgcggagtggctttaaggagctgaccgttggtttcaaaaaccaatacgatcggctcctagccatggaggctcagtttagcggtttaaaactgctgaatgagtctccgaggcgcaaaaaggtcactccgcgggacctgcaagtgccaaccgtcactcagccgtgcgccgccgaaaaattgactccgaccactccaagtgtacagcagttgatctcgtttgccactccaaaggcaacgaaagctgctggcgatgcagattcggtagccgaattcatcgcctcggagaatgtgcagccaagtacgtctgctgcgtccgtgtccgtggtgtccgcaagttcactagttgtcccgtctatcccgatcccaccagtaaatagacgttccggacctccggatattgccaccacaggtactagacctgcggtgactaaaccactggtgggagtcccaccaaaacgacaagtttttgtttcacggctggcccctgacctcacatctaatgatgtaactgctttcattcaaagcaaaataaaagccgtgggcttaaaggtggagaaatttaacttctcttatgccagggagatagcgtcgtttaagataagcatctccccaactcaatttgacaccatttgctccaccaaattttggccggagcatttggtggtgaaggagtttaaggctaagaagaagaataggccccccatatcgcttccaaatctttccagcgtgccaccctcaacctcaacttcctcttcctcaacttcccgtcttgctccaacctttccaaaaaactaacttctcttttagtaacctatcagaatgtaagaggcttgcgtagtaagctcagcattcttttccgggatagtgttgcatttgcttcccacgttattgtgtttactgaaacctggttaaagccggacattcttagttccgaggttttggcaggtcggtacacaacttttagaaaggaccgttcgtctcgacgtgcaggaggggttctaattgcagtggactcttacttcacgtcagaacacttcacagtccaagttcaacaggaactggaattcctgtgtgtaaaactgattcttcccgctttcgctatattcattacttgctcgtatatcccaccttcttcggatatttcaatttatgagcagcacttgtccgctttaaccgctgttgcttcctcgctatctgataaagatcgtatgatagttcttggtgacttcaacttgccaggaactgtttggtcttcggtaaacgagtctagtatcctagtgcccatgtcacgacatgactttgttgacggcttgcttgacctgtccctgtctcaagtcaatcatgtgaaaaattccttgggtcgattgcttgatctatgctttgtatcggatccgaccatagtgttgttaacccgagcccttccgctcactatacctgaagacgcctaccaccctactttcgaggtgtcgctagacataggaccaactgtattggatcggtcgagtagactacctgaacgtgtccgctgctttcgtaaagccgagtttgcgaagcttaataacctaattagggattttgattggtccgctttgtacttgtgcactgatgtcacaaaaggcacaaacattttttacaatgctcttggcacattttttgattcttgtgtcccgctttcttgtccgattagatctggaaaacccccttggtttaccaaagagttatccagtctaaaaaacttaaaatcaagactttataaaaaatttcaagaagtgggttctcctacttctcactctcgttatgtaatagctcggtcaaacttttcagttcttaatgctcaatgctataagaactacctatctcgttgcaggatacgtttttctcaggaccctaaacagttttactgcttcgtaaacagtaagcgtagaacgtccgcacacccatcctcgctatcattttgtaatacgtcggcaaataatgatcaggcaattgccgatctttttgcccagtttttccaaaccacctattctgaggaacgctactctggtcaaccgtacccatacggattaccgaggtcgaacggcattttcagtcccttgttaaatgaatattccctacttcaagatcttcgactagttaagccggtgttttcaccgggtccagacggggttccaggttgtgtactcaggtactgcgccgaggctctgtgtggaccattgcttaaactattcaccctgtccattgattcctcttgcttccccccaatctggaaggaatcgtttataattcctctccataaaaaaggtagcaagtctgatgcaaaaaattatagaggtatagcaaagttatccgctattcccaaattgtttgagaaggttttaactccgcacttgcaacatctctgcaagtcacttatatctccaactcagcatggatttataaggcggcgatcaaccaccacgaacttgttagagtttacctctttcattattaaaggctttcaaggtaacttacagacggatgttatttacaccgactttagtaaagcattcgactctgtaaaccattcccttttagcacataaacttgaccttttagggtttccgcccaacctcctgagatggatttctagctatctttgttctaggtctcaaagagtcctcttcaaaaactccctctctttaccagtaaaggtttcttcgggagtaccacagggcagccatctaggccccttactcttcacactctttattaatgacttgccttcagtawtaacatactctcgagtacttatgtatgcggatgatgttaaactctgtgtccagtacaaggacatttcatttcattctcgcttgcaatccgatctcaatagctttcagtcatggtgttgtgcaaacttgttacaccttaatgcctcgaaatgcaaagttatgacatttcatcgttctaaccctttgttggctccctacaccctatttgggggttctcttgagagaattaccctggtggatgatctgggtgttatgttagatcccaagttaaagttttccgaacacatttctaccatggtaaataaggccatgggcgtgcttgggtttataaagaggtggtcaaaggaatttgacgacccctatataacaaagactctctatacctcgcttgttcgtccgatcttagaatacggctcctgtgtatggtgccctcagtacaaagtacaccaggaccgtatagaatcagtacagaaaaactttttactctttgctctgcggggccttaactgggatgcgggtgtaagactcccatcttactctagtagactattattagtaaacctcccatccttagttaaccgtagaaaaatgcttggtgtgatatttatgcacaacttgatcaggggtgacatagacagccctgatctgttgagccgcataaacttcacgattcctattagactgactagaaactttataccgttgttccttccactttgtagatcgaattattccttgcatgaaccgtttagggtcttatgctcggattataattccctctaccatattatatcctccactaattctcttcctcttattaaattactaatccttacacacctttctagtaattagtaattgtagtggtatttgtattttgtattttattgcatgcttaatttcttaataagtttagtgctaattttcctcgaatgttagtctaatatctatctttcttgcatgctcgcgtttggttcggctacgcaccgcgcgtcatgcggcagcgcccctcggtcggttgggcgggaggagggctgcgttttgcctgggatccgcgcgtaacagccttctgctggtgtcacacgggccacttgacggtgcagtaattgcatcgcctcttgatagatgcagtcattgcatgtcaacgtcccatatat
>Helitron-1_DPe	Helitron-1_DPe	Helitron	RC	Repbase	7229
ttttatatatatatatataattatattttatantatatatacatatattattatatattatatcgtatttattatatagttatattattattactattatatgtatatattatattattactatatagtttttcttatttttattatttaattatattttacatacattttgtcatgcctcgtaggctatctgcttctcagcagtctcagagacgcaaattgagaaacagatcaaatagagatagaaatttaggaaatttagaaaatatcgagtttattgaaaatagggaacttgtaatagatgcacaccctgngttcgttgaaccagttagaaaccaagagctagagacggagggaccaaatcaagagactgcttggcaggtttccggtgtaggtcaggaagagcaggcagccgtccccggcgancaggtagagaatgcagcaggcgatagcgatggcataaatgcacagaataaacgacaagtgtccgtgcgtcagtccgtacgtttacggaaccaacatgtagagaatatagaagaaagagtagaattgagaacacgacaggggcaagtggccaacactgagcgtcggttcaaacggagaaggagccaaaggtatagggctacagagcaggcacaaaataccgccgaacatgtactgagacgaacagactctcgcattagacgcgaggagcaagtggccgatactgtgcgtcggtccagacgtagacaggactcggantatagggcacgagagcaggaacagaatacngnagaacatatagttagacgaacagacgcacagattagacacgaggagcaagtggccgatactgtgcgtcggtccagacggagacaggacccggactataggacaagagagcaggaacagaataccgtagaacatatagttagaagaacagacgcacggattagacacgaggagcaagtggccgatactgtgcgtcggtccagacgnagacaggacccggactatagggcaagagagcaggaacagaatacngtagaacatatagttagangaacagacgcacagattagacacgaggagcaagtggccgatactgtgcgtcggtccagacgtagacaggactcggactataggacaagagagcaagaacggaatacagagaggcgacaacgcgtacgtttaaataacgaaaggagacgcatgttagaaagagagcaggatagagttcgcagggtccaagaaaggagcttagtagatcgtaggcgtatctcgcgagcgcgagacactctggcacgccaagctgctcgtgccgcagcacgacagttagaaattgacgctgccagaacngctagtcagagagttagccaatataggagcgatagcagcaatagagttgagcaaaatttaagaaacgcctcccgaatgcagcaggaacgagcaaatatctcccaggaagatagggctcagatagaacccagaatcaggcttagtggcctagaagctctgaaagtagtttataacaggaatgtaaagctgggtcctgatcaggtttgcctttcttgcaaaggcctgtggttccccaaacaaatttgtaagattcctcgcgtccttttagaaagtgattgcgagtttagtggtgaaattttcgctcttgaaagccttttagaattcccttctgattgcccaacattaaaattctgcagaacatgtcatagcaacattaagaagcgtataaagcctaagcttttcttcaatgaattagatttccccacgctgcccgactgcttaaaggggcttactccattagaggaacgactgatttctcctcgacttccatttatgataattaagcctatattgcctggggggcgaggtcaaaatgccattaaaggggcagtggtaaacgtccctatttcggtaagcgatatcgtgaaggagcttccacgagctttccatgaagcccaggtaattcagctccacctcaaacgcagaaaagagtatcttcatgctttcatggctgaaaccattagaccttccaaaatttttgaagcacttcgttatttagttaccacagatttgtataaaaagcataatgttgtagttaacgagcaatggatctctggtttcacatccgatattgttccattcgtagcatctcaagcagacgcagcctttttagaaagtatgcagaatagagataggaatgtagatacggagccggcccatcccgacgaggaagtagaagccgaagagctcaaccctggaggtcaggaaactctgcttgaaaacaacataccatttgatgataggattatcaaaatcgcaccaggtcaaggccaacgacctctcgacatgattctagacattgactcggaagagttatcctttcccacnatttatgcaggcgtcaaaagacaatcttcgcaaagttttacaaccattgttagatcagagcttcgaaatgtagataggagaggttgtagaactgacaaactattcttcaattataagaagttagaactcattaagattcgaaataatatttcaatctgcttacgtaagcggagcacttccagtgcagtaacggcagctaacgctcttaatgagaatttcataggggggcttattaaccacgatgagggatatagggttcttcgcgatattcgatcgtctccggctcactgggaggatgaaaagaagaaggttatggccatgattcgtcagttcggcctgccgacttttttcattactctgtctgctgctgaaacgcggtggccagagttgcttgttttgctcaaaaaaaacgtagatagggagatcattagcgaagaagaagcaatgaatctaccctacaccgaaaaggagcgtcttatcagggcagatccagttacttgtgctaggtatttcgattataggtatcgcgagattttaaaagttatgaggaatcgggagggcattttcggggaaaacttcgtcatcaaatattattggcgtgttgaattccaacaaagaggttccccccatattcacggcatgttttggctgaaagatgccccagcagtggacttaaccagtacagagtcaatttcaacagttatagccttcattaacaaacatattacagtagatgtcacagactctgaattagctccgtatgttgaataccaaaagcatcggcataaggacatgtcatgtcttaaaaaagccaataaaagtggaaaaaaagtttgtagattcggtattccataccctccaatgccccaaacggagatattgagtccactgccggaggaaactccaaaccttgattttcaccaaggaaattttaagaaaattcaagacctactgaattctgatcaatcctctgatatgattgatcacttgagcatatttgagaactttctttcgcacgaacaagtgagcctcaattacgaggactacaaatatgcaatttcttctggtttaaagaaaccacacatttttctaaaaaggtcatttgctgagatttgcgttaatgcttataataaacacatcatttcaatgcaaagggccaatatggatatccaatacattttggacccttatgcatgctgtagctatataataaattatataaataaaacccaaaggggtatttcaaagcttatgcgcgaggcggcaaaagaagttcaagggggcaattacacgatnagacaaaagctacagcatattggtcacaaatttatttctggcactgagatatctgctcaggaagccgtatattgttgtctaggaattccgttgtccggaactagcaacaaatgtgttcaagtaaatactttccctccagagcaacgagttcgaatgctcaaatccacaagcatcctacaaaatatgcatcaggagtccactgacatattcgtcaaaggattgctggagcggtatgaacaaagaccaactgatcttgagggcctgtgtctagccgattttgcagcaaattatgaattttctaaaagcgggaaaagaacctgccaaaatagagatgatgaagaggacgaagaaaatgaggcacaagtagaagtttttatccctctccgcgataatagtggttttattagggaaagaactaagccgtccattttaaaatatatgaggtttaatataaatacagataggtcaaactattttagagcattagctatgctgttttatccgtggagagatgaagagaaagatttagtgagcgtaaattgcgaggatctttataataatcatcaggagttggtaaattcaaatttccaaaaattcaatgcattaggagatttggaagacgcgcttaggagggccatggaagccgaagagaatagggaggaaggtgaagaggtagttgatgaggcaattgctgaggagtttagggctttagcgattccagaaataagttcccagataaatgttttgaacttgaatgaccaggcagcggatcaagatagaagtattcgattaattaagcttcctcctattgtttcccttaatattttagctaatttgattagatcgcttaatttgaagcaaaaaacctatctcacccatgttctgcataatgtgagaaataaggcagttttttatgagtttgtaggtggcggcgcaggcgtcggcaagagtagaaccatatctaccatttttcagaccatttcccaggagtttaatcgtagaccaggatctaacccagaaactgttaaagttctgctgtgtgctcccacaggaaaagctgcatttggtattggaggtgccacacttcactcaatgttttctttacctctcaatcaatccaaccatgcttttaaacaattgggtccagatttgttaaataccttgcgttcaagatttattgatcttaaaattcttataattgacgaaatttctatggtcggtgaaaaaatgttttcatatttggatatgcgtctaaaacaaatattttcaaggcccgagagtcctttcggtggcatttctgttatcgtgtttggcgatctaaggcagttatgtccagtaggtgatcgttggatattcaaatcctcatcaggagcgcataatccatacagtgcgatagttggctctagtctctgggatggcttcaagtttttcgaacttacagagataatgcgacagcgagatgaccaaccttttgcaaccgcactaaataacatggcatcggccgtaatgacgtcagaagatattcaattgcttagggaccgaatagttcacggcagtgaagcaccaagagatgcgatccacttattttatagcaatagcgagacagataagtacaataaggagaagctatcatcgattatgactgcagaatatacttcaatagctttagactccatcaaagccgagcatcttaacccagacatcaaaacaaaatatctggactctgttaagagtttcaaaacttcgaatacacaaggcttgtgcacttcattggttctcaaaaccacggctaaatatatgatgacagtcaatgtagatacatcagatggtcttgttaacggagccactggtgttttaatgcagatagatctcagctcatccaatactcccgaacttctttggatacattttctcgaggaaagcgtaggagttaacgcacggtcaaagcgcagccatagtaacgaatcttcttggaccccagttcagaaaactacaaaaagttttcaataccatcaaaacgaacaagttactattgaccgaaaacagtttccgattgtagctgctgaagctataactattcataagagtcagggagcaacatacagcaaagtggtcgtccacacttcatccaatatgcaaagagaagcattgtatgtagcttgtagtagggccaccagtgcgaacggactttatatcgttggaccactcattccttcgagacccaagcgggactgtcctgtcgcgaaagagatggagaacttgcgttccgctaagttacttcacacccacttcgattgtttactcaatccgtccgaattaaatattttcttccataatacggaaagcttgcactgccattttatcgatgtctgttctgatcagctaatgctcaaatcttctattttgtgcttcgttgaggcttccacatactctaatgaagcttataatattcctggcttttccacagcagtgcggttagattgccagtccgtagccagcggagctagaccgaaaagaggcattctaatattcgttaggaatgaacttttgaatcattgtagtattattgaaagtaatcgatattatgcggattccgggaacttagcatctccagtgttcgagtatgctttgtttaagtacaaatctgtcggttttattgttatttacagaacccccacgtatccgttgcgaaagttcgaagcagaatttgaggtcttatttcaacggcatccatttttagatagaaattccgtagtgttaggagattttaatttatgccttcgttccctttcaggttgctgtaagaaaatttatgaattcctttcagaaaggaattgtaggtcattgttagatttgaactcgtccacaaccaattgcgatacgcatattgactgggcgttttcaaacatttccgatagcagggccaccgcgcgcacctttgagactatctatagttatcatagtggaattttagttaatgttagagaggcagaagactaaacttttttggtaatcaggcattagcgtaaatatttaatattttgtattatttagccgtattctgaattatattaattctttaatctttacctttgttaaaccttttttatttttatccgttttattattttgttaattaagtttaggtatgaaataggtttattattaatcatttctatgtatgtatataggtattcntgttagtctagatattttttataaaggattggaatcctttttttaaatttttggggaatatggagcttaaaaatgcttttaaaagcagctcaagtcgactcgtaggtccccaagattatattttggctagagtgaccccattgcatcgtgatggcctccccgtggtgttccctgggtaccaatttaatgtattaaattgggagctaattcgagcggcgtttacgtataaaatatattttataacttacattcatgtatgtagatcataagctcacgtatatactgactgagtaccgggtataaagtagagccgcggccttcgccgcggctcacaacgttccccctcgttt
>HelitronN-1_DPe	HelitronN-1_DPe	Helitron	RC	Repbase	1155
tttttatacccgatactcaaaatgagtattggggtatattagatttgtggtaaaagtggatgtgtgtaacgtccagaaggaatcgtttccgaccccataaagtatatatattcttgatcagcatcaatagccgagtcgattgagccatgtctgtctgtccgtctgtccgtccgtccgtctgtccgtccgtccgtctgtccgtctgtccgtctgtccgtctgtccgtccccttcagcgcctaatgctcaaagactataagagctagagcaacgatgttttggatccagacttctgtgatatgtcactgctccaaaaatatttcaaaactttgccccgcccacttccgcccccacaaagggcgaaaatctgtggcatccacaatttcgacgatacgagaaaactaaaaacgcagaatcgtagaagatgactatatcttctagagtgcaaaatctgaaccagatcgtataattattacagccagaatcacgaaaacaatttcactctttctcgctctgtctcactctaacacacaggtttcatggtcggttttgccaattgcaaaatatgagttcaaggatctcagaacctataaaagccagagcaaccaaatttggtatccacactcctgtgatatcggaccttgaccgtttcctgtccaaatttcgccacacccccttccgcccccgcaaaggacgaaaatctgaggcaaccacaaatctcagagactattaaggctagagtaaccaaatttggtacacacactcctttaagatgtcactataaaacgtatatctcagaatttcgccccacccccatccgcccccacaaaggacgaaaatctgttgcatccacaatattgcagatttgagaaaactaaaaacgcagaatcatagataatgaccatatctatcagattgctgaatctggatcagatcagatcatttttatagccaaaaggaacaaatcaatttgcagtggctacgcagcgcccgacgtcacgctcagactgattttctgtctctctcgcacgcactctttgtcgtgtcgttaaatattagcggcgtctgccggaggagagccatactgacttagtatcgggtataaccgtagagttgcggtgtccgcagcaactcacaacgttccccctcgttttct
>R1_DPs	R1_DPe	R1	LINE	Repbase	5447
cagttgctttttgactgccactcgaagcagacgtgtttttcaagcggtccgctataccgtcgttcgaataaagtaaaaagtgatttttccaagtggaaaatacatcaaaattgccgcgagatcacgcgctgttcgtgagtgaaatcgggtgttaatttggtgaaagaacaaagcagatatttgcaaattaatatttgcagaataaacgctaaaaacaaccacgtgcggaaccctagttcgtaaacaagtgcgaatagttcgacaacaagtcggaatagttcgacagcacgttcgagttcgaagctttggttcgaagctttggctcgagttcgaagcgttcggttcgtgtcttcgctgagacgttggttcgagtctccactaagtgccgattagttgagtcacgccaatagaggtagccacaacccgccgggctatggaaatagagacggaggccgacgccagcgacactagcgtggctagtgtaggggcgagctcgtcgtcgagcgttcccgcccgcaggcggggtcggccgaagtcctcagccgccaaacagggagccaaaaagatcgggcttgggattgggctagctggagagcggccgatcccagccgagagatcgccgccaacgtcgctcccctttgagcaggctccatccacctctgccgctgccgctgccaccaccgctgccagtacttctgccgccgctgccaccaccgctgccgccaccgctgccgccaccgctgccgccaccgctgccaccaccgctgccaccaccgctgccacatgcccggcaactgccattgtcgcggcaggttactcggccatcatcgcagaaatgtctgcaataaggatggcggtgagcgaggctgtccttaaggggctgatgccgcccgaggcctcaatggaaatcctcgtcgcgaccaaccggtacgacgagttggtcatggccctggctggggaaaaggtgcgcctggaggagagggcaaggatgccgcctccaccgagacccgctgctgctgcccacacgggcaccactgccgtcacagccgctgcgtatgcgacagccttcccaggcctgcccgcaccgagcgccgtcgctgcaccgatcccaaagcctagggatacctggtctgctctaataaagagcaaaaacccggaggagaccagcaaggagctagtggagcgtgttaggaagaccgtggtgccgactcttggagtccgcgtccacgaggttcgcgagctgaagagcggaggagcgattattcgcaccccttcagtgagcgaactgaggaaggtagtggccagcagcaaattcaccgaagcaggattggaggtgaagaagaggccggagaccaagcctcaggtcgtggtgtatgacgtggacacgtccataacaccggaagagttcatggaggagctcttcacaaagaacctggaggagaccatgacagccgcggagttcaaaaagtcggttcacctgggcagtaaaccctggtcggtcaccgacggcgccacgatcaacgtgacgctagaggtcgacgcaaaggcacaggaggcgttgcgcgaatgcgtatacattaagtggtttagatgccgctgccgctccttggtcagaacatacgcctgccacagatgtgcaggcttcgaccacaaggtgtcgcaatgtcgcctaaaggagaacgtgtgccaccggtgtggacagaacggccacaacgttgcacggtgtcccaaccccgtggactgccgcaactgccgcttcaaggggtaccctgcagcacattccatgctgtcagcggcgtgcccgatctacggagcggtactggcgagggtgcaagctagacattaatgtttagcttcatccaagctaattgtggccgtggccgagcggctgtgatggaactcggagccatcatgcgcagctctggccgtcagttcgcactggtccaggagccgtacgtcgatggagcagggcggattaccggccttccttctggaatgcgagttttccaggaccgccgaggaaaagctgctatcatcgtcgacgaaccggacgccatctgcatgccaatggagacccttaccacggattttggagtatgcgtcagagttacgggaagattcggctcaatcttcctatgctccgtgtactgccaattcgacaccgacttggcgccgtacctcaggtacttagatgcggtgctgctgctgggcagccgcactcctgtcatctttgggctcgacgcgaacgcagtatccccagcgtggtttagcaagctctccggacacaatcgggggcaagctaactatgcacggggtgagctgctgtctgagtggataaccgagatgagagccggcgtgctcaatgaagccagtcgggtgtttacattcgataaccgtagaggccaaagcgatatcgatgtgacaatcgtcaaccaagctgcgactatgtgggccacatacgattgggaagtgaaggaatgggacaccagcgatcacaacatgatccatgttgtggtgacgactgacccgaacgacacagttgagcccattgctcctgtgccgtcatggaagctttccaatgcgcgctggcgattgttcgaggaggaagtggtaagggagattgccgaattaccggaagacatcgccgaatcgccgttggacaaccaagtgtctgcactgcgctctgtagtgcacagtgtgtgcgacagagtgctgggacgcagcacaccgagagccgcgagaaaagtagtttggtggactgccgaactacactccaaacgccgagaggtcaggagactgaggcgaaggctccaggacgctcgtcggcatgagaccgacgcagcagaggaacttgtgctcgcgttgaggatctcctcagcgcagtacaagaagctcatcctgagatcgaaggaagacaactggcgacgcttcgtgggagagaacagagatgatccatgggggcacgtctacaggatttgccgaggccgcaaaaagagcacggagattggatgccttcgaacggatggtaggctggtcgcaacatggcgcgactgtgcgggtgtgctccttcgcaacttctttcctgttgcggagacgaatgcacacattgccatcccgatcgaggctccaccggccctcgaagctttcgaggttgatgcatgcgtcgccaggttgaagagcagacgctctcccggcatggacggcatcacaggtgccatttgcaaggcattgtggcgtgccatccctcagcacatgacagcgatgtattcccgctgcctggagacagggtatttcccaacggaatggaagcatcccagggtggttccactcctgaagggacccgataaggaccggaccgatcctacctcatatcggggtatctgtctgttgccagtgctgggcaaagtgcttgagggcatcatggtgaatcgtctgaaggacaccattccggatggctgcagatggcaatttggctttcgccaaggacgttgtgtggaggatgcttggaaacacgtcgtgagtactgtttcggccagccggtcgaaatacgtgctcggagtcttcgtggatttcaagggagccttcgacaacgttgagtggaatgctgcactacgccgcctccttgagctgggatgccgagaagcaagcttgtggcgaagtttcttctccggccggagtgcgagcatcgtcagtaggcatggagtagccactgttccggtgacaagaggttgcccgcaggggtccataagtggtccgtttatatggaacatcttaatggacgtgttgctccagcgcttagagccccttggtgcgctcagcgcgtatgctgacgacttgctcctcctcatcgaagggaatgcccgatcagagctcgaacaaaaaggaggtgagttaatgtccatcgtaggcgcttggggagttgaagtcggcgttgccgtttcaactagcaagacggcgatcatgctgctcaaaggcatacttagacggccgccagtggtacggtttgctggagcaagcctgccatataagcgcaagtatcggtacctaggcatcacggtcggcgagcggttgagttttctcccgcacatcacgggcttgcgtgataagctgaccggagtcgtaggggcattgtcgcgcgtactgcgggtcgactggggactcagtccccgcgcaaagcggacaatatatgccggactcatggtgccctgtgcactatttggtgcctcggtttggtctgtcgtgacgacgacgcaagtggttgccaggaggcatctgcttgcgtgccaaaggatcgtcctgattggatgcctaccggtatgccgaacagtgtccaccatggcgctgcaagtactagctggagcccccccgtttgatctggttgccagacgcctggcaatcagcttcaaactaaagcgtgactacccgctggaggagagcgattggctgtacggcgaagatttggcaaatcttagctggaagcagaagatggcgcgactagacgaagacctgttgtgcgagtggcaacgcagatgggatgatggtgactccccaggacgggtgacgcaccgcttcatcccgaacgcaggcttcgtctacagcgaacgaaggtttggcttcacgctgcgcgctgggttcctgctgacgggccacggatcgctcaatgcatttctgcatggaagaagccttagcgacacgccagcatgtctatgcggcgcagaacgcgaggattggcagcacttcctatgtgcttgtcccctctatacagacttgcgagacctcgatggacttggagtgcagtacacggatggcgactggaccttctccgatgtgacggcttctcaggagagaatgcggactctcgacaggttcgccggactggcgttctccaggcgacagcagctgctgaatgcgcaagcggcgcacgggctgggtggattccctatccaggccggtcggggctaaaagggaggatcgagctgagtccttaagatcggtaccacgggttgtgcagttccaaggctgcacattgaggtcggccccctagtgggagtatcgtggtggctgtggttgatacccaaacgttacgcggggagagccgctaggctcctcgtggagttgcgctctcaaccgggtgccgagacccatagatcggaagacgtgttagatacacctcgcccctcaccaagggggattgtatgcccgaccaggatactttcaattggtaccagaagagtcgctatgtacatagctatagcttctttttaggggcgttaactggcgcattgtaccaggttcctgcgtatgtagcggtggtgcgtgatggcgtgatatatgtaaatatatcgcactaatcgaggctaagctgcagataaacattagacgccgtggttgaaatccctccctgaggaaccgccacgtaaaataaagctgagagatcagattcattc
>R1-2_DPer	R1-2_DPer	R1	LINE	Repbase	4967
tttcagcgtcccgtactcactgcgcatggtggctggcggcggagacttcccagttgcgttgcaggggcaaacgcagacgagcagataggcccggggggggtgatcgttggttttggcgcatttctctatccatcgtgttggtggtaggaaataataaaaacaactttcactcaaatcgcttcacttgcctcgatttatattcacggatcagctgatcgagcagaggtgcttacagcamggagttgccggacagcgtaggacagtcatagggttgccagatcggccaaccagtttgaaagttgagcgccaaccggaaaatcgcgcgggccccaaataaattttaaattttaaatttcaaatttcaaatcgagtatttggcaattacaaacaggaagaatggaggaggaggaaaagcgggtctttgagaggagaactagcctgcagcgttccccaccacagtggcagacgccccgaggcatttggcccagggagcaggcagttgagaagccggcccagctaagccttggtaccggaactccacttaaggcgccccttagagtgctgccagcactgactgtgtctgcaccagcagaagtccctgtcaatccctttgacttcagcagtgcttccacagacaaaagcggcacaggaccaaaggccgaaggagatctgcgggcgatcctggcttcgctggtagaaaagtcgacggaattgtcgaagatgctgagggacgcccgttatctcaacaaagagatgaaagagttggcgcagaacgtggtgaggatgcagaagtccgcgcttcacagcttcgacgcgaagtttcagaggaaggagagggtggagcggcgtgatcaggagacgcagtgctcccctcaacacgatgcgccgaaaaggaagctggacaagccgacgaggagctcgccgaagcggagaaacaatatgagtggccatcccacgttgcagtcccacgagcaaccggcaaggaagaccgaatcagctgcacctaccgaaggtgaatgggagaaggtgaagagcagagcgcacgcccggaagccaaggccccgtccggatgttattatcatcgagccaaaaggggaaatgacttacgcggagatccttaacctcgtcacccgcaaccagagcgagaagatgaagaaggtaggcgagagtgtgagcagagtgaagcgaacagccaaaggtgctcttctattggagctcaaagacgcctcgaaggagaccgcgcagctgcttcgcgaggacataggcactgtcctaggaggcaaggcggaggcgcgagcactcacccagcagacgaggctagagatgctcgacttggatgagatggctacctcggaggacgtgaggaaggccttcagcgagcaaatggggattacactcgatgtggacgccattaagagtttgcgcccaggctttggtggtacccagcgggctattatttgcctgccggcgacccttgcgacgaaggcgctatccgttggtaaggtcaaagtggcatggtccgtctgccgcatacgggagcgaaatctgccgttaaagtgcttcaggtgccttgagatcggccacgttgcacttaattgcaaaagctctgtagacagaagcgggtggtgcttccgctgtgggtctgaggagcacaagataagcgactgccacaatgaggcaaaatgcttcctttgtgtcggaaagggcaagccccactcacacgtagctggtagccacaggtgccccatggcacccaaagagaaggcaagtcaacacgctggacatggttaggttttaccaaataaacctaaaccattgcgaggctgccacagatctgctctctcagtcggtgcgtgaaatgagatcggacgttgcaataattagcgaaccatacatttcccccgaggatggattctgggtccaaagctcctcaggaaaagcagcaatatgggcttgcggtaagcctcctctgcggccctcagtgtgcgctgagttccgacatttcgtcagggcaaaactggggaacttatggatttacagctgctatctccccccaagcttgagccgtcatagcttcgctgcggcgatggacgaattggccgacgacgccaggcaccacaaaccaaatgtgattgctggcgacttcaatgcttgggcccaggagtggggcagcgacatctccagaagcagcagctcggacgccatatacaagggacacgcactgcttgaggccttcgctgcgttggacgtagcattgctgaatcaggggaccgcgaataccttcaacaggggtggctctgggtcagtcatcgaccttacattcgcctctagtagcctttcccctctgtccacctggcgcctggggaaccactatacggccagcgaccacgaggcagtggtgttctcgataggcggagaaggtggttgcagactgaccagggcaacgcagacaagccggagagcagcctacaatcccgaatcaatgcggattccaaggttcttggaggcgctgaggaatatggaggtcggaggctcagctcaacagatggtcaaccagctwctggagtccctactgctcgcatgcgatgccagtatgagtcgcaagaggccattcaagggtaagcaatcgccgacctattggtggaatgacgagatccaggaggccagacgcacttgcctgtcagctagaaggcgatatcaacgggctcgcagaaggagtggcactagctggccaaggctacaggcggagtactgcggagctagaaaagccctaaagamcgccatcaaggagagcaagagggagtgcttcctgcagctttgcgactcagccgagaaggatccgtggggacgtgcctacaagacggtaatgaagcgaattcatggcagcaacgcggggtcgccgtctgacccagaccagttgcggacgattgttgaggcattgttcccatccggggctcacggtcttgccatcagtgccgtcgcacaccagcctgcatattcggtcgaaccggtcacggaggacgaaatcgtcgccctggcccaaagcttaaaggccaagaaggctccaggccctgatggaatccccaaccgtgcggtaaaactggcgatggcacacaacccgcacgagtttgctaaggcattcacgcagtgcctgcgggaaggactatttccgccgcagtggaagttgcaacacctggtgctcttgccaaagccaggaaagccgccggacgatccctcctcgtttcgaccgatttgcttaatcgactcgctggggaagactctggaacagataatccgtagaagactggacaacgccgtcgaggatgctgggggactttcaccaaaccaatacggcttcaggagtgggaggtcaacggtggacgccataggcagggtagttgacatagcctccaaggcagtggagggaactcgatggaagggcggcaagaaggaatactgcctgattgtcaccctagacatcaggaacgccttcaatacggtgaagtgggagtgcatcctggactcacttaaccggcgcggtgtaccccaataccttcaggcaatcgtaaggagctacttcgaggggagactgctggagtataatacggaggccggcgcgcagactcacggcataacggcaggcgttccccaaggatcagtgatgggtcccctattatggaacattgcctacgatggagtcatgagattagctcttccaggcggatgtcagctaacctgctacgcagatgatgtcgccctgacggtggtggccaagcacctggacgtcgtcgaagcaaattgcgacaccgcaatccagctgattgcagactggctccgctctgcgggactagagctagccgctcataaaaccgaggcagtattggtgagcacccgttcgactgtggagaccgctcacatcagggttggcgaccagagactatcgtcgaaacgagccattcggtatctgggcgtgatgatcgacaccaggctcagtttccgtgaacacctawgctacgtccaggagaaagcggcaaacacgagtcgggcgctgttccgaatactgctgaacacccgtggcccgaagcaggagaggaggattctgctgaccagcgtagtccgctcagccatgacctacgcagcagacgtatgggcggatggmattaaagttgccagctacgctaggggcgtaaaagccactcatcgcctctgcgcgctccggatctgctgcggctttcggaccatatccgacgacgctgccctagtcctggcgggtgtcctwccaatcgaccttctggttcttgaggagagggccgtggccgaagccatccgggccggcgcggcaaggagagacgcgcgcaagcaggcccgtgaaggaagcctcagagcatggcaaagccgctgggacggctccgataaaggacggtggacacaccgcctgattccggatgtccgatattggatcggcaggcgacacggtgtggtcaatttccattccacacagcttctgagcggacacggctgcttcagccattacctttggaggttcggccacgaggactcgccgaactgctcgtggtgcggcgacgccactgaagacgctgagcacatmatttttcaatgtgggcgcttctcacttattagggaggagttgtggcgagccgccggcgggcagctcacgccgaacaacctgatcgaggcgattgtggaagaccccatggtatggtcggcctggagcaactttgcagccggcgccatgaaggagctgcgtaggtgcgagcgccgaaggaacgagagtggctaggaggaaccatggtccctgcgaagcaatgctttgcggccgtcccgcagagacccggaacttcctgccggtctttccaactcaatacagctccctgtctagctttagttaagtcccaggcttataaaaatttaataaaattaaggagttaatacagaataaaaaaaaa
>R1-3_DPer	R1-3_DPer	R1	LINE	Repbase	5126
ggaaagtgaacagacgtgtttctagtgtacctccagtgatcatcaggaaaaaacaagctttagaacctcctgaaaaaggtaaacaagtaagcgcgtggattccattaggaaggggtacgtaccgagcctggcccaagcgtgaagggcaatcccacagcgcaaaaaccaggtgaaatcgggtgctccagccagggctgaggggcggaggggaaatccagtcccgctatctcccgctctctccccactgggaccacaaaaacaaagtttttccgcgcgaacttcacttcacttcacagcgtttttccattctcggtgactcgagcagctgatcgatatagtagcagtgttagatagtgcgcaaactatcaggcagctgcactatcggctacacaaatcttgtagcaaccagccgccgacaagcgtaaaaccaaaaacaaagaagaagagggaaaaaaaaaaaaaaaaaaacagaaaggtgcatacttccaggcggaactatttgttctggtaaggagtaagcgatacctgcctacatctaggccaaaaktagctagcacaagtctagataggggaaagggctgaaggtcgcggatccgactattttccaacccccccgcctaggcggtgtcccggaaaaaggggctctggggaccgggaaggggcggtatatcccccatcgaccagaagccaagggaaacctgtggccagcgcgggatcccctatcgcctgacctggtaaagcaagcgacatggaggtaggaaacccctttggaaaaagcgcagcgatggcaagatcgccccctcagccaaaagccacgccattggcacagcagctggccgaatcgcttagcagccctaccacggcaccaaagtccctggcggacgcggtaagccaaatagggctgatcttgaaggacctctcgaccctgttcaccggccagaggcacatcaaccagcggatgagagacagcctaacacagctggtaaacctgcaggagatggtagccgacctcaccagccaagaaaatggtaaggtccccgagcgcaaagaggcagacacgcagacgtcgccaatagckgcaagtaggaacggcagagggctcggcacmctggagaggagtcaagcgacaccaaaacgtgcaagggaaccaacagcaggacagaggcagacaccgccgaagaagttcaggccacgggagcgaacggtccgcgaacctgaaacccaacggtccccaactggcagcagttcggtaggaaccagaaaaaaacagaccacgaaaaaaacgcgaccagacgctgtagtaatagcgagcgtaggaaacatcacttacgcggaactattaaaatcggtgaaaggagatgcaacgctgagccatgtgagcggtgacgtggaaagcatcaggaagacagcaaagggagatctgctgctgcgcctcaaaaaagccccgagccacagcgcggaggaggttaaatcggcggtcggaaatgcactaggggccaaggcagtggtacgggcccttaccgaacaaacaaggctcgagttaatggatctagatgagataacaacgaaggcagagatattggaagcactaaagcgtgccacaggggtaaccgaaatccccgaggacgcggtaaggtccttaagagccaccagaagcgggatgcagatagccaccctatccctccaggcagttgccgccaacaaactcgctgaaatggggaagataagggtcggctgggtgaactgccgtatcaagcaaataatgtcgccaaaacgatgctacaagtgtttggagttcgggcacatctcggtaaactgcaccggagaaaaggaccacagaggagcgtgctttagatgtggaggcagagaccatgaggccagaaattgcagcaaggacccacactgcatactctgcgcacaaaaaacgggtagccccacagaccatgcctcgggaagttttaagtgcccagcgtaccgcgaggcagttagaaaactcaaatgttaaggatcatccaactgaaccttaaccattgcagggtggcccaagaccttctcacccaatccgttacagagctcaacacggacctggcactgctgagcgagccctacaagaccgtgagatccaacacgtgggtcatggatcaatcggggaaagcggcaatctggatgtgcggcaaaccagcacagcacctggacggagttaaaagatccaaaggatacgtacgagggaggctgaaagacctatgggtatacagctgttacctaccacccagctggtcactcgaagagttcagcgacacaatagacaaattggcagatgacatcagagcacactcgccgtcgctagtagctggggacttcaacgcctgggcaacggaatgggagtcagcaacaacgaatgccaggggccgtgtcttagtggaggcttttgcctccctggacatagtcctaaaaaacgctggttccaacccaactttcagcagagcaggtaccacatccatcatagacctcacctacataagtactcgactagcagcgagcacgttatggcagatcagcgagcagtacaccgcgagcgaccacaacgctatcctctgcagcatccagaccagaagagccacccagagtatcgctacgagggggcactacaaagaaaccacgctgaacacaccagccttcagggcagccctagcaggactagccgaggtggaaggcgaaggcgatctagtggcacaagtcatgggacaactcgaaagggcgtgcaaagctagcatggagcgcagcaaaccatttaaaggccataggccggtatactggtggaaccaggcaatcgaggaggcccgccacgcatgcataggcgccagaagagcataccacagatcccgcggaacagcagacttccaggctctcaaggaaatctacacccgaagaaggaaggcactgaagaaggaaatcaaaaatagtaaacaacgatgcttcttagatctctgtgacgaagccgaaaacgatctctggggaaaggcctacaaggtggtcatgaagaagaccggcgcattcaagcacgcggcaccaacaggagcggataaaatggaggcaatcgtcaagcacctattcccagcgcaggacacgcagatagacaggatcacgagtacgggacaccaagtacccccagtgaccccgcaagagttggcaaaactagcaaagagagtgccaaactgcaaggcaccaggaccagacggcatcccaaatcgggccctcaagctggctattagcctgcacccgacgatctttgcgcagacctacaccaaatgcctcacagacggatgctttcctggaagatggaagaagcaaaagctggtgctgataccaaaacctgggaaagacacggaggacccatcggcatacaggcctatctgcctcctggacggcgcaggtaagatgctggaaagcataatcagcgcaaggctaacggaggctatcgaggccgctggtggactctccgacagccagtacggctttaggaaggctcgctctaccttggatgcgctagacaaggtgtgcggcactgccagaaaggccttggaaggcacacgatggctcggcggggccaaaaaatactgtctggtggcaacactggacgtgaaaaacgcctttaactcggcatcctggagcaggataatgtcctccctgcgcacactcgaaatccccggatatctacaggcgatggtcagcgactacctggacaacagatggctgacgtacgacacggaagatggccctcgatcatactccatcacgggaggagtcccacaaggatctgtactgggacctttactgtggaataccatgtacgatggaattcttcgcctcaacttccagcaaggagtcgaaatagtgggattcgctgacgatgtcgcggtgacggccacgaagaaaaccctcgcggagaccgagagctgtatgaacgaggcaatcagaatcataagcgactggctagacctggcagggctcaagctagccgagcacaagacggaagcggttctcatcagtagcaggaaacaggtggagacggcgaggataaccgtaggaggagcctcaattacctcaaaacgagcaataaggtacctgggagttatgctggacaccagactgtcgtttagagagcacctgcagcagacacaccagaaggcacacggcgtagtcatggcggtgtcacgtatgatgctgaaccacagaggcccaaagtcaacgagtaggagactgctatttaacgtggccaagtcatccatactatacgcagcgccaatatgggcccaggccacgaggaccaagagctacactaagggcatagagtcggacttcagactcggagccctgcgggtcagctcggcgttccgtactgtctccacagaggcaataatggtaataagcggcataccacccgtagagctcgcagcgaaggaagccagtgaaatccacaagggaagaaaggccgccaacacacaggcagaagctagaacggctaagaccagggcgagggctgaatgtctcgagagctggcaactcagatgggataatgctgtaaccggccgctggacccaccgtctaatccccaacattgcagcatggatgaatcggcggcatggagaacttacgttctcgctgacacaagttctcagcggccacgggtgctttaaagagtaccttcaccgctttggccacgaagaagatgggctgtgcagctgctgcggaacagtagaaaacgctgagcatgtsctgaccgcatgcgccagattctcagaggcccgcaggcgagcagaaggcaccataggagtgcccattacggtggaaggtttggtaccaaggatgctggaaaaccaagcaaattggacggcgatatgcagtcttgcaacggaaatcgcttcggaactgaggcggcttgaacgcacacgaaatgagcggccgtaataggctagccagccttgtgaagcaatgcttcacggcagtcccgcaagtctggtccatatatatgtatacgctatatatttttattctaatttttatattcttatattttatatatatatatcctatttttaatatgaawaaaaaaaaaaaaaaaaaaa
>R1-5_DPer	R1-5_DPer	R1	LINE	Repbase	5195
aaccgtgaatttttcgagtgcggacgcgccaaacagctgctctgcaagacacagacaaatcgcgaaagatacctgaaaaaaaaatacmcgaaattagctcaagctcttgctgacaccgcgtgctcacctgggaggatcgagtctcaccccgactggcttctgatccgggctgcgcgttgcacttccacggtcacccaaagggggcaggggcgctggggcccaccgtgagtgctttggacggcgcttttcactcatcacttggagattcccaccttttttcatcctttctctcctttgggccggttctcccgttcttcttcactccaggcctcgcagctgatcgactggggtaccagggctggatagtgcaggccactaaccagctgatcgactgcagtgtggtgaagggcactaggtgccaaagcatccagccctcgacagagaccgctgcggaagataactgcgcccacagcagctagcttctgtcagcgaccgcacctgagggaaggtactgcctaactcctaggcgggatcacttgcaaaccgcacacacacacctacgcataagttccatcccaaattcacacgcgtggaggaatcccgtggccggggcgcggatcctggaggccctgagagatgttcccccgaatcctgcttcgccggtggcacacttggccgacgaagcaaaatgcgctacaagccaaggagcaatggctttccaaaaagcctcaaaggtggcccgaacaccgccacaagcagctttagcaccgccaatgaagcagagctcgttgcacagctttgccagtggggccacgcaggacggcggcaagggcactgatactccgaagaggccgagggacccccctacaccatcgagtagcgggagaaaaaccccccccaagcgaagcaggaaccgcktacaggacatagacgagattggcgcaattctggacgacctactctaccagatgaacgagaagggccagaggtcgatcaacatggccatcaagaagatggtagcacgcatgaaggagttgcaagtggaagtcaaatcccatctgcaggcgccagaggataaaagggcagcgccaggaggatgccagtgccatgatcacactgcaggcccaactggccccctacccaggatgaccaagcccagtgcgactaaggcgacgcaaacggcatcaggagcccacaagagcgaggcaacaccccgaactgaggagaagagcgcgcgcggaaggccccggcaaggccaccaagctgacgccactcgacaagaggaaaccaagatgcagtgcggcaaggcggaagacaccaaccctacacagaagtggagtgaggtgagaggcaggcgtgcgaaacgcaagcagacaggccgaccagacgcagtgctggtcaaatgcaccgaggaggcatcatacgccgacatcctcaaactggtgaaggcagcaccaacgctccagaacctcaaaaacaaggttcagggcatcaggaagacagcctcgggcgagctgcttctaaggatgcaacaatcctcagaccccgccacccaggagctacagatggccatccaggcagcgcttggggacaaggcagccgtgaaggccatgcaggagacagtcgcggttgaggtactcaacatagacgagctcacgacaggcgacgaggtatgtgaggccatagctgcagcgatcgacggcgacttaacacaaggagcagtgccgtacatgcggaaagcatatggcgcaacgcaggtagctacgctgaaccttcagcccgcactcgcaaagaagctcctggagctcggaaaagttcggatcggctgggttgtctgccgcgtgcggcaacggattgcgccaacccgctgcttcaagtgcatggcctatggacacactgcagccaggtgcagatccaagcggcctgtgtcaagcaatgcatgctacaaatgtggtggggaggggcacaagcacaaccagtgcaacaacccgccaatgtgcatactatgcgctggcaagccaggagacgtccgctcagcagcccactcggccctcagccgcagctgccctgagtacaagaaggcactagcaaaactggttgatggttaagctcctgcagctcaacctaaaccactgccgagctgctcaggatctgttggcgcaaacagtcctggagcagaagatcgacatagcgctactcagcgagccgtacggcaaaaaacacgaaggagtctggcagcaaagctcagacggaggagcagcaatctggagctgtggcccacaaccaggccagcttacccacagagcatccagagtgggatatgtgagagctaagcacagcgggacttttgtctacagctgctacatagcaccaaggttcacgcagcaggagtatgaggcgatcatcagcaacatcgctaacgacgcacgaggcaaatcgccggtcctgatagcgggcgactttaacgcctgggccacgacttggggcagcgccaagaacacaccccgtgggacatcgctcctggacgagtttgcaagcctgaacgtctgtctcctcaacacaggaaccacaccaacgttcagcaaagcagggcgggagtctattatagacctcacctttgcaagcccagagctcgcacgccacgcgaagtggcaagtgctgagtgcttacacccatagcgaccacttagccgtaatgacggaaacctttgcacccaggaacacaacaaggatacagcgggcgctccaggccgggtacaaggaggaaagcctgagcagagccgcgctcctctcggcagcagaaaacctaagcgccgccggggatgctgaagcatccgcgcttgccgtttacaggaccgtcaaagcggcctgtgatgcagccatgaaaaaaagaaagatcggaggaagcaggcaccggccagtaccgtggtggaatgagcacattgccaaggccaggagggagtgctgcgcagctcggcgtgcctaccagcgagcaagaggctccgcccaatttggcagaaatggcgcggcattcaaggccaaaagaaaagagctgaaggaggccatcagaagcagcaaactcaaatgcttcaaggagctctgcgatgcggccgatgcggaaccttttggtggagcatacaaactagtcatggggagattaaacagacagcctatgcccaaggatccggtgcatatgagagagatagtcggcacccttttccctagacaaccacccttacaagaggaagctagggtagaaggagctagcctgagggacaccaccaccatcatcactgccagagaagtactggaggccacgggtaagctgaagatcgggaaagcggcaggtccagatggagtccctaatgcagcactaaaatgcataattagagcccatccggaagcattcgccacaatgtacacccagtgcctagcggagcggacagtcccacgagcatggaaacggcaaaggctggttctgatacccaagccaggcaaagagctcaacgacccatcgtcataccggccgctgtgcatgctggataccatgggcaagattttcgagaggatggtatgtaaccgactggaggcggaactggctgagcgtcgcggactttccgacctccaattcgggttccgcaagcagaggagcaccactgacgccatcgagatggtgacaaaccttgccagggaagccatggcaggaacgcgatgggctggaggcgacaaaaagtactgcctagtatgtacactagacgtacgaaacgccttcaactctgccagctggaagagcatcctagaggccctgaccaggaggggtatatctgagcaaatcacacggactctgcgaagctattttacggaccgcgtcctgatctacgacacggaagaaggagcagaacatcaccaaatcaccggaggcgtcccacagggctcggtcctagggccgatactgtggaacgtgatgtatgacgatatcctgcggcttacattaccggaagggtgcaccctggtgggcttcgccgacgacatagcactggtgacagtgtcgaaacacgtaagagacgcagaggagaaaaccaacgtagcagtcgggatgatagtggcctggctcgcagccaacgggctagcattggcggagaagaagacggaggctgtgctaatgagcagcaggaaaaaggtcgagcaggcatgcgtgagagtcggtagcacgatcatcaggaccaagcctgcgctaaagtacctaggggtaatgatggaccagaggctgaacttcaaggcccacctggaatacgccagcgcaaaagcgactgcagcaacggcggccataagcaggatgatggccaatacagggggaccacggcagcgtagcaggcagctcatcgctggggtggtcacctctataatcttatatggatcagcagtgtgggcaccagcaatgatggtttccacatacagcagagactgcagaagcgcataccgacgctgtgccctgagggttacatgctgcttccggacggtgtctgaagacgccgcacttgttgtggcaggcatggtcccgctggatctcctggcagctgagcggcagagcggagtggaggtagccagcgagcggcgagagcgcactatagcccagtggcaacggcgctgggaccaagcggcaaaagggaggtggaccagacgtctccttccccagcttagcccatggctgcgaagaaggcacggccaaatggaccattatttgggccaactgctgacggggcatggctgcttcaagcagtacctgcatcgctttaggcatgctgacgacccgtattgcagctgctgcgggcctggagtcgacgaggatgcagagcacgtcttctttgtatgcccccgcttctcgcaagaacgaacgaggctaggggagacgcttgcagaagtgagtgtggacaccctcaccgaccagatgctagccgatgagcaatcttggaacgcggtcgcctacatggcagcaagcgtgatcaaggagctgcgcaggctggagcgaagccggacaaactaagccagaaagatgaccccacagcccgcaccgcgaagtaatgcctagcggcagtcccgcgggagcggacccaccccccccccccccttcctagccataattgttattttataaatataaattgtttwcccaataaaaaaaaaaaaaaaaaaaaa
>R1-4_DPer	R1-4_DPer	R1	LINE	Repbase	4226
acgcttcctggccgtcccactatggtggttgcgcaggcttggttgatccatatcccaactakcaccgatctggctctgaaccctggtgctcataaggcccagggtcaaccctcgcatgggcctcactccacggaaagacacccatgggatcacctacgtactgcggccaggaataacgaactcgagtggagattctttttacatggamawcacccctcacacaccaaamacacagatwgagaagatgactgaggacgcagtctttggtaggcgcaacgccagatccccaccaccgtcagcacctgcgaaagctcagggctcgagcatgttcaagcccwkcscggcaaagagaaggascgaccgcactctgacccattagagctgctaaaaaacctgggtactcgggccaatgagctggtcaagaggatgaacgacmagcggcatgtggacaacgtgatgaaggatttagccctgagagtggtaacccttcaggccctggtggtcaacaatttcgagaagctgcacaccaggacaattgggtgctgcsaaacagctgcgaagccgccgcacaccggctcaaagaggctgcgcgagtcgcctcaaatggctgckgagcccacaaagaggcagaggggcacaaagcttcagcaagcktcgacccagctcaaaccgccggcgcagtcccaggatgaactaaccccctcgggtacaccagcgccattaaaagcctgaggccatcgttcgctggtacgcaactggcagttgtgtgcctgccgcccgtgcaggcaagagccctgctcatggtggggaaacttaaagtcggatggacaagctgtaggatccgggagcggacagctcaamgacgatgctacaggtgtctggagtttgggcacctagcaatcaggtgcaagagcgcggtggatcgcaccggatgctgcctcagatgcggcgtgaacgggcacaaggcggcaacctgccaaagcgatccgcggtgtttcatctgcaccgctaacaacagcaatgagacgaaccattatgcgggtagcaggagatgtccwgcagccaggagcgtgcccacgccaataatgaaggttatgcagctcaacctcaaccactgcgctgcggctcaagacctgctgagccaawccgtaagagaattggcaattgacctcgccatcctcagcgagccataccaaactagggagtcccctgggttcatcttggatgccaccaaaaaggccgcgatatggctatgcggggccacgccattgcagctttccctctcaagcgctgcgctgggtttgtgcgcgccaaggtcggaggtgtgtggatatacagcgtctacctcgccccaagcctgacgctctccgagttcgcaggtactctagacaacctagcggctgatgctagaggacgtcacccagtagccattggaggggacttcaacgcgtgggctgaggagtggggaagcgtggcgacgaatgcgagaggtagagctctgctggagatcattgcgcccctggacatcgcgctcctcaacgagggaaaccagcataccttctccagagcaggaataggatctgtcatcgaccttacatttgtcagcagctcactttttaattcatcgggctggagcatcagcaacatctacacagggagcgaccacagggcaattatatgggacacaggccaacagacgtctagcgtagagacagctgcgcccagatggagatgctatcgcgccgaaacgctcaatacggccctgttcatgsagcttatgtccaacctcacggcgaatggaaatgctgaatgcatggccaaccatgtcatggagcatctggaggcagcatgcactgccaccatggcgcagaggaagcactacggtcgccaccaccaacctgtgttctggtggaacgaggacattgccgcgctacgccgggaatgcaaccaagctcgacgccgctaccagcgctcgcgcggaagcactgcctttccgcaatggcaatccacgtttagggactgcagaagggccctcaaggcggccattagggatagcaagcgccagtgctttctcaagctatgcgactctgcggagcaggacccatggggaagggcgtacaagttggtgacgaacaaactttgcgccaagaggcaggcacccccatcggaccccgacacgacaagatccatcgtggaggaactctttccgcacagggctgaccacatcggggatgtccgttgcctcacactgcaaccgcacagtcaggcacacatcgaggaggtgtcactcgaggaagtcgaacgcgcagccaggagcatcagcccgaacaaggctcctgggccggactctatcccgaacagagccctcttgctcgccctctccacgcgtccggacatctttgcgaagctgctmaatcagtgccttcgtgaaggagtgttccctgtgaggtggaaaatccagaagctagtgcttattcccaagccaggcaagccgccggggacagcgtcgtcgtataggcctatctgcctgatcgacaccgcgggtaaactgcttgagaaggtggtttgcgcgcggctggaacgctccatcgcggaggctggcgacctctcaccgcaccaatacggctttcgcaaggcccgatccacgatagacgccgttcgtaaggtggtggacattgcctccggtgcaattgccggcactcggtggaaaggcggcgggaaagagtattgcctagtagtcactctagacattaagaacgcgttcaacacggcgaggtggagctgcatcctaagggcgctggagagtttcgacacacccaggtacctgcagcggatggtacaaagctactttgagagaaggctgcttttgtacgacacgcaggctggcacggaggaatacgaggtatcggcaggcgtcccgcagggttcagtgcttggccccactctgtggaacgcaatgtacgacggcatcttgcgactcagcctcccccacggagtacacatggtgggttttgcagacgatgtggctgtcctagtggtggcaaaagacctgtccgtcgtggaaacgacctgcaaccagacgatagcgcgcatccaacagtggctggacctggtcgggctcgaactcgcaccccacaaaacagaggcagtgctggtatccagccggaagaaagtcgagacggccaacatctcagtggcaggtaccctggtttcgtctaagcgcgctatcaaataccttggtgtcctggtggacacacgtctctgctttcgggagcacttggcctacatgggcacgaaggcggcgaccaccaacggtgcgctctcgaggctaatgctgaacacccgaggaccaaagcaatggcggcgacaactgctaacgagtgtcacgagatcggtgatgctatatgcggcgccaatctgggcaaaggcccttcgaacagcgagctacgcacggggtctggcagccacgcaccgcctctcttcgattcggatcaccagtgccttccgaacggtctcggacgaggcagcacacgtgatcgcgggcatagcacccctggaattcctggcggaggaacggtccacatactaccaggaaacacatggcagaggaatggacgcggcggcgaaaaggcaggtacgcatggcgtgcaaacaggagagtctcagaaggtggcaacagcgctgggacacgaccactaaggggcgttggacccaccagcttatcccgtccatcgacgcgtgggtaagcaggaagcacgggcaggtcaacttttacctgactcagctcctcagtggtcacggctgcttccgaagctaccttcatcgcttcgggcacgcggactccgcagaatgctcttggtgcgggcactacgtggaggaggatgccgagcatgcgatattttcgtgtggcaggttcgcagcgcagcgccagcggctagaagaagcgctgggtggggccgtagtcaagcagagcttggtgccgtgcatgctcctgtccccggaaaactgggaggcgacgagctgcttcgcggcgaccattatgagggaactgcgcgctgttgagcaccagacaagagtccagttagwctaaacgaagcctgcacatgtgtgaagcattgcttcacggccgtaccacacatgttgggcttgcatagcctaacctctaatatagtttgctttaagtataatgtaaatacgagcaattaaatggaattaaaaaaaaaaaa
>R1-6_DPer	R1-6_DPer	R1	LINE	Repbase	5048
cacccgtgtggtgagcgggcagtagaataccaccacagcatgtcatagcttgtcgtatgaggcgactaagaagacacggggatgttctgctccctctaaagagcactaaagcaactcgtaaccgccggcacatgccaggtatcccccggataggtctaacacacctgtgaaacacctagctaatacgagaaggcgactaagacggagaccagtaaagtcttaggataggaactggacccccccttttttggattgatgaccccagggctgacggaagccagcattctagcactttagtacgcggaatgaaaccccgccgaaatggctgctaggttaatgctgcttctgcccccgtcccgtgaaaaattggcaaatctctaagcacgctccttgttccgtagccattaaattggacgtacaggctcagttgagtcactcctgactagcgcggatccggctctgaactcccgaccccataagggcgggagtcaaccctcgcatggcctccctgcttgcatagacaaccatgggatcataacgcgactgtacaacagacaaggacaacggcttacgagttgggacccaacaaaatgagtaaaaataacacacccataacgacgaacgactcagaaggcttcaataaaagcaaaaaaatggcgagaacgccaactggcgagcggaccgacgccccgctgccggccctccctggcccggagcagcaccaaaaagctcagggcagcacagcgctgcgcgatctaggacgagagatcacgcagctagtggagatgctcgaggatggcaagaggcgatccatacaccaacccatgcgggactcgatcgagagcataagggtgctgtatgagctggttgctatccagctgcacgacgaaggagctaaggcggtgatcaggacccaccagtcttctcagacgtcaccgattttcagacctctcccggagcctaagaggaaacaggctgcaggtgcaccaacaccccggacaaagaggaccaaggcagcggtcgaggtccagaccacaccaggagtagcagttgaaaaggacgcccacgctgaaagggagagaaaggagccggaggagaccccatttctgacggtgaccaaccggcgcagaaggaagaggccgcaaaagccgactggagcgctcgcggacaagacgcgaccagacgccatcgtcattgccaccaaaggtgaaaagacctatgcagagatactgcgcaaggttaggacggacgaaaccctgcgtggactcggtgatgcggtcgccaggatcaggaggacccaaaaaggagagctactgctacagctcaacaagtcgggagaggagacggagacgtttaaaagcctngtagccaatacgctgaaggagcacgcagaagtccgtagcctgtcgcaccgggtgaccgtagagtgcaaggacctggacgaaataaccaccacggaggatatatgcgaagctctgagaagccaggtggaattggcggagctgtctgcggatgacatccagctgcgaaaggcatacggcggaacccagacggccacaatcaggctgccagcggagagcgctcagaaggctctgaaaataggagtcctaaaagtaggctgggtaagatgcagactgcgtgagcgaatcagcgtcaccaaatgcttcagatgtctcgagtttgggcatatggcacgacagtgcagtagcaaagtagataggtccaagctgtgtagaagatgtggaaaggagaaccacctggcaaaggactgtagcctggaaccacagtgcatgctctgcaagggaacgagcgcagactggaagcacgtggccggcagcggtagatgccccctgtttaggaacgccctgactaaaagatcagcatgaggtgtactcagctgaacttaaaccattgcgaagctgctcagtctctcctgagacaagcagtcagggagaggaagaccgaagtcgtgctcatctgcgagccattcagggcgataccaggaagcggttggaccagcagcagttgcggcaaggcggccatctgggccgtacaaatccccccccaggagatatgcgcaaccaacgaaggatttgttagagcgaggcttagagaggtaaccttctatacccgctgctatgccccgccgagctgggacctagcgcgcttccaaagtatgctagcgcatatagcggaagacgcgcgcggaagagcccccgtaataatagcgggagactttaatgcgtggtccgtagagtggggcagtaaggaaaccaacgccagaggcacgtgtctgctcgaggaatttgcgtccttggacgtaatactcgcaaacgatggcaggaagctaacctacttcaaggcgggtcgagggtccattatcgacctaaccttcatgagcgtctcactccataggggatctacgtggagagtaagcgaggagtttacgttcagcgaccaccaggcgatccacttcgaatgcggagcagcaacgaaaagacagctagccaaaattaccggacctaaatggaagggcgaccacctggatgtggaaaccttcacggaatatctgcgcaacgccagctggagccctgcgcgagaaacggcagagggcctggctcagaaactggcgaagctcatggaggaggtatgtgatgcggcaatgccaagaaggaagccttgcaaaagaggagcgccctgttactggtggaatgcggaggttaaccagctaaggaaagcctgcctacgagcaagacggtgctaccagagagcacgaggtcggcctgagttcgaaaccaggggagaggaactccgatcagcgaaaagagcccttaaacgtgccataaaggagagcaagtcagcctgcttcaggcagatatgcgaggaggctgacgtcaacccttgggggacggcatataaggtcgtcaccaagaggataaggagccagtcaacaccggaagtgacctgcccgatcctgcttcgtagcatcgtggaggccctattcccacagcacccgtatagggaggagagcgtctcgagccaagactccgagctgtggcaacagatttctgttgaggaggtgatagcggctaccaggagaattggggataaaaaggcaccaggaccggacggtatcccaaacaaggcattgaagcttggagcaaccaccagaccagatgtatttgttgacacgttcaacaaatgcctacgggaaggagtgtttccagagcagtggaaagtgcagcggctaatacttctgcccaaaggaaataagtccccggaggaaccatcaggataccgcccaatatgtttgctggatacggtcggcaaaaccctggagagaatcgtctacaaccgactgcaagttgtgatccaggagaaggaggccttatcggagtcccagtacggattccggaaggccaaatcaacggtcgacgccatcaaggcagtcaccgacattgcatccagagcgatcgagggaataagatggagatttggcacaaaggagtactgcgcggtggtgaccctggatatccgtaacgcgtttaactcagcgaactggtctcggataaacgaggcgctcgggagaattggagttcccacctacctgcttcggataatagccagctacctgtcgggtagggtactgaggtacgagacggaggagggaccaaagctctacagggtgacagccggagttccacagggatcagtcttaggacctctactgtggaacataatgtacgacgacgtcctgagactccagctcccgcagggatgcacgcttgtcggtttcgctgacgatctcgccctggtcgtggtagccaaagagctccgagatgtcgaggcgacggccaacgaggcaatccggatcgtatccaactggatggaaaacgcgggattggacctggctggccacaaaacggaggctgtactcatcacgagtcggaagaaggtggagtacgcgacgtttcgcgtgggtaatgcgactattaagtcgcaggagtcaatccggtacctaggcgtgatgctggataaccgattgaactaccgggcccacatcgagtacgtgagtcaaaaagcctcccggatgcaggcagcactcgcaaggatgctccccaatattggtggacccaaggcaggtcgacgcttacttctggcgagagtagtggcctcgatcctactgtacgctgcgccggtgtggtcttcaaccctatccggcaacatgagtcttagaagaaagatgtcagtgccatatcggctctgcgctcttcgagtagtgtctggatataggacggtgtcggataacgcagccctggtcctcgcggccatgataccggtggatatactagcgctcgagatgacgcatgtatatgaagcgcgcgcagggatgcgaactaatgcatcgctagagaccatccgtgcgtcggaaaggcgggcgtcgatagaaaaatggcaggcaagatgggacacggccacaaatggacggtggacccatagamtaatcccggacattgagtcatggatagggcggagaagcggagagatgaactaccacctcacccaattcctgacgggtcacggaggatacaggaagtatctgcataggttcaaacacgaggatactcccgagtgtcctgagtgttcgaatgagagcgaggatccggagcatgtgatctaccactgcacgaggtaccgctcaagtgcagagtatttcccacgaccagaggagctaatggcgttcatgacggagtccgacgagaactggcagcgcgttagcaacaccctaatagccatccagagcgatctgagaagatgcgaaagggagcgacgcgtagaggagagtgcctaaagtaggcaacccatccccgcgaagtaatactttgcggtgatcccgcggggaatgaggtgtgcagctgtgcgtggtggtgagtttagctgggaagccccgaaggggtagtccagttcgttgactggtacgggccggtcgcgtctcttagagattctcacccaccgtggcgtatccatggaaaaaaaaaaaaaaaaaa
>R1-1_DPer	R1-1_DPer	R1	LINE	Repbase	5020
gtctgtgtattctagtgagtgcggtcgtgtttttaaatcgttccgtataattcagtggaaaacgtcggaagttagcctggaaaagaggcaaagagtagttagcgcgagccatagtagtgctgcgttacttacctgcgcggaacgcaagtccgcaagcagagaagcggccacctggccaatagtactggccgaaatcccagtgggacgccgtcgagccataggccgaaggggggggaaggaggagcaggtaagtgcctgttttcctattcttcttcgctgtgattcttggcgccacttgttggttgctgccttctttttgtttttgggcaaaattggccaagcacaccgcaagtggtgttggataacgacggaagaacagctgactggaggctaagtgctggaaaacgacagcgtctggccaatagagggcgcggccacagcaaccggagttgccagatcaacggccagatcggagatgagcgatcagcgggaacaagctgcggcttgcagcactccgctgacaagctcattcgcctgggatgaggagaatccctttcgccggagaaatgctctggcgcgatcgccaaaccagccggcggaagcagtggaggagcgcgcaagatcctctcctccaacgctgcagcgcccccaagaggagcaagcagacccgaaggagagggccatggcgcatttggcgagcttgggccaaaaggccagagagttgaggaagctgatggtgctcccaaagaggtccatcacgaacccaatgagggatctggtggatgagatcgaatatctgcagcgagagttggaatcgtgctggcaggcgatctctgcggagcaggctgtagccaaggttgcacagccggcagtgacggagagggcgggaaagagggcacggccagagcccaggaacaccacccacccgtccccgtccccgtccccaagaccgaagaagccaaaacatggacccaagaagtcaaaaaaaacggagaagaagccgcaggaaggccaaatgagggacgccgtagctcgcaagggaccggaggacgccccaaaggagcgagaggtggggtgggtgaaggtcgtagccaggcaaaggccaaagccaaagcagcagcaacgaccaagaccgccacgcagcgatgcaatagtcatcgccgccaccggcactgtctcatatgcagacatcctaaggaaggtcaagacagagccaagtcttaaaaagctagggcaatcggtgcaaggggtgcgacgcacagcaaaaggagagctgttgctgatgctggaaaaatcggcggacccgagaacccaagagatgcaggcagcagtcaaggaagcgctaggaagcacggttgaagtaaggagtcttaccgaaactgtcatcttggaggtaagggacatagacgaagtgtccacccaagaggaagtcctagcggaactcaaagcgcaggcaggggtggaaatatgcgaggccgcagccatctccatcagaccagcctataggagcacgcagaccctgaccctgaaagttccaccggctatagcaaagcccctcctggagaaaggaagaattcgcctggggtgggggtattgcagaatacgacccaagtcaactccccgaagatgctacaagtgcatggagtttggccacatcgcgcctaattgtaagagcagccaagacttcacgaagtgctgctacaattgcgcaggagccgaccaccaggccaaagattgcaaagacgaaccaagttgcattctttgcaagcgccaccgggtgaaggacccgaagcaccaaacgacgagttcgaggtgcccgcagtaccaaaaggcgatgcagcaaatgaaggatagatgaaaatcatccaactaaacctcaaccactgcgagatggcacagcagctgctggaccagaccataagggagcaccgtattgatgtagcagtcataagcgagcaataccggaatcgcaactcgggagagtggattgctgactcgagcaagaaggcagcgatatggagctgtgcgagtcccacacagcaactactgcaaacatacgtcggagacggattcgccagagcccggataaatggagtgcacatatatagctgctacctgcccccgagcctcagcctacagcaggcgacgcaggcactggaaaggattgctgaagacgcgcgggagaaacaccctacgctcatagccggcgatttcaacgcttgggcgacggagtggggatgcccgagaacgaacccaaggggacaggcactcctagaatgctttgcgacgttggatgccgtactgctgaacacaggcacacagcagacgttcggcagagctggaacggggtctataatagaccttacgttcgtgagcagcagcctcagccgcaggacaacgtgggaagttagtggcttatacaccgggagtgaccaccaagccctcatatgtgaaatccaggaagcgggcgcacctaacccgttcattggcaagcggatcggttataagaccgaaacgctagagccggatatggtccgggccatgtttgaggactacgagaccaacggtacggctgaagagagagcaagccaactggctatacatacgctggaagcatgtgatgcctccatgctaaggaaaagaagaagcctgaacaaccgcaggccagcktattggtggaacgctgcaataggtagcgccaggcaggagtgccagcggaaaagacgactataccagcgttcgagaggttccccggaattcgagaggctccaaggagaatataaggaaagcagacgctgcttgaagaggcagatcaaagatgccaagcgcaaatgcttcgaaaagctctgcgatgacgcagatgcgaacccttggggctacgcatacaggctggtaatgaagagactgcgagtgttcagtcccccgccgccaatgtgtgcagatctgctggttaacatagtagaaaccctattcccagagaaagtggcagcccagagggtgatggatagaataccgccacctgaaatagaagccaccacgggagcagaagtcctcgaagctctacaacggataaagaacggcaaagcaccaggacctgatggggtcccaaatgccgttctccgcacggctattgagaccaatccacaaatgtacgtggatttattcaatgcgtgcatgtccgaagggaccttccccagaccatggaagcgacagcggctagtcctcttacccaaggggaacaagccgaccgaggagccatcatcctatagaccactctgcatgctcgacacagtgggtaagatcctcgagcgcataatccacaccaggctggagaaggcagtaacgcgtcagctctcaccgagacagcacgggtttcgcaaaggcaggtccacggtggacgcaatcggcgaggtatgtgagatagcaaagcgagctatcgatggcacccgatggatgtacgggaccaaagagtattgcatagtggcaacactcgatgtccaaaatgcattcaactctgccaattgggatcacatactagaagaactgagaaactttcaagtaccgccgtatctgcagaatatcatcgcggactacctaagagaccgaktgctcatatatgagacggataaggggacacgtgagcaccaaatcactggaggagttccccaaggatcggtcctcggcccgctgctgtggaacatcatgtatgatggaatcctcaagatggatatgccaatgggcgcaacggtgataggctttgccgacgacatagcaatagtcgtagtggcaaaacagaaagaagcggcggaagaaatctgcaacgacgcggtagagagagccagaacatggctatcagggagggatctcgcattagccacccacaaaacggaggcggtgctcataagcagcaggaaagtagtggagacggccacgatccgagtaggagactgcactattagctccagtccaagcctgaagtacctgggggtcatgattgaccacagactcagcttcaagcatcacatggcgtatgcaagcagcaaagcaggaaagacggcagtggccctatcccgcatcatggccaacaccggaggcccgaaacagccaaggcgaaagctactagcgagcgtagttggctcaacgctaatgtacgckgcaccaatatgggttgatgcaatgaagcataaaacatatgcccgagaatgcaacgcagtccagaggctgtgtgccctgagggtgtgttgcgcattcagaacggtatcccaagacgccgcacttgtggtagcaggaatgattcccatccatctgctggcaagagaagccgcaggaatcagggcacagcgaaccctggggactacggaccaggacaccagaggtgccttaaggcagcgcacaatcctgcaatggcaagattcgtgggataacagcagcaaagggcgatggacccataggctaatcccagacctgaagagttggctgaaccgtagccatggacaagtggagtatcacctgacacaactgctgacaggacacggttgctttaaagcctacctgcataggtttaagcacgaggacgaccccttctgcgtggtctgcgcaggggtcatcgaagacgcagagcactgcttcttcgaatgtccaagatttcggcaagaacgagaggatctaagcaacaagcttggaagaatgccagcggtgacaaacctggcagaatgcctgctggagtcggaaggaaactgggccgcgattagattcatggccgtaactatggctaccaaactgcgtcgcgaagaaagagcacgcaatgcaaggagataaaggataaaggagattgttaagagaagagccctacgggcatctccccccggcgaagtaatatctcgcgacagtaccgccgggatccgggataggtgtggttggttttagagcggttagagtccctcacttcggcttcggctgagtcggcatgaagctttcctgtagtcacacaacaacaaaaaaaaaaaaaaaaaaaaaaaaa
>R1-7_DPer	R1-7_DPer	R1	LINE	Repbase	5139
gttgagcgttttcaagtgcggttgtttcgaatcacgggctcctgattttccgttttcagcatccgcgctgcgcgtgttacctggaagaaaagctkttgagagcaggttgctgtcgcgccggtacgtactgcgtataaaaaccggccccaccggcatcccgctctgttgcaggggcacaatcagtgcgctccakscagcaggggaagggggggtgaacccttgttttggcgccttccacttccactttccacattgttggtggaggggaaaaaaggaattctcactcaacttttcttctttcttcttcttctcgtccggagcttcacacacagcagctgatcgcgccgccagacaggtgatcgcgtagagttgccacacggacggtgttgccagacagccccgatcgacccagggctgccagagtgttggagagagctggakttgcgcgccaacggagggagatttcaaattcgaaattcaaatactaaagtaatcaacggaatggaggaggaggaaaagctcgccttcaggaagggtagcatgctcgcccgatcgccggcacccgagccatctccatctccagcagcagcggcgcagagtcgggaccttgactctagggagacccccaagagggttcgggacccagccagcccgggaagttcccagaggcaaacgccgcccaagaagagcaaggcccaccaggaggctacctgccttgagaacctctcggagctgggaaaaatccttgacgaggttcagaccaggatgatggacaaaaatacgcgccacatcaacatggccaccagagcactgttcgtgcgcatgaaggagctgcactcgaacatcatcsaatcgagccaagaggctgcagcgggtagaagcgcgccgcaggaaggctccgacgcccaaggcctgtgcccgaaatgctcacagagcacgcggagcgcagacaaggagcagcagacaacgaccgtctggaggaaagatgccgcagcgcaaaccgaaccgtggcgcagacttagccagccatccgtggccgaaggtccattgggggagccgggaaccccacctacgcgcccaaggcagcgaaaaggagctatcgcaaccaagaggacccttaaaaaggccccgttgcggccacacggagacgtggcgacgaccagcgccatgaggcagcccaagagccccggaatcccggacagcgaatggagcgtggtggccaagaggccgagagcagcacgccgcgctcgcccagacgcggtcatagttcaggcctccgggaagtcgtacagcgaggttctggcaatggtcaccagacgacacgacaaccagctttccgacctgggaagctgcgtctccaaggtacgccgcaccataaacggcaaccttctgctggaggtggcaaaagacagcgtggagagtgctgagggcatgaaggccagcatcgcacgtgtcctcggcgatggagcgtctgtgcgcgcaatgacggaagactcgaaggtggtcatattggagatacgggacatcgactccctcgcgacggagcaggagatctgtgccgctctaactcgccaattcaacattgacgagggtcgagtaagagtccgcagtctgcgccgcggatacgcggagtcccagctggcggtggtcagcttgcccttctccctgggccaagcggtcctgaaaggcggcaaggtgaggatcggctggaccatatgtaggatccgggaaagagatggactcccaaggtgctaccgatgcctggaacccgggcatatcgcacggaactgcaagagtacagtggacaggagtggctgctgcatcaaatgcggtgagaaagggcacaaagttgccgaatgcaaaaaagagcctgcgtgcttcatctgctcagcagctggaaagaaggaggtcacgcaccaggcaggcactaaaaactgcccagccacgcgaagcggggtcggcaaaaccaggacgacatgcagttgattcaactcaacctgaatcactgcagggccgcacaggatctcctgacgcagacggtgcgcgagcttggctctgaggtggcactcctcagcgaaccacataaggtgggcagcagcagcgattgggccacggaccttactggcaaagcggccctgtggctctgtggcgtcgacgcgccacaattgcgcgacaccaagtcggcagacgggttcgtccgagggtatgtaggcggcatatggttctacagctgctacctggcacccagcctctcactggagactttcagccgcattatggacgagctgagctgcgatctgcgaggacggaacaacgtcgtagtcggaggcgacttcaacgcctgggccctggaatgggggtcctcccgtacaaacgccagaggccgcacggtgttggaggcttttgcctctctggacgtcgtccttctgaacgaagggtcccaacacactttcagcagggcaggtgtagggtcgatcatcgatctcacctatgccagcagcacgctggcccggcacgcccgatggaggatcagcgacgtatacactgccagcgaccacgaggccatactatgcaccctgggcacccttgcccgatcgagaggtaccccgttccggcatgggaaggcgtaccgccaggacacgctgagggcccaagccttcgcaagcgcccttgagagctactctgcaaacgatgcagacggagccaacgatatggcgaccaaattggcggacgcacttgaaggcgcctgcgaccagagcatgctaccgagagggacgttccggaagcacaaggatccagttttctggtggagcgaagcgattgcggttctccgtagaacctgccaccgggccagaaggctgctccagcgagccagaggcacaccgcgcttggcccgatgcagcgagacctacaaagcggcgaggaaggatctgaagaccgccataaggaacagcaagagggaatgcttccttaagctgtgtgatgccgccgaagaggacccctggggaggcgcgtacaggatggtggtgaagaggctgaacgcgggcagcaaagccccaacagatccagaggcactggagggaatagtcagcgtactgtttcctcgaggacggcagatccctagctccctgcggttcgagcatagcccgagcgacatctgcgaggttacggaagccgaggtgttgcaggcaggcagaaacctgatacctaggaaggctccgggtccggatgcgatccccaacagcgcgctgaagctggcacttcttctactcccgagggaagttgcgggccttttcaacaaatgcctccaggaggggacgttccccgagaggtggaaaaggcaacggctgctactattaaccaagccgggcaagccgccaggggtggcctcttcctacaggcccatctgccttctggactccatgggaaaggtcttcgaaagggtgatcggtgcgaggctgagcgcagccatcgaagcagcaggcggtctctcccagaaccaatacgggttcaggaaagggaggtcgacgctggacgccatcttgagggtcgtacaaacggcggaggaagccattgctgggactaggtggagaggcggaacaaagtcctattgtctggtggtgacactggacataaggaacgccttcaactcggccgactggacccggacgctggaggcactgaggtccttcaacatcccgggctacctactgaatatagcgcgcagctatttcagcaatagggtgctgacaatggacacgtgtcagggctctagggcatacgaagtctcagccggagtcccgcagggctccgttttgggacctctgctctggaacgccatgtacgacggggtcctacggctcccgatgccagccaacactaacctggtgggtttcgctgacgacgtcgcaatagtggcggtagcgaaggaacttgccgcagtggaggagcttgccaacgtcgccatacaagccgttgaggcgtggctagccgccgcggggctggagctggcggcccaaaaaacggaggcggtcctgatatccagccgtaaagtggtcgagaccgccagagtgcaggttggtgggaccgcgatccaatcgcagaggtccatcaagtacctaggagtcctcatcgacacgcgcctgtccttcaaagagcatctggaatacgtccacacgaaggccggtgggaccgcgggagcgctatccaggatgctgctaaacaccagagggccaaagcaggcaacgaggaaactgctgacgagcgtcgtgacgtcgcagatgctctacgccgcwccggtgtgggcagaagccgcgaaggtgaggagctacatgcgaggagtggaggcaacgtacagactgtgcgccattaggatcgcgtgctcgttccggaccatctcagacgaagccgcgttagtcattgccgggcaagttccgctcagggagctgataagggagaggaaggagatccatgatgccatgacggacagtgcagccgaggcacgctccaaagcagaaattaaggacgccgccagaaggaccagcatagacagatggcagactcgatgggaccactcacccaaaggccgatggacccacaccctcatcccaagcatagcatgctgggttgaaaggaagcacggccaggtggatttctaccttacccaggcactgagcggacatggctgcttccgcggctacctcaagcgcttcggccacgagacagaggactggtgccccgagtgtggcacaggcatagaggaggacgctcgccacgtcctcttcgactgccacaggtttgacctcgagcgtcagacattggagacagcagcagggtctagggtcagcaccgagactctggtgccgctgatgctggcagacccgaaggtgtgggaagcggccgcggagttcgcctctagcgtgatgcgaacgcttaggtccttggagagaaggcggaaggagcagacggagtaggagtccacgccactgcgaagcaatgctttgcggcagtaccgcagtccgcggggcccctagtcccaacagtactcttgtccgttaatttaagttaaatataaattgtatagtatatattatagagcaaataaataagtatatgaatataaaaaaaaaaaaaaaaaaa
>BEL-6_DPe-I	BEL-6_DPe	BEL	LTR	Repbase	5707
ctaagatttgtaataaatagttattccctaatactcaactggatcgatcgacttttctctttcttgtatagactttgattcgtttgcagaaaaaactaacacacccccatccgtgaattaacaataatgcgaaaaacgctccgtgtacaaacattttggagcccaacgtggggcatgtgtgttatgttaattcttctgtgaacaattaagctaatcgcaatctacaaagccaacaattacaacattcgctcgtctcgcagctgcaatcgaaaggccgaaaaccgaatcagaattgttcgtctagatcgcgggatcgttgtcctcgccttgctctcgccgttctcgcttaattttatcattcgcttgtcacccacaacgcattcaacggcgcttgcattctcgttcgctttgcagctacctgctttggtccatcgatcaacgcattctttctattggaattccaccgcttcactttcgttttgctttcgttgccgctgctggaacttttgcttttgctttcaccgttggatttgtgctctagctgctgctgcttgctgcgttttttgttgttgttatttttggaagctctagttctgtgtcagcgtaattaaactacacaacaaaatgacgacgctcgaagacttaaaacgccaacggagcaatataaaacgagatataactcggatcaaatctgtggtagatgctaaatcgaaaaccccgatatgcaatgatgatcttcgctatcggttgaacatcttagaaacgtatttcaagaatgttttaaatgtccaagctaatattgaagaccttagtccgaatgatgaaggacgggcagatttggaggatacatacatagcaatcaagctagccataaaggaaaaaatgggaagagatctgaacgccagcattgttgcgccggactaccacccaccgccagtgaagtcatcgttaccaaggttgtcgctacccactttcgacggaacatatgcaaactataagaatttcattcactcgttcgagcaaattgttgtgcgtgagtctggattgtctaatatagaaaagtttaattatttgctgacctgcctcacggggctggcattagatacaattcaggcattccaggttacaagcgaaaactatccgaaggccctagaaaaactcaaaagccgttttgataatcctactcttatatttttagaaggtattgaggcattgtttgcacttcaacctgtggaaaggtcaaacagtcagcagcttcacagcctagtggataaggcatccgccttattaagctcgctggagtccatcggcaaacctgagaacattgttcacgctatggttatatatattataatggaaaagtgtgatcagcaaactcggaacaagtggaaggaatcgcaggactacaaaactctgccaacctggctagcatgcacacagcttttggaacgccactgtcagtttctccattcgtctggaaactcggctgctacttcgtcacaacgaaaggctgaatccaataagtcaaatcgtcattctaatcaccaaataaactcgtcgtttgttatcactaatccgtcttgtacactttgttctagttctggccataagatctctaattgcgctcagttcaaggctatgaacagcaaccaacggtacgacaatgcaaaacgcctcggtctctgcatcaattgtcttggaaatggtcatagagtggcgcaatgttcatcgactcatcgttgccgatcctgtaatcggaatcatcattcatctttgcatcactctcagccgcaacagccaccccaatcatcagcaggacaatcttcaactactgaaccggtactccaaccagcgcaaccctcctggcaaacggctgctaatcagtctcatcaagctgcttcacactctcatatggagatcacagcagatgatcaaattttgttgtcaacagctatggttttggtaaaggatgccacaggtgaatacaaactcggtagagcgttgcttgattcatgttctcaggttaattttgtaaccgaaacctttgcacaaaagcttcgccttcgtcgtgtaaaacaccacattggaattcgcagtataggagactcccttactagtttgaaggctcgtacgactacctctattaagtcacgtacttccggctatcagctcactctccagtttggtatcacatcccatattgcctaccagccagatagtgagatcgacatatcgaattggaacctaccagctaacactccattggctgacgaatcgttctataggactaaacgtattgatttgttactggggaccgaagccttctatggagctctagctgttggccagattcgcattggtccaaatcttcccactttgcagaagactctttttggttgggttgttgctgggaggtaccagcggcaatataacagacagccaccattgtgcttggcgactgtagaacagtcgatcgacaagaatttgcagcaattatggaaagtggactcatttgtcgatccaagcgctagaattctcccaaatcatcgtcgctgtgaggaccatttcagggacacaacacatcaggatgccagtgggcggattggcgttcgcttgccattccaagaagatctaacttgtcttggaagttccttcgatacagctcgagctcgattttttgccattgagagacgtctcgctcgtctaccggaaattcgctcgcagtatatctcgttcatgcaggaatatgcaagtctcggccatatgtcccttgtactgaatcctaacttggaggaaccgcattattatataccccaccatttcgttctgaaaccaagcagtacctcgacgaagctcagagttgtctttgacgcctcttgccgtacaacatctcaaaggtcacttaacgatctacttttagtcggccctaccattcaggatgagttgtacttgcaattgctgcggttccgacgtcacaaaaatgtacaggcaggtacttgtgagtgagaaggatagaaaattccagtacattttgtggcgagcatctccaaatacggatcttcaaacctaccaactcaatacagtgacttatgggactgcgtctgccccatttctcgcaactcgtagtttgcattacttggctgaggattgtaaggatgcatggccattagggaatgctgctgttaaaactgcattttatgttgatgacctttggttggggcattcaaatcatccaggcgtgatggaagacgaatctaccaaggaattaaacatttcagaaaactcagtcagcagcacactcggcgtaacttggcatcaacgaagtgatgcatttagtttcacatttaatccaaaggaagtctatcccactaccacaaaacgaacaattttgtctactgcgtcgtcgctattcgatccaatcggtctgctatcaccgttagtcattgtctctaagatcattcttcaggagttgtggcttttgaaactagactgggacgagtctgtcccccagaatttaagccacgcatggagcaagtgtttggaatcgctgaattaactgtcgtcactagcggtaactcgtttttgttcgctgcctgatactaggagcattcaaatacatggattttgcgacgcatcgattcgggcatacggctgctgtgtttatgtgcgcacggagaattcgcttggacaggtcacagtgaaattgttcacttctaagtcaagagtagcaccagtgaagaaacagtctcttccgaagcttgaactatgcagtgcacatctactttctcagttatataacaaggtcaaggccatattcagtaaacacactatcacatcttatttttgcagcgactcacagctcgtattgcattggctgcaacaacactcagtcaccttatcgacctttgttggaaatcgagtgtccgacattcaggatttaacgtctgatggaaaatggcgctatgtgccaacacatcaaaaccctgctgatattctgtcgcgaggctgtaacgtgagcgagttgattaagtatccatggttttcgggtcctacgtttctagtcgacgattcgctaaactggcccgccactggtggaaaacttgatattgacatggacgtggttaactcggagaatcggaaaagtttgtttgctgccgtacacgagacaaataatatcctcaacatcatcgataatatcagctcgtacactcacagtctgcgtctcattgcttggatgattaggttcataaggagatgtcggaagcaatcgacgtttaccacaacctcaccgacgccagatgaacttcgttttgcttcacattgccttatttggaacattcaacaaactcattttgtaaaggacatccgtttacttcagaagaaaaaaccattaaaaagcagcttaaagtttcttactccctttttagaagtcgtgaacggattcgaacttatcaaggttggtggacgtttggaatactcagacctacaagacggtcaaaaacatccgttgctgctgcctagtcagtccaaatttgtatggaactatattcgccatttgcatcttcggaactatcacgctggacctaaagccctagtcactctcattcgtttggagtattggatcgttaacgccagagacttggcacgtagaattattcgctcctgtgtacactgcgttcgctacagaccgaagctgctacaacaactcatgggctcattaccgcctacgcgactcgctccggctcgaccctttgaacgctgtggagttgacttttgtggacccatcaacacatatctacgcattcgaggaaagggacctacaaaagcatacatagccgtgttcgtttgccttctcaccaaggccgttcacatcgaagtagtctctgatttgtcaacaaaggcgttcttaaacgcattgaaacggatgatcggaggtcgtcgcaagctgccgacagacatattctgcgataatgccactaactttgtaggggccatcgaatcaactgcaggaacttaaaaaaggtttatgtttttaaagcagaacccaagatgaaatctataaattttgcgcatctgactttattaatttccattttgttccccccagggccacctcatttcggaggcctttgggaagcgggcagtccaagagtgcaaggggggcggttaaaatcgtacgctggccaacacaaaggttccacctttgaaagagtagagcactgtcgtcgtcgagatagaatcggatcctcaactcgcgccccgctatcgccgctttcgtcagaccccaaatgactatagcactctcacggctggtcatctcttggttggcgaatcattgcgatcactacctgaaaggtccctcgagaatatcaagctgtcaagtatggaccgctacgatgcgattacggcccgtcaagcaacggttttggtggcaatggtctgctgactacgtcaacgaattgcgatcgcgcacgaagtggacagcaccctcaacgaacctcaccgagggcacgttggtcatcatccatgaggacaacctgccaccgctacgctggaaactaggccgagtgcagtctactgtgcttgggaaggatggacttgtacgggtggtgcacctccgcactgccaatggaacatgttgcaggccaatacacaagttggcaattcttccggtggtttgaaaggggtcctttcaacggggccggga
>BEL-6_DPe-LTR	BEL-6_DPe	BEL	LTR	Repbase	144
tgttcggtcaaactcctttaaggaacaagtattcaaatgaccctcgtaaaatagagagcctacgctcactttttgtatttcctctcaccataattgtactaaattcaccactgtattctctctcttatgcccagtactcaagca
>BEL-6_DPer-I	BEL-6_DPer	BEL	LTR	Repbase	6160
tttttggtggcccatgaggggaaccgcgtttaattcgtactatccgcatatgattctacctcgttccgcgttcagttaaatgtacaaataaaatcatattttaccggctgcaactgtaaacggcaaacacaacgcaaaccaacggtttatccaacagccgctatctctcgcacgaagcagggacaaagaagaccagacgatagctctgcgcctggacagtagcctcactgcagcacacaaaaggcaactcaagccgacggttagacagcagcctctctctcgtgcaaagcagaaaccaagagaccaacgagcgttctgttgctgcacatcatctctagacacaaggcctcaactcaacgctcacagtagcacagtttctgctctccgctcggacaacaccaacaacaacgactcgcaagttctcttaagctacgctttaagcaaagagaagcactcccgagtaccagagtaagtgtttcgttgtgggtattttgtacaaggtcaaagagagtgcaactaagggtgagaaaggtacatacacatataacagcaacatgtcaacagccgagtcccacgatctcgaagccgatcctcaggtggagatcgacaatctcagtgttattcagacaaatctcattgcgagggttaatcaaacggtgcgtaatttcagaaaggatggcgcagatcggaaaacaaaagcttattttcaaacgcgcttacaaactttgcaacggttcttaggtgaatttgagcaaaatcatcaacgtttactaatacttcgwtgtccaagtacgcatagttatgtgtccagcgaagtggcctttcgctttgatgaagactatacaacggcattcagcatcatatcagaggcctacgaaaatgtatgtccaagagcaccaccggtacagcagaatccagagccagcaaatccatcggtatcatcagtgcaattgcccaagctacctgtaccgacatttacaggcaagtttgtggattggccggcatttcacgatgcatttgttcaactcatccataacaaccagaaactgtccgacgtccaaaggtttcatttcctgaagcaagctcttccctcggatcgcgacgaggatattcagcagatggcgcttgcgggaaataactatgcaacagcttggagtctcgtcctcaagcgatacgacaacaaacggctgcagtttatgtaccatatgaacggtttgtatgacttgccacagttgacaaaggagcagtctgctgatataaaacatatgcttaatgttgcgacggtttgtctcaatgctttcaagaatctagatgttcagcattggatggctcatcatctcacttccagactgtcaagcacgacactgcaagcttgggagctccatctcggtagctctgccgaacttgccacattttctcagctacaatcatttctcaacgaccgtctcgtcagcatcgatgtgttcgaaaatcgaggccactccacgacgcggacacctgtgccgcagcctgtcaatcaaaggcacccgaagaagtcagttggcaacgtaacatacaagggcaacagtttccacgccaagactgcggttgccgaacacactcgctgccctcactgtagcgacagtcacaatcttcggcattgcccggaccttttgtccaaggactgctttgcaaggaaagccatcgtcgatcatgcaaaggcatgcctcaactgtctgagccgttcccatgcactttcaaaatgtaccagtaaaaggaactgcacgcagtgtggtcaaagacaccatacactgctgcacttcccaactcctgctcaggtggcaacacagcctcacgcagcctcccatagcgctcgttccggtaactcctggcagtatacaacgagcgactcatctggcagggctacacctacgcaactctacgctaggaccccacttcctactcagagcactgcacagcctctcccagttgttcccaacactagttccggtggtcatccacagtctgcagcgaccgactcgtctgtgagaacacactctgcgcaactagtctccgctacggcaacgcatcacggacccagcactgtccttctggccactgccctggtcacaatccacaacccccacactggccaatcagctgtggtacgtgcgttagtggattcaggctcggaaggaaccctcattacagagcacacagtgcaggctctcaacctcaagcggcatccaatttcggcagaaattgctggagttgggaccacctccaagaacaggtgtacctacactacagaattgtcattaagttcttgtacttcgcagttttgtactaccattgatactgcgtttatacttaaaacgcttacatcgcaattaccttcaaaatccatcaaattgcagcaatgtcctcatttgaacggaatagaactcgccgatcccaggttctacaaatcacaacggattgatcttctgctgggagcggacgtaatcccacagatcctgctttcagatatccgcagaggaaaggagaaccaaccaattgcacagcacacccagcttggctggatagtctttggtcgagccacttccacacgctcacacgctgtcaccattagatgtcaccacaacaggctagagaatctcgtccagaaattcttcgaaatggagcatctcggttctgcaaaacagctcacaccagaagagcgatggtgcgaggagcattttaaacgaactcacatccgtcaacgaaacggcaagtatttggtacggttaccacttaagcgtttgtttgacccttcgcaggtgctaggcaaatcacgtcaaatcgcgattaatcgattccaaatgcttcaacgaagattccaaaggcagccggagctgcaagccaaatattcggaagtcatgaatgagtactttcaactaggccaggtgaccaaagtaacaaccaaggagcagcagcattgcatcattagcaaggagaatggaatcgagtccacatgttgcaccttgcctcatcacgcagtattcaaagaggaaagtgtcactactaaggttagagtagtatatgacgcctcctgtaaaacgtcaaacggaaaatcgctcaatgacgtcctatgcaccggaccagcgctccaaaacgatctagccggcgtggtcctgagttggcgtttccatcgttttgtttttgctgccgacattcagaagatgtatagatgcattgacatgaatgcagaggattcgcaatatcaacgcatcttttggcatgacgaacacaaccaagtagctgagtattatctcaacacagttacgtttggaaccgcttcagctccttacacagccattcgcgtcatacatcaactggcgcaggatgaacgcgaccgatacccactcgcggaaagggtccttcgacacgaaatatacgttgatgacgtacaaagcggagcttccactcgcgaaggagcattagaaattcaaaatcaattgatcggagccttacgatcagcaggaatggaacttcgaaagtggtctgcgaatgacgcttctctgctacaagacatacctccagaccatttatctcataagacattattagagtttgagtaccaagatcccgttaaaaccttaggcctctattggcatccacatcaagactattttgggttcaagataaattttgaaatcagtcacgcacatactaaacgttctttactttccacagtcgcccgactgtacgacccattaggtttcatcacgccctgtgtcatgaccgcgaaggcgatactcaaggactcatggatggcccgcatcaaacgcaacgatggcagcctagcacaactggactgggatgaaccgctgccaaccgaactgcttgatagatggcagggattcatacagaacttgccatatgtcgagcaaattcaagtaccacgatggctgcgcttcaacatccacgagcttgcgtcattacagctacatgttttctgcgatggatcatcactggcgtatgcagcatgtgcatatattcgtgcagagctaccaaacggaatgattcaaactcatttgctagctgcacgcagtcgagtcacacccacgaaaccgatcacaattccacgagtcgaactttcgggtgcgctgctggcagttaaactggcaaaatggatccgggaccaacttcgcactgcaggaccacctatgtcaaccttctattggtcagatgctactatcgttttgttttggataaatggagatccccaccgatggcaaacctttgtgtcaaatcgcgttggacagattttggagcatagtacatcaactcagtggagacatgtacctactgcggtaaacccagcggactgcgcaactcgtggcttaacaccacaagagttagcagtacatccattatggtggtctggaccatcatggctacagcagccggaaagccaatggccggcaagcggagttcccagtcaggacatcgacaggactataatcgaggagaaaccatcagttttgttccaaaatgctgtgcaagtctcggaggctccagaagccttcatccaaaactcgtcctcatacgacaggttaatatcagtcatggcatatgttctacggtttatacataacattcaagccaaaggggacaaactgtctggaccactgagtgtgcaggagctcgacaacgctttaattcatctcgttcgcagcattcaacaggaggtctacgcgacagaaatattgaggttgaagggaaacaaggcactatcgggcacacacaagctgtgtcaattatccccatttctagatgaccaacaaattctacgagtcagaggtcgactgcgaaatgcaatgcaccttccaataagccagcgacaaccaatgatcattcccaatcatcatcattttaccgatctcgtcgtgcgtaatgcccaccgtctcgcactccacggcggcaccgaattaacgctggccactattcgacacaaattctggatagtcaacggaaaacaaactgtcaaacgcattcttcgacaatgcgtccgatgttttcgtcaccgaccgaaaccagcagcacaattgatggccgatcttcccctacatagagtcaatccgccaactcgtgcattcatcgccaccggagtggactatacaggcgcgttcgaaattcaagcatccagattccgtggacacacaaactacaaggcgtatatcgcagttttcatctgtttggctacaaaggcaattcatcttgaagcggtcacgggcttaaccaccgaacactttctcatggccctacaacgtttcatcgcgcgtcggggctactgtcaacacatgtatagcgactgcggcacgaacttcattggtgccgaccgggctcttcaaacctggcaaatacatttgaaacgagagctacccacaactgtaatacctgctttagcggcccgaaacgtccaatggcattttaatccaccgcatagtcctaatttcggaggcctttgggaggcaaatgtaaagtctgtcaaaacacatctctatcgagccttttcaggatataaaatgacctacgaacaacttgctaccgtgctaacacaaattgaagcctgtttaaattccaggccattatgtccactaagcgcggagccggaggacctagctgtcctcaccccggcacattttcttattggagattcattattagctccgccggatgtaacgacaagggatgttccactcacagtccaatttctggaaggacagaaaatgatccggcaattttggaagcgttggagttcggattggctatcacatcttcaagcccgtccaaagtggcgacatgaaaccgacaatctacaagtcagcgatctagtaattgtcaaggatgaccgactgccacccaacgagtggaaactgggaaggataatagaagttcaccctggagctgacagtttagtcagagtcgcaactgttaaaacagcatcaggcgtatacaaacgatcggtctctaaactatgtcggctaccgttgccacagacctcagaataatcctaccaccgttgctagctccattcgaccatacatgtaccataacgaacactttatttattcacagagcattcacatgtgacatcctttggtttctaatactggtcccagtattgggggcggca
>BEL-6_DPer-LTR	BEL-6_DPer	BEL	LTR	Repbase	364
tggacggttttctaagggttaaactacaaagagagtgagagckctctaactgcgattgcccactcggagaacggcttcgtttcatgctagggcggcgtaacctcgtctccgatcaccaagaagagtcttcgtttgcgtgtcgacgaaatcacaacgacaattagcagttgcagccggccgcgcttaaacccgtattacccattacattgtactctatacgcgattacgattaaagtttaagttgattgaagtccaaatgaataaatctcgaattgtctatatcgtgtagtacattattaaacgcaaagattccccagagcatttctgctcaacattgaaatctcgtatcgaggatttcacaaca
>BEL-13_DP-I	BEL-13_DP	BEL	LTR	Repbase	5493
tttggtgaccccgacgtgatcgtcagtaacaatttggaaataaacaattataaacagtgaaaattatccgctaaacataactgttcgaacgcgaagcggttagttcccatttcgtcgcgcgcttgcttacaagcactaatacagctacgtgcattagcggcttcgggttcgctgcacttgcgcttgcataccaaaaaaaatcaaatggttggttcttctattcttctttgtgctttgctcgctgctgcctgtcgaaaatggatgagtctaatgacgtgccggaaaacagggtgtctttttacaaactaaaggcactctcaatatacaacaaagccgtttcacttcgagagacgatattgaatgatgaaaacaacccaatcagtgaagatgcgctaagtgttcatttaaaattcttggaaaaaatatccgactcatttaatgttactcattctaatttagaagagcttgatgtaagcgaaattggcagcgacttaagcaacaattttgaggatttggcgatggaaatcgaagttcgtattcgctcagcactccgcaggactacccagaacatgccgcatcactcaacgatacgacccgagctcaacgttactgcctccggaaatgtacggtcacgatatcatattcctgacattaaacttcccactttccgtggaggttatactgagtgggcagacttttactcgatgtttagcacagtaatagatcaggagccctttctatcaaagattgagaagttccagcacctgcgctcatgtttggatggacctgccctggaggctgttcgctctttggaagtatcggagagcaattatgatattgcattggacattttaaacaatcgtttcaataataaacgtttaatctttcaggcacacgtcgctgagattctgaggcatgagaaggttgaagatgggtcaactacaaagctacgtactttatcggacaagcttcattctcacatgagagcgcttagatcgatgggtaccatggaggaaatagctggatgcatcatcgttcactccacatacaagtatctcgactctgataccaggaccaaatgggaggagctgtcaccccctaacgtcataccaacatgggaccatttttcggcttttttggagaggagatgtcaagccatggagaccatggatcaagctatgtcgattcaaatccatagcagtcaggttggaaaacataaacgaatcactcattcaaaacacagtcttgttgctacaaatacaatcgtattggaatgcgtgttctgtgataataaagggcataacatttacagctgcactcgctttggaaacctttcgccatctttgcgtcttagagaggcaaggaagcttagagtttgcttcaactgtttgaagaagggacatcggaatacctcctgcagttcaggctcttgtcgcacatgcggtgaaaagcatcatacccttttacatatcaacaatccgctgcctacgtcagttaacacggaacctgcaaacgctactacgtctcctattcagacagacttatgcccaggccccaatctttcaagttctcttgttgccgcttcatcaccatgctcgcctcctgctcagaatcttagctcagacgtagtgcttctagccacgacagtcattatgataaagagtcgagttggtgatcttcttccttgccgggctcttctggattcaggctctcagattaatttaataacctctcgctttgctcagaggcttcagctgaaacgagccaaagggtcggtatcagtatcgggtatcggcgctgattctgcatttcacacggaaggttcagttaatttggtcattcaatccaggacttccgattacttcacgagtctcacagctctcgttgctccacgtattacaggaaaccagcctgcttcttcatttgatgtatccaaatgggaaatgccatccaatatcagccttgctgacccacactttaacaaatctcagcgcatcgatgtacttattggagccagcttattttacgacattttatgcgttggacagatcaaattggaaaggggacttcctataatacaaaaaacccgtctcggctgggttgtcacaggtggaggtcagtactcccgcagctcagtgctcctagctgcctctagttcgacggaattgagtcaaacgcctaccgttggtttggatgagctagtgcgaaggttctgggaagtggaaaactgccacggtcccgctacagaagcaacaaaggaggaaattgcttgcgaggaacatttcaaaaaacattgcggtcggcttccaagtggcgaatattgcgttcaattgcctttaaagctgagtgacagtcttcttggagattcttatcaacaagcctatcgcagatttctcaatctagagcgcaagttggttcgcaaaccgcttctcaaggcccaatacgccgcatttataaaggaatacgtcgatttgaatcacatgtcccctgtcaaaagtgacgcacttaaacaatgcaaattttttcttcctcatcactgcgtcttaagagaagacaaaaccaccacaaaactccgagtagttttcgacggatccgcttgtacatctacaggatattccctcaacgatatattgatgtcaggcccaacaattcagccaaagttagttacgactcttcttcgatttcgtacctttcgtatagcattgactggtgacatttgtaaaatgtatagatgcgtccgtgtctcgccccaagatagttttctgcagtgcatactgtggcgtgactcacccctcgaggagctaaggacattcaagctggataccgtgacctatggaacgaaaccagcagcatttctggccgtccgttctatgcaccaactagcggcagacgagagttcgtcatatccaattggctctgaagttgtgctgcgggacttttacgtggatgatttgctaacggggggagatactacaaatgaggtgctggaaataattcgccaggtgtcaggactattagccaaaggaaatttcaagatcagaaaatggtgttccaacgatacatatgtactcgatcaaacaccccatgaagatagggaaacatttgttaaatttactgatggcagcgatgtaaccaagacgctaggtttagcatgggaatcccacttcggatgagctattattttcattctgtcccaatcaagtcccttcgaaaccaactaagcgagttgtattgtcaactattgcacgattttatgatccactcggacttatagggccagttattactaaagcaaaaatatttctacagcagctgtggaaagaaaagcttcattgggatgaaagtctgccagtctccttacgcacaacttggatcaactttattcagcagtttgactctatgcaacaaatttctttcccgcgcctatctttccttcgaagcagcaaccttgaaatgcatggattttgtgatgccagcatgagtgcttatggagcttgcatctacgctgtttcgcaaggcgacaatggagtcaaggcaaatcttctatcttccagatctcgtgtagcgccactgaagactatcacaatacccaagttggaattatgtggtgcagcgctactcgctcagcttatgcatgaagtgtctttgatgaacttcaagtgctcttattattgctggtgtgactccacagtcgttttggcttggatcaaaaatcaaccatccaacttcaatgtatttgtcgctaatagactttctgttattcaggaactcacatctggaatgtcttggctgcacgtgccaactgatctaaaccctgccgatatgctttctcgaggatcattaccagctgagctcatcaattctcaactttggaagtatggacctacatacttgacagccagtaaggatcaatggccaagtacacctgctcttccagagccggttttggaggcacgaaaaaccatactaattacaaactgcgcgtcaagatatttggtggaagaatcaaagtttgtaaattccttccccaaaatgcaacgaatttttgcgtatgtatgcaaattcattcatcgacgaaagtctggaataactgtggaggacttgcgtttgggaaccgaactgcttattcgtcttactcaacaatctcgtctatccactgaaataagagccctggaaacgcgaaaggacatcaaggcttcaagctcgatcgcctctctttcgccatttttagatgattgcggtttgcttcgagttggagggcgtcttaaaaactctaccttggactttgaagcacggcatcccataatattgcccaagaatcattccatcacttctgctctgatacggcacttacacgaaaagcaccttcacgctggaccccagtcgctattagccatcattcgtcaaacgtactggccaatcggtggccgaaagaccgtagcacacgtaatccaaaagtgtgtcagatgctttagagtgaagcctcgaactctcgagcaaataatggcagatcttccggtggacagagtcagcgaatctcgtgcatttttagttaccggcgtggactattgcggtccgttcctgtataaatcagaagttcgaaaccggcccccactaaagtgctacatgagcatttttatatgcttctccaccaaggcggttcacatcgagcttgtgaaggatcttacaacagctgcgttcctctctgctcttcgccgtttcatttgcacccgtggaagaccgattcgtatttggtcagataatgccacaaattttgttggagcgcggaacgaactggcggaacttaagtcgctattcctaagcgacagtcatcaagaagccgtgcatcaagcttttctcaacgattgcattgattggcgtttcattcctcctagatcgccacattttggaggattgtgggaggcgtcagtcaagcttgctaagcatcatcttcgacgtgccctcggatcctcgcttcttggatttgatgagctgcgcactctcgcgtgcaatatctgtgcaatcattaattcaaggccattgtttcctctttcagagaaccctgcagatctcgatgtactcacgcccagccattttctagttggctcccctatcacaaccttcttggagcctgacttggttcatttaaacgtcgatcgcttggaccgttggcagaaggtcacacagcttcagcaaatcttttggtctcgctggcgccaatcgtatttaaccagtcttcaagaaagaacgaagtggcgcacccggaatcctgagcttcacgtcaatgatgtcgttcttgttaaggacgagaacttccctcctctgaagtggcctctagcgagaatcctcgagctcatcccaggagctgacggcgtatctcgagtcgccttgatcaggatggctacaggtgttagccgaagagcacttgcaaaactatgtctattgcctctacgagatgaggtgaaaggcatggatccttccacggggggagta
>BEL-13_DP-LTR	BEL-13_DP	BEL	LTR	Repbase	476
tgttcgggcgaagcccgagtgtaaattttataccattgttttattgcctatcaattcactttcttttctattttggtcattatactaaactaacgtaacgtaagcgtagctttatctatgctcgctcagcaacatgctctcatttaatcatctattcttatctatgctcgctcttgttatcttttctttcctatgccgtcgctaagccgtcagcagctgcgcctgctctaacagttaccgcttgatatagttggagaacagaccctttttgtccccaatctattactttggctcgagatcggctcgcttgcctcatccaagtgtgtcactctaatactattgtaaaaggctctggcatcttcggccaccctcaacacacaaaatacctataataaaatttataacgttttcggaaattaataatttgtgaaattattgaacaatcatagtcagcgaaaaagctcgttgtctcaaca
>BEL-15_DP-I	BEL-15_DP	BEL	LTR	Repbase	6145
tttttggcgcccccgggtggacactgattttctggattggacagaagttggattggattaatcttggcgcttcgttggatatccccattggatatcatccctcgctcgttgctgttgctgttcctgcagttgtcattggtggcccgctggacttcaaacttagctactcttgagagctgctcgtgggtattcctggttggtatgaacttgtgggagggaatgcatcggtgttcaaacaaccctcaaccagtgccacaggtaaatcaaagtgcccaattgtttcatcaaaaaatataaataactacgtataaaaaaggcctgtgaataaattattcaataaaagtgattcggccaggtatctgtacgtacacacattcaaagttatttgattatacagtgagcgatcactgtacttgtggtcaacgacatttccaaaaagagccgacaagcaaaggagaaacggcaatagtttcgcgcgcaagctctaaccgctgcgcatcattcccccctcgcccgtcttcgtcataaattttcgtttctgctttgcgcgaacgggttcttgctggacgctcttcgttttacagtgcagctgcacttttgtgctctctcattcagcgctcgcttgctctttatcgtttcgtgttctctccttgtctccatgtagcactcacatacatacattacacataccattacttgtggtttagtcggtcggtcgctaaagcagcatacgcatatacgcgcatttaagttgcgtttcggtgaactacaagctcgactcgaaatcgaaagcgttggcttgtaggcattttggcgatcatctctctctctctctcgtagtctctagcacggtaacagcattgggctgttagcaggcagaaaaaatttgtgagtgtaattgctgagtgtgacagtgggacaagtgccatttttgagaaacaaaaattttatagaactaaaatgcctggaaaacggcgaggaatgtctagacaatcggcagaggttgacgatgtggattcgttagacactcttcgcaagctgagtgcagttaagaaagatatcaatcgtacatggagccttcttaaagataaacagtcttccttttcaaaggcacaattggagtgccgcatggaaatattagagtcatacattgaacgggctttccaattccaagtagaaattgaggatgtcaacccagatttagcttctcgagccgagcttgaggatttatgtattgaggctaaatccacgctcaagtccatgtctgctaaatttgagcaacggacagcaaatgagtcggtattaaatacgacaattgctacaaatagacatttgccgccagtaaaattgcccaaattcagtggcgattataccgagtataaacattttatcggcctatttagtagcatagtggatagcgatcccacattaagcaatgtggagaaatttaatcatttattgacttgcttagagaaagaagcgctaggagtagtacaggcttatccagtgtccgaacaaaactatccgaaggcccttagtgccttaatgaaggtatacgataatgattgtttaatattcttaaatagtatagcccgtctgttcgagttgcaaagcatgcaaggtccgtctgcatctgggctgagatcccttcttgacacagcttccgctatttacgagtcgctattgtctgtaggagataataaacaaatttcggatgctttactgatacacattgttatgtccaaggtagatcaaaaaacccgctttcgatgggaagagaatctggattatcaatccattccatattggacagactgtgtatcttcgcttaacaaacgctaccaacatttatctgcagaagagacgaattcagggcaatctagaggaaaaaagacaagtcaggattcaaagagcaagcaatctggaaagacttcgttgactgtggctcaggccaaaccttctcaagatcagaaatgttcattttgcaaggcaactgatcatttcatcacttcttgctcggatttcgctgcagcttcagtcgcaacccgcttccaatttgcaaatggagttccgctatgcattaattgcctacgcaaaggacacattgtgtcaaagtgcaaatcgtcacattgcagagtctgttccaaaccgcatcatactttgttacatcgttacacaactgactcatccacaagtcaagctgcgttggacaatccgcctgcaattctaaacgcacgtccactagtttcgaatcatgcaatggcacacgacaatgaccaagtacttttagccacagcagttgttgacattaaaggcagctcaagccaacatcagccagccagagtattgttggactctggttctcaagtgaattttataaccgatgaattggcaaaaagtcagcagttaaagagaactagaaagcatattagtttgttaggtattggaaaatccagcttatcggcataccaagttgtgcaaaccacaatctgctctcgcatacacccattcgaaatggtggcagatttcgtgattttgaaatcgatttcctcgtaccatccagaaaaggcggttccgcctgattccttaatggatgctactgagagctatccactggctgatccagtcttttacaagccacaaaaggttgatttgctattaggtgcagacgcctttttcgatatcttaagtaatggtcaagtaaaacagggcagagaggcactaaccttacaaaacactgtttttgggtgggtggtgtctggacgttgcaagtccaaaggccctcaagccacataaacttgctctatggtgagcacagttcaagaagcctgcccgctcgacagcttggtcaaacgtttctgggagttggaaaatgttccaaatgcatccatagaaagactgtatacccccgaagaaactatgtgtgaaaaatcctttatcgacactatcacacgtctaccctccggtcgattgcaagtttctttgccatttaagtctagcccgacatctctcggttcgtcgtttgagacagccagaagacgatttttgtctttagaaaggcgattatgccaaaaacctgccataaaatcgatgtttatggactttatggaggaatacttgtcgttaggccatatgactgcaatggaaaactcaatcccggcagagccgcattgtttcatcccgtatcaatgcgtggaacgaccacaaagtacatccactaagcttaaagtagtgttcgatgcgtcgtgcaaaacaacgagtcaagtctcgctcaatgatttactcatggtgggagcaaccatccagccgtgcctatacgcaacgttgttaagatttcggtgtcgcaaattcgctcttacagcagacattacaaaaatgtaccgtcaagtcgaacttgatgaggcgcatcgcaaattccaattaattatttggagacgtgcaagttcggatcccttgcaagtgtttcgtctaaatacggtaacttatggcacggccagcgcaccatttcttgctgtcaggtgcttgaagtatctaagcgaaactcatttaaattcgcatccacttggctcaaagtctcttgcttccgatttctatgttgacgatcttcttacaggcgcttcaacagctagttgaaatcctagagccagccggatttgtgctgacgaagtggactgctaattgtcaactaggtgacagtcagaaagagaatctggttatttcgagtggagatcagcaagattgcaaaactcttggactgatgtggaacccacaggcagacattttcaagtactgtctgaaaccaatagtctcgtccgaaaccacaaccaagagagtaatgttatccgtcatatccagtcttttcgatcccttgggtctgctatgtccggtgattactaatgcaaaaatcttcttgcaggaaatttggcttttgagccttggttgggacgatcccattctcttaaagttgcaacaaagatgggagtcgatggtttcggacatgcaaaggttgcatgaagtcaccattccacgttttgtaggagctagcacaagcactcgatgtcaaatacatgggtttgcagatgcgtccacgcgagcatacggcttgtgcatctacgctcgtgtgtcccattcaaatggagtgtccgttaacttattaacggcaaaacaagggtggcacccttaaagacaaaaacaatcccaagattggagctatgtgccggtcatctgttggcaaagttgtgggaggaagttcgatctattattgattgccccgtagagaaggttatattgtggtcagattcggaagtggttctacattggctgcaaactcatccctcccagttaacaacatttgtttcaaatcgagttgcagagatacaggaaatcacttcgactgcctcatggagacatgtacccaccaaagaaaatcctgcagatccagtatctcggggatcatcagtagcagacttagattcactattttggtttaacggcccgtcattcctgcaacaaaatgccatggattggcctcaaaatcgtcatttacgtttgacagaagcggacgcgtcattagagaagaagaaggtagccacttcgcttgtcgcggccgatggcgaacacaatcccatcctcaccctaatagaaaactcatcatcatatatgatagtggtaggcacaattgcatatatccgccggttcataaacaaaaggaaaggagtaatttggagtagtacttttccgtcatcagaagagctcggcgcagcgtttctagcagcagttgaagctgttcaaagagacgcattctcgcaggagattgacaaaataaaaaagtcatcaaagttgcaggcatcacttcaaaaactaactcccttcatttcggaagaacaagtgggctcatgctcgttttcgttggttcgagtaggtggtcgcctattaaacgctcctctagcccataacgcaaaatttccactgttaatgccaaaaaattgtagatttgttaccctctatcttagctatttgcatcgagccaattgtcacgctggaccccgtgcactagtgggattcctaagacagtccatgtggctgataaatgcacgaagagagtgcagtgccattgtccggaaatgcgtacactgtttccactacaagccgaagcttctctcacaaatcatgggaaatcttcccgctgatcgattgcgtgggaatcgacccttcgagattagcggagttgatttgtttggaccggttcgtgtatcgcttgggattcgtggcaagcagcctcttaagatgtacatagcagtgtttgtctgctttgcatctaaggccgtacacctagatattgtaaaagacttgacctctaatacatttattttgtgcttatccaggtttgttggacgtcgtgggcctcttgtcaaactctattgcgacaacgccacgaattttgttggtgcagctcgcatgctcaaggagcgcatggatgcattcaatgccaaggacgaagacctcaaggcgtatgctccggctcacagtttttcggtggaattcattcccccgcgagccccgcacattggaggcctgtgggagtcggcggtgaagtccgccaagaatctgctgctcagggctgtgggcagcgcagtgctcaaggaggacgagctgcatacggttctcgtggacgtcgaggccgtgctcaattccagaccactggtggtcgacagcggcagccccaacgaaggggaggtggtgactccagcgcagtcggcagaacgctagtttcgctgccacccgaatcagagctgcccagaccagacagcagcctctcatatctgcaacgatggcagctcgtgtctgccatcaagcaaagattttggagagattggtccagagactatcttctcagccttcaacagcgagggaagtggtccgaggaggtcgccaacttggagccaggcagagtggtggcaattcacaaggacaacgtgccacttcaaatgtggctcaccggaatagtggagaaagcaatcccaggagcggacgggaaggttcgcgtggccgtgattaggacgaaggccggggtccacaagcgatcgatccatcgtttggcgcctattccattggattgaagcctataggctgtcaacgcggccga
>BEL-15_DP-LTR	BEL-15_DP	BEL	LTR	Repbase	288
tgttaaggcaaatcagttgcctgtatatatatatatagctataattatacctaagagacatgtatgaaatcacgctcttaaattgtaatgtcatgcgctcttataccatgttgcgaacggagcctatgcaagcagcagccgctcatgaagagggcgccgctttagaataaactcacttataattgaaagtcgattgagtgcacaagttgatctgtcggtctgtctgattccagtgtctaattaaaccttcagaaatcgtgcctaacggcaggctaatttgcacaacca
>BEL-5_DPer-I	BEL-5_DPer	BEL	LTR	Repbase	5615
taaaatttggtgaccccgacgtgatctctgagttgcagtgtcaattaataatcattcgcgatcgacattcgttagccttaacaaattttcggcggttaagcacaattcggtgctaaaacatacttacatacacctacatacacgcattgctggctattaatttctctgtcgcgacaattcggtcagtgcagtgcagcgaactcactaatacacacaagcggagtacaaagcggaatcggacagctcgcacagccgcacagctaaaggcattagctgtaatccctttgctttcggttcccacgtttatacgtatacagggtgtctttttcggtcgtgctgagtgactcttttaaaacctcaacatggcagcacctgagcctaccaatgtcgcgaacgcagcaatgccgagtgatgtagatttctacaagcacaaggccgagtccatcgcgcgccaactaaaggccatggatcgctttctcaccaaggaagagcttgccgagttagatgaggcagaacttcaagctcgcttagagcaaatcgagcgaatgaatgcggatttcgatgccgctcaaacgagccttgaaaggctggatttcctgcagttagcccatgatgcccggctggacttttcgaatgtttatgtcaaggttaggtccaggctgtcgcgggagttgatggctgctcgcacggtaaatgttgccaattcaacggctcggcatactctcgaggggaattcgtcgttgttcgcctataatagtataggccgttctcgaatgcccgagttgcagcttccgcgattcggtgggaactacatggattggccagaattccactcgatgttctcgacaatggtgcacaaagaccatcgtataccaatcatcgaaaaattccaatatcttcgtggatgtctagatggtgctgcgctggatacgattcgttccttggaactttctgaggagaattacgacaaggcgttgaatttactaatgttgcgattcgataataaactgttacattttcaggcacacgtcaaggctattttcgggctgcaaggggtggagaagggctcggctatcggcttgcgcgcgctcagcgacaaaatcaattcgcacttgcgtgcacttcagaccttggcgaccccgcaggagatttccgatgggttgctgatcttcatcataggcacgaaattggaccacaagaccaaggagaaatgggaagagaacttgccgacgtcaggattgcctcggtggtcaagcatggcctcattcttggaagcaagatgtcggatgctggaaaatttgggatcggctatggtaacaattcctagccagcaggtgggagaaagtaaacctagcaccctaatcacctccattaacgatcataatagctcaacatgcaagtattgcaaatcctccgatcactacatatcccgatgccaggcatttctagatctccctgttttttctcgatacaaggaggtgaagaagcgccatttgtgtctaaactgcctcaacaaaggccattcattgcaacgctgcaagtcaggggcatgtagaaattgccaagccaagcatcacacactgctccacatgcagtcgggcgctgacgctgagttgccgtcgccgagcacggaaccgacccagcatgatcctgcaagtgccctagtagcaagcaaatataccagccctcccccctcgagtcagaaatctctgcctagccaaaacgtgctgctagctaccgcaatcgtatatgtcaggggccgttttggatcgcttattccatgtcgtgccattttagattccgcttctcaggttaactttataacatcgagactcgccaatcagctgcagttagatcctcacccgtctcacgttcaaatcgccggtattggagagtcaattctaccatccagcaaggctgtagacatcgtcctgcaatctcaagacgaaagctatcacggtttcctctctgcaattatcactgcctcaatcacaggaatgcagcctaacttcggcctagacgcaaaggattggccaatgccaaataatctaaaactggctgatcctaatttcgccaagccccagcgtgtcgatctgttgataggtgctggtttgttcttcgaattaatgtgcgttggacagattcgactgtcagaccaattgccaacattgcagaagacgaaacttggctggatagtgtcaggaagtattaaaaactctgagaaagcccgtgcggcgctagcagccgttgaagatccccctgtcatctccgcttgcgagactaatttgtgcgatattgtaaggcggttttgggaagtcgatggagattattcgccctcatcaatttcggaggaagatgttcattgcgaacagcatttcgtcacaaactgcattcgcctagattccggagcttactccgtgcgtttgccaaccaaattcagtctagaggaattaggagaatcgtatcagcaggcgctacgtagatttctcaatttggagaggaagctagcaaaaaatgcacagcttaaggcaaaatatatggagtttctccaggagtatcgtgatttaggacacatgtcgccagcttcgcggcagtcagacctcccgcagtacttcttgcctcaccattgcgtccacaagcaggatagtacaaccaccaaattacgcgtagtgttcgatggatctgccaaaacagcgtctggagtatcactgaatgatgcgctaatggctggacccaccatccaacctaaaattctgataactctgcttcgtttccgcttttttaaagtcgccttgtgtggcgatatctgcaaaatgtaccgctgtgtacgcgtttcccatcccgatacgcacgtgcagtgcatcctatggcgcaatgacccgaaggaggagattcaggtgttcaagttggagactgttacttacggaaccaaacctgccgctttcttagcaattcgtgctatgcatcaattggcaaatgatgaagagttgcgttttccgcttggcgctgatgttgttcgaagagatttctatgtcgatgatctcatatctggaggggacagcattgattctgtcatcaagattcgtcagcaggtaaaggagctactttcgaaaggatgttttcccatacgtaaatggtgttccaatgaacccgctgctttggaaggcgtatcggaggcggatcgcgaaaagttccttacctttcatgacgggactgaagtaaccaaggcgcttggtctagtttgggatcccaccacggacaatcttctgtttagcttcgctcacgtcggaaccgctgcaggcccaatatcgaagcgttcggtcctgtctacactagctaggttctacgatcctctagggctcatctctcccatcatcacaaaagctaaaatatttatgcagtcgctatggaacgaaagcctaaagttgaattgggacgaaagcctgccccaggatctacatacgacttggattgagctgacttcgcagttgtcgatggttgaaaactttaagtttccacgttacgtgcttcggcagcaagccagattagaaatgcacgcgttttgtgatgcgagccaagcagcatatggcgcctgtgtatacatgcgttcggaagctcttggcattgtgcaaagtcatctcttatgctctaaatccagagtcgcgcccttgaaaagtatgactatccccaagcttgagctatccgctgccctcgtattagccgaactagtgtccaccatagttaagggattatcagctccatgccaaatacattgctggtcggattcgtccatagcccttgcctggattcgagaatcaccattgaattttaatatatttgtttctaatcgagttcagcggattcaggagctcaccgctggaatgacttggcatcacgtgcccacaaagttgaatcctgccgacatcatatcacgtggatccacgcccgctgaactaatggatagcagcctttggatctctggaccaccattcttgcgtcttgagagctcagagtggcctgcaggcttgcaattgccgaccgatgtaccagaacgtcgtcatgcagcattggttgtttcaaacgaaagggatgtatcgtacgattgcaaatttcaaaactcattcggatccatgcagcgcgtctttgcttacatatatcgattctacattctcaaggacaaaggcatagcgcggtcgaagggtcaacttaccgtaatcgacatcaaaaatggtacgcatttgctcataagggcaatacagcagcaacaattttcggaagagataagggccctcgccagcaaacaggccctaccgccaaaaagcacgatggcctcactgaatccatttctggatagctttggattgctgcgggttggaggccgcctccaaaatgccgaattggactacgacgcgaagcacccgatcctgcttcctaagggacatcctgtcactgtctctattattatcttctttcacgaaaggtttctccacgcaggagctcaaggattgctcggactgcttcggcaaaaattctggcctattggtggacgcaaatatgttgcgggaatcattcgcaaatgtgttagatgctttcgtttgaagccagtgctgagggaacatatcatgggaaacttgcctgcggatcgcgtaaggactaatccagcattccacacaacgggcgttgatttttgcggacccttttatcacaagtcggaagtcagaagcaggcctcctatcaaatgttacatcgctgtcttcgtatgctttagcaccaaagcaactcatttggaagtcgttcgggatctatctacagaatcctttctggcagcattaaggcgttttataagtctacgtcccaaacctcgaatcatctggtcagacaacgcaacaaattttgtaggagcaaaaaatgagcttttggagcttcgtcaaatgttcctcagcgatcctcatacgtcggctgtgtcacatctctgcgtttctagtggaatcgattggaaattcatcccccctcgctcacctcattttgggggtttgtgggaggcggctgttaaagcagctaaatatcattttcatcgcatcgtcgggacctacatttttactcttgatgaaattcagaccttggcttgtgaaatctctgctttgttaaattcccgtccgctttatgcaattacagaaagtcccgatgacctagatgtgctcacgccaaaccactttctcaatggagccccgaaagctgcattcgacgagccagatgtgacgcatctccgggtcaacctacttagtcgatggcagcggctgtgtcaaatgaagcaggcgttttggagaaaatggagcacggcgtatctttcgattcttcaggagcggagcaagtggcggtcatcgtctccaaacatcaagctaggagcgctagtcatgatgaaggaggaaacgctgccaccattaaggtggccgcttggccgcattgagagcgtcatcccaggaaaagatggaaccatcagggtagccgtcatccgcactcaaagaggccttttcaagagggccgttggaaaaatagcggttctgccccttcaggatggatctgttgaaagcctttgccttccaacggggggtgaa
>BEL-5_DPer-LTR	BEL-5_DPer	BEL	LTR	Repbase	371
tgttcggagcagaacccagccgattagctgcttgccaaatagcacctaattcttggccctcagccgcttattttgtttgttacttatgtctatgtcactcatttgtttgttaaagctttgcgcttgcttgccctgctaaacgctctctgccagctcgctcttcgctatctccgctttgcgtctgcctaccgacgtcggccgagcgaagctgcgcttagcgatcggagcggcaatgtaaagggcaggcaagccacacttgcaatttggatgtcacgcattaaagaacatatcgcaattttatttctgcgccgagttttatttaattggaataattagtcggccgattggggataaaaaacattatctccaca
>BEL-3_DPer-I	BEL-3_DPer	BEL	LTR	Repbase	5645
tttttgaaacacataggtgccaaaaaagcttggcatctcaaacattggtgaccccccgacgtgatataaaaccattgcttaatcgcgttccgttaaaacacttattaattatacaatattttgttgttgggtagtttaactaccaacaaatacatttgggtgcacattgaaaaacagtttaaagtgcaaattcagtgagagtgcggctggaatatttatagacaaattccggtactttaagcgtcgaatctctcattctctgcgcagctgcagccgcggttcttgacttttcgtgtcttgcattctcgctctcgcgtctatacatcgtcgcttaagcggtatttcattttccgttgttgtgtcgaattgcacaacggttaacatggacaacgatccgaatacaggcgcgggcggaaatattgtggtggctgattccagactgagtctgtataagcgtaaaagtcagtcattatatgatcgattgcacaggcttggcgaatccttcgcggggaataaaatcgataagctgaccgccgcggaagtcgaggtgcgccttgatatgttggcagaaattcgagaggaatttaataaggcccataatgaattggaggctctcgatcaaaacgagattgggagtgagctgcgcgaaatcttcgatactcttttcatatcgttgaaagctgagttgctggctgctgttgaagtaagccagtcacacgccgctgcccattctacgactctgccaagccattccggacatagtaccatcatcatggctcacaagcagcgacttcctgagctgaaggtgcctaagttttctggtggatacgtcgagttctcggattttatggcaatgttcaaatcggtgattgaagcggatgcggatctcagtgacatcgagaaattccagcaccttcgctcttgcctcgctgatgcggctttggattcggttcgatcgttggagctctccggtgccaattatcgcgcggctctggatatacttaataaacgctttaataacaaaagacttgttttccaggcacacatcaagaagattcttgggctaaagagggtagactcgccttctgctaaaaggcttcgggagttttcggatgcagtcaatttacacatgcgagcgttgcagacattgggaactgctgaggagatttcaggattcatggtcatcaacatgctgctgcagaagttggattcgaagacgcaaaccaaatgggaggagcacacatcgtcggatgctatacctaccgcagaggaattcttcgaattcttgcagcaacgctgccagaaaatggagcgattggaatatgctacggcgacacacgctagtagcgatcaggtgggaaaaaaccattcctatacgcaggttaagaaaacgtttgtagcttccaactcttccgccgacccgtctgtatgcgtcttttgccactcagcgggccatggaatatactcgtgcaagatattcggaaatctctcaccgttgctgcgccacaaagaagtgaagaagctttccctatgcttcaattgcctaaaaccggggcaccggacccgcgcatgcaatagtggaaaatgtcgagtatgcggcggtaggcatcatagtttgttgcacttcgatagtatacagcccacaacacaaggctgcccaggtattactcctcccgatctggccgttcaaccggacactctttccgttgctcaaaattctgctagcagctcgtctctaccttcgtctacctctcttgctgcccaaggtcttcgctctgatgtcgtgcttctggctacagccgtggttctcgtgaagaatcggtctggcgttttagttccttgtcgtgccatcttagattcaggatcgcagctgcatctcgtcacatccaggttcgcccagcagcttcagcttaggagaactcaatcgtctgcacttgtgtctgggctgggcgataccagcgtttctactgagggatccaccataagcatttgtatgcattctcgcacctctgcttacacaactacgcttactgctctcatcgcccccacgattaccgattctcaaccaagtatggcagtaaatgtatccgattggcgtattccatctaacattcagctcgctgatcctgcatttttcaatcctcaacgggttgatcttctcattggtgcgagcgttttttatgatctcctctgcgtagggcaaatcaaactcaccgatggactgcctcttctgcagaagacccggcttgggtggatcgtatctggcggtggacagaaggtatcaagctcggcgctttcggccacgcacaattgtccagattcgatagctgagatggaagcaaggttggataaaactcttcgtatgttttgggaagtcgagaattgtgtggaggctgggtcgaataccaaagaagaagacgattgtgaagcacatttcgtaagccgcctttcacggttgccatccggggagtatgcagttcgtctgccgctaaataacaatactgatcgtttaggagaatcttatgctcaggcttatcgacggttcatcagtctggagcgaaaactggagcgtaatcctacactcaaggagcggtattccgcctttatgagggagtacattgatttgcatcatatgcaccaagtcaaccctgattcccgtagcctctgcaaatatttcttgcctcatcactgtgtcctaaaggaggacagtacgacgacaaaactccgtgtcgttttcgatggatccgcagctacatcaactggatattctctaaatgatgtgatgatgacaggccccgttattcagcctgcattgtttaacatattgattcgctttcgaacatatccagtcgctctcactggggacatttgtaaaatgtaccgctgcgtacgagtgtctccacccgacaatttgtatcagtgcatcctatggcgagattccatcgagtccgaggttcaagtctacacattagacaccgtcacatacgggacgagggctgcatcatttttagcggtccgcgcaatgcaccagctggccatcgacgagggtgagtcctaccctcttggctcagctgctctgcggcaggagttttacgtggatgaccttatttcgggcggtaattcggtcgcacaggtcatggacaagatgcaccaaacatcagctttactgtcccgtggtaactttagacttaggaaatggtgctccagtcaccaggaagtacttgagggaacccctgaagatgacatagagaagttcctaaagtttaatgatggaagcgacatagccaaaactctcggcttagcgtgggaccccgcttcggatcagctgctttttgccttgtccgcactggacacaacctcaaagccatcaaagcggtcggttttatctacgattgcgcggttctacgaccctcttggattgataaatccagtcatcgtcaggtgcaaaatcttccttcagcagctttggagagaaaatttggattgggatgaaagcctaccctcagcgttgcattcaacttggatggacttgagaaatagtttggcaagcatttctcggatctcatttcctcgcttggttcttcgttctagtgtggctacagaagttcacggattctgtgatgccagcttagaagcatatggcgcttgcgtgtacgtcgtgtccagggaagcccagtcttcgagccacgttttgtgctcaaagtcgcgagtggcgccgctaaagactatatcgattcctaagctggaattaagtggagcccatttgcttgcgaaaatcatgcagaatgtaaaggacatgggaatctttacaggtcggttctattgctggtcggattcgtcaacagcattatcttggattagggacgagccagctaaatttcaagttttcgtggcaaatcgagtggcatcaattcaggagttgacggcagccatggaatggcgctatgttcccacatctttaaatcctgctgatattctctcgagaggctcgcttcccaaccatcttatccagtcagagctatggtttcacggcccatcctttttgctaggctccaaggataagtggcctgtatctcctactaacaacatagcaacttcggagcttcgcaagagaggattgctaatcacgtctccacatgccgatctcacgtccggatgcaaatttgcgaattcattctttcgcatgcagcgcacattcgcctacatgcataaatttatacatcgtcttaggcatccaggactcaccgtttctgatattcggcaaggaacgcatcttctaattcgacacattcagctggcaaatttgtggatggacataaaggagattcggcgcaatggtcaagtcatgaaatccagttctattagttcgctcaacccgttcatcgatcattctggactacttagagttggaggtcgtcttggcaactcgtcgctaggatttgacgctcagcacccgctcattctgccaaagggacattccgttacctttgcgctgataagatattatcatgaaagaaacctccatgccggacctcgcgccttgctatccaaaattcggctggaatattggcccattggaggtgttaaggcagtgtcaagggtcgtcagcagatgtgtgagatgcttcaggactaggccgcgcatggtcgaacacatcatgggagacctacctaaggaacgtttggaaggatctcgagcttttgaagtcactggagtagattactgtggaccttttttctaccgatcagaaatccgcacaaggcctccgatcaagtgctacattagcgtattcatctgcttcacttccaaggctatacacatggagctcgtaaaggatttgaccaccgcatcgtttctaggcgcactaaagcgttttacttccactcgaggaaggccaagtcaaatttggtcggacaatgcgacaaacttcgttggggccaagaacgagcttctggagctaaagaagctttgtctgagcgaaccgcatatgaaggaggtccacgaatcctgcttggctgactcgatcgactggcgtttcatcccacctcgctctccgcattttggcgggttgtgggaagcggccgtgaagaccgcaaaatatcacctgtaccgctcagttgggccatccgtgcttagcttcgacgagctgcgcactctgatctgtcagatcactgcaattgttaactctcgccctttgctctcgctttcagaaaatcctgatgatttagacgttttgactcctgctcatctgcttttaggcggcccccatgagcaaatcctcgagcctgacctaacgaagctgaactacaatcgtctggatggctggcagcgggtcacccaactacaacaaatattttggagccgttggcgcgaagagtatctcactcttttgcaagagcgcgcgaagtggcgtacccccgcgcaaaacatctgcaagaacgacctcgttctggtgaaggacgaaaatcttcctccaatgcgttggccactggctagagtggtcgatgtcgtttcgggcaaggacggagtgtgtcgcgtcgctgacctgaagacatcctcaggaaacatcaggagggccgtcactcggctatgtttgctgccccttaaggaatctgttgagagactagctcccaacggggggagta
>BEL-3_DPer-LTR	BEL-3_DPer	BEL	LTR	Repbase	351
[truncated: 513,846 more chars]
